# Supplementary material for: Dynamic data-driven meta-analysis for prioritisation of host genes implicated in COVID-19
Source: Sci Rep. 2020 Dec 18;10:22303. doi: 10.1038/s41598-020-79033-3 (PMC7749145; doi:10.1038/s41598-020-79033-3)
Supplement: Supplementary file 2 — Supplementary Table 2. [file 41598_2020_79033_MOESM2_ESM.csv]

## Sheet: Sheet1
gene	2020_Wei_Biorxiv_crispr	2006_Cheng_ClinInfectDis_genetics	2020_Ellinghaus_NJEM_genetics	2015_Gralinski_PlosGenetics_nonprimategenetics	2005_Li_JClinVirol_proteomics	2011_Pfefferle_PlosPathogens_proteinproteininteraction	2015_Cheng_VirolSin_proteinproteininteraction	2015_Huang_JMicrobiolImmunolInfect_proteinproteininteraction	2015_Yu_BiochemBiophysResCommun_proteinproteininteraction	2020_Gordon_Nature_proteinproteininteraction	2020_Li_Biorxiv_proteinproteininteraction	2005_Jiang_mcp_proteomics	2012_Li_Proteomics_proteomics	2020_Akgun_Medrxiv_proteomics	2020_Hou_Medrxiv_proteomics	2020_Li_Biorxiv_proteomics	2020_Messner_Medrxiv_proteomics	2020_vanderVeerdonk_Medrxiv_proteomics	2015_Wilde_JVirol_rnai	2020_Pfaender_Biorxiv_screen	2005_Leong_MicrobesInfect_transcriptomics	2005_Reghunathan_BMCImmunology_transcriptomics	2008_Baas_et_al_JournalOfVirology_transcriptomics	2010_Yoshikawa_PlosOne_transcriptomics	2017_Poppe_PlosPathogens_transcriptomics	2020_Blanco_Cell_transcriptomics	2020_Hadjadj_Medrxiv_transcriptomics	2020_Langelier_medrxiv_transcriptomics	2020_Ravindra_Biorxiv_transcriptomics	2020_Sun_Biorxiv_transcriptomics	2020_Wilk_NatureMedicine_transcriptomics	2020_Wyler_Biorxiv_transcriptomics	maic_score	contributors
PPIA	0	0	0	0	0	2.15855	0	0	0	0	0	0	0	0	1.53647	0	0	0	0	0	0	0	0	0	0	0	0	0	0	1.28494	0	0	4.97996	PROTEINPROTEININTERACTION: 2011_Pfefferle_PlosPathogens_proteinproteininteraction, PROTEOMICS: 2020_Hou_Medrxiv_proteomics, TRANSCRIPTOMICS: 2020_Sun_Biorxiv_transcriptomics
RYBP	1.35466	0	0	0	0	2.28004	0	0	0	0	0	0	0	0	0	0	0	0	0	0	0	0	0	0	0	0	0	1.22881	0	1.25746	0	0	4.89217	PROTEINPROTEININTERACTION: 2011_Pfefferle_PlosPathogens_proteinproteininteraction, TRANSCRIPTOMICS: 2020_Sun_Biorxiv_transcriptomics, CRISPRSCREEN: 2020_Wei_Biorxiv_crispr
LY6E	1.31348	0	0	0	0	0	0	0	0	0	0	0	0	0	0	0	0	0	0	2.13125	0	0	1.22975	0	0	0	0	1.36759	0	0	0	0	4.81232	TRANSCRIPTOMICS: 2020_Langelier_medrxiv_transcriptomics, SCREEN: 2020_Pfaender_Biorxiv_screen, CRISPRSCREEN: 2020_Wei_Biorxiv_crispr
IL1A	1.32106	1.89383	0	0	0	0	0	0	0	0	0	0	0	0	0	0	0	0	0	0	0	0	0	1.38629	0	0	0	1.26557	0	1.31256	0	0	4.60118	GENETICS: 2006_Cheng_ClinInfectDis_genetics, TRANSCRIPTOMICS: 2010_Yoshikawa_PlosOne_transcriptomics, CRISPRSCREEN: 2020_Wei_Biorxiv_crispr
ENO1	0	0	0	0	0	1.44763	0	0	0	0	1.51272	1.76171	0	0	0	0	0	0	0	0	0	0	0	0	0	0	0	0	1.28226	1.23166	1.31447	0	4.5889	PROTEOMICS: 2005_Jiang_mcp_proteomics, PROTEINPROTEININTERACTION: 2020_Li_Biorxiv_proteinproteininteraction, TRANSCRIPTOMICS: 2020_Wilk_NatureMedicine_transcriptomics
LDHB	0	0	0	0	0	0	0	0	0	0	1.51272	0	1.72533	0	0	0	0	0	0	0	0	0	0	0	0	0	0	0	1.28226	1.33602	0	0	4.57407	PROTEOMICS: 2012_Li_Proteomics_proteomics, PROTEINPROTEININTERACTION: 2020_Li_Biorxiv_proteinproteininteraction, TRANSCRIPTOMICS: 2020_Sun_Biorxiv_transcriptomics
TPM3	0	0	0	0	0	0	0	0	0	0	1.51272	0	1.72533	0	0	0	0	0	0	0	0	0	1.22975	0	0	0	0	0	0	1.25495	1.31447	0	4.55252	TRANSCRIPTOMICS: 2020_Wilk_NatureMedicine_transcriptomics, PROTEOMICS: 2012_Li_Proteomics_proteomics, PROTEINPROTEININTERACTION: 2020_Li_Biorxiv_proteinproteininteraction
YWHAQ	0	0	0	0	0	0	0	0	0	0	1.51272	1.76171	0	0	0	0	0	0	0	0	0	0	0	0	0	0	0	0	0	1.2505	0	0	4.52493	PROTEOMICS: 2005_Jiang_mcp_proteomics, PROTEINPROTEININTERACTION: 2020_Li_Biorxiv_proteinproteininteraction, TRANSCRIPTOMICS: 2020_Sun_Biorxiv_transcriptomics
PCNA	0	0	0	0	0	0	0	0	0	0	1.51272	0	1.72533	0	0	0	0	0	0	0	0	0	0	0	0	0	0	0	0	1.2468	0	0	4.48485	PROTEOMICS: 2012_Li_Proteomics_proteomics, PROTEINPROTEININTERACTION: 2020_Li_Biorxiv_proteinproteininteraction, TRANSCRIPTOMICS: 2020_Sun_Biorxiv_transcriptomics
RPSA	0	0	0	0	0	0	0	0	1.31594	0	1.51272	0	1.72533	0	0	0	0	0	0	0	0	0	0	0	0	0	0	0	0	1.24581	0	0	4.48386	PROTEOMICS: 2012_Li_Proteomics_proteomics, PROTEINPROTEININTERACTION: 2020_Li_Biorxiv_proteinproteininteraction, TRANSCRIPTOMICS: 2020_Sun_Biorxiv_transcriptomics
CCT5	0	0	0	0	0	0	0	0	0	0	1.51272	0	1.72533	0	0	0	0	0	0	0	0	0	0	0	0	1.24145	0	1.2293	0	1.23698	0	0	4.4795	PROTEOMICS: 2012_Li_Proteomics_proteomics, TRANSCRIPTOMICS: 2020_Blanco_Cell_transcriptomics, PROTEINPROTEININTERACTION: 2020_Li_Biorxiv_proteinproteininteraction
YWHAE	0	0	0	0	0	1.47777	0	0	0	0	0	0	1.72533	0	0	0	0	0	0	0	0	0	0	0	0	0	0	0	0	1.2357	0	0	4.43879	PROTEINPROTEININTERACTION: 2011_Pfefferle_PlosPathogens_proteinproteininteraction, PROTEOMICS: 2012_Li_Proteomics_proteomics, TRANSCRIPTOMICS: 2020_Sun_Biorxiv_transcriptomics
TPT1	1.36187	0	0	0	0	0	0	0	0	0	0	0	1.72533	0	0	0	0	0	0	0	0	0	0	0	0	0	0	0	1.28226	0	1.31447	0	4.40166	PROTEOMICS: 2012_Li_Proteomics_proteomics, TRANSCRIPTOMICS: 2020_Wilk_NatureMedicine_transcriptomics, CRISPRSCREEN: 2020_Wei_Biorxiv_crispr
MKI67	0	0	0	0	0	0	0	0	0	0	1.51272	0	0	0	1.55715	0	0	0	0	0	0	0	0	0	0	0	0	0	0	1.25201	1.31447	0	4.38434	PROTEOMICS: 2020_Hou_Medrxiv_proteomics, PROTEINPROTEININTERACTION: 2020_Li_Biorxiv_proteinproteininteraction, TRANSCRIPTOMICS: 2020_Wilk_NatureMedicine_transcriptomics
PPA1	1.37575	0	0	0	0	0	0	0	0	0	0	0	1.72533	0	0	0	0	0	0	0	0	0	0	0	0	0	0	1.23166	1.28226	0	0	0	4.38334	PROTEOMICS: 2012_Li_Proteomics_proteomics, TRANSCRIPTOMICS: 2020_Ravindra_Biorxiv_transcriptomics, CRISPRSCREEN: 2020_Wei_Biorxiv_crispr
ALB	0	0	0	0	0	1.4493	0	0	0	0	0	0	1.72533	0	0	0	1.52994	0	0	0	0	0	0	0	1.20828	0	0	0	0	0	0	0	4.38291	PROTEINPROTEININTERACTION: 2011_Pfefferle_PlosPathogens_proteinproteininteraction, PROTEOMICS: 2012_Li_Proteomics_proteomics, TRANSCRIPTOMICS: 2017_Poppe_PlosPathogens_transcriptomics
CXCL10	0	0	0	0	0	0	0	0	0	0	0	0	0	0	1.55808	0	0	0	1.43835	0	0	0	1.22975	1.38629	0	0	1.31326	1.35611	0	1.36099	0	1.34119	4.38272	TRANSCRIPTOMICS: 2010_Yoshikawa_PlosOne_transcriptomics, RNAI: 2015_Wilde_JVirol_rnai, PROTEOMICS: 2020_Hou_Medrxiv_proteomics
TXN	1.36692	0	0	0	0	0	0	0	0	0	0	1.76171	0	0	0	0	0	0	0	0	0	0	0	0	0	0	0	1.23421	0	1.24723	0	0	4.37586	PROTEOMICS: 2005_Jiang_mcp_proteomics, TRANSCRIPTOMICS: 2020_Sun_Biorxiv_transcriptomics, CRISPRSCREEN: 2020_Wei_Biorxiv_crispr
FAS	0	0	0	0	0	0	0	0	0	0	1.51272	0	0	0	1.59042	0	0	0	0	0	0	0	0	0	0	0	0	0	0	1.23882	0	0	4.34196	PROTEOMICS: 2020_Hou_Medrxiv_proteomics, PROTEINPROTEININTERACTION: 2020_Li_Biorxiv_proteinproteininteraction, TRANSCRIPTOMICS: 2020_Sun_Biorxiv_transcriptomics
TUBA1B	1.31736	0	0	0	0	0	0	0	0	0	0	0	1.72533	0	0	0	0	0	0	0	0	0	0	0	0	1.25286	0	1.28446	1.28226	0	0	0	4.32714	PROTEOMICS: 2012_Li_Proteomics_proteomics, TRANSCRIPTOMICS: 2020_Langelier_medrxiv_transcriptomics, CRISPRSCREEN: 2020_Wei_Biorxiv_crispr
CD4	0	0	0	0	0	0	0	0	0	0	0	0	0	0	1.56134	1.54306	0	0	1.4373	0	0	0	0	0	0	0	0	0	0	0	1.31447	0	4.31311	RNAI: 2015_Wilde_JVirol_rnai, PROTEOMICS: 2020_Hou_Medrxiv_proteomics, TRANSCRIPTOMICS: 2020_Wilk_NatureMedicine_transcriptomics
CCNL1	1.35977	0	0	0	0	0	0	1.57235	0	0	0	0	0	0	0	0	0	0	0	0	0	0	0	0	0	0	0	0	0	1.36008	0	0	4.29219	PROTEINPROTEININTERACTION: 2015_Huang_JMicrobiolImmunolInfect_proteinproteininteraction, TRANSCRIPTOMICS: 2020_Sun_Biorxiv_transcriptomics, CRISPRSCREEN: 2020_Wei_Biorxiv_crispr
ERBB3	0	0	0	0	0	0	0	0	0	0	0	0	0	0	1.56031	0	0	0	1.43168	0	0	0	0	0	0	0	0	0	0	1.237	0	0	4.22899	RNAI: 2015_Wilde_JVirol_rnai, PROTEOMICS: 2020_Hou_Medrxiv_proteomics, TRANSCRIPTOMICS: 2020_Sun_Biorxiv_transcriptomics
CD3E	0	0	0	0	0	0	0	0	0	0	0	0	0	0	0	1.54306	0	0	1.45027	0	0	0	0	0	0	0	0	1.23115	0	0	0	0	4.22449	RNAI: 2015_Wilde_JVirol_rnai, TRANSCRIPTOMICS: 2020_Langelier_medrxiv_transcriptomics, PROTEOMICS: 2020_Li_Biorxiv_proteomics
SELL	1.33101	0	0	0	0	0	0	0	0	0	0	0	0	0	1.54711	0	0	0	0	0	0	0	0	0	0	0	1.31326	0	0	0	1.31447	0	4.19258	TRANSCRIPTOMICS: 2020_Wilk_NatureMedicine_transcriptomics, PROTEOMICS: 2020_Hou_Medrxiv_proteomics, CRISPRSCREEN: 2020_Wei_Biorxiv_crispr
LCK	0	0	0	0	0	0	0	0	0	0	0	0	0	0	0	1.54306	0	0	1.41835	0	0	0	1.22975	0	0	0	0	0	0	0	0	0	4.19117	TRANSCRIPTOMICS: 2008_Baas_et_al_JournalOfVirology_transcriptomics, RNAI: 2015_Wilde_JVirol_rnai, PROTEOMICS: 2020_Li_Biorxiv_proteomics
PFDN5	1.36573	0	0	0	0	1.5061	0	0	0	0	0	0	0	0	0	0	0	0	0	0	0	0	0	0	0	0	0	0	0	0	1.31447	0	4.1863	PROTEINPROTEININTERACTION: 2011_Pfefferle_PlosPathogens_proteinproteininteraction, CRISPRSCREEN: 2020_Wei_Biorxiv_crispr, TRANSCRIPTOMICS: 2020_Wilk_NatureMedicine_transcriptomics
PCBP2	1.32706	0	0	0	0	0	0	0	0	0	1.51272	0	0	0	0	0	0	0	0	0	0	0	0	0	0	0	0	0	0	0	1.31447	0	4.15425	PROTEINPROTEININTERACTION: 2020_Li_Biorxiv_proteinproteininteraction, CRISPRSCREEN: 2020_Wei_Biorxiv_crispr, TRANSCRIPTOMICS: 2020_Wilk_NatureMedicine_transcriptomics
DYRK1A	1.38319	0	0	0	0	0	0	0	0	0	0	0	0	0	0	0	0	0	1.42502	0	0	0	0	0	0	0	0	0	0	1.34186	0	0	4.15007	RNAI: 2015_Wilde_JVirol_rnai, TRANSCRIPTOMICS: 2020_Sun_Biorxiv_transcriptomics, CRISPRSCREEN: 2020_Wei_Biorxiv_crispr
HSPA4	1.33349	0	0	0	0	0	0	0	0	0	0	0	0	0	1.54954	0	0	0	0	0	0	0	0	0	0	0	0	1.25646	0	0	0	0	4.13949	PROTEOMICS: 2020_Hou_Medrxiv_proteomics, TRANSCRIPTOMICS: 2020_Langelier_medrxiv_transcriptomics, CRISPRSCREEN: 2020_Wei_Biorxiv_crispr
CTSL	1.36607	0	0	0	0	0	0	0	0	0	0	0	0	0	0	0	0	1.46458	0	0	1.28115	0	0	0	0	0	0	0	0	0	0	0	4.11179	TRANSCRIPTOMICS: 2005_Leong_MicrobesInfect_transcriptomics, PROTEOMICS: 2020_vanderVeerdonk_Medrxiv_proteomics, CRISPRSCREEN: 2020_Wei_Biorxiv_crispr
MYO1B	1.35108	0	0	0	0	0	0	0	0	0	1.51272	0	0	0	0	0	0	0	0	0	0	0	0	0	0	1.23238	0	0	0	0	0	0	4.09618	TRANSCRIPTOMICS: 2020_Blanco_Cell_transcriptomics, PROTEINPROTEININTERACTION: 2020_Li_Biorxiv_proteinproteininteraction, CRISPRSCREEN: 2020_Wei_Biorxiv_crispr
SRPK1	1.3371	0	0	0	0	0	0	0	0	0	1.51272	0	0	0	0	0	0	0	0	0	0	0	0	0	0	0	0	0	0	1.23896	0	0	4.08878	PROTEINPROTEININTERACTION: 2020_Li_Biorxiv_proteinproteininteraction, TRANSCRIPTOMICS: 2020_Sun_Biorxiv_transcriptomics, CRISPRSCREEN: 2020_Wei_Biorxiv_crispr
NOP2	1.32661	0	0	0	0	0	0	0	0	0	1.51272	0	0	0	0	0	0	0	0	0	0	0	0	0	0	1.24361	0	0	0	0	0	0	4.08294	TRANSCRIPTOMICS: 2020_Blanco_Cell_transcriptomics, PROTEINPROTEININTERACTION: 2020_Li_Biorxiv_proteinproteininteraction, CRISPRSCREEN: 2020_Wei_Biorxiv_crispr
ATP1A1	1.31009	0	0	0	0	0	0	0	0	0	1.51272	0	0	0	0	0	0	0	0	0	0	0	0	0	0	0	0	0	0	1.25802	0	0	4.08083	PROTEINPROTEININTERACTION: 2020_Li_Biorxiv_proteinproteininteraction, TRANSCRIPTOMICS: 2020_Sun_Biorxiv_transcriptomics, CRISPRSCREEN: 2020_Wei_Biorxiv_crispr
DCK	1.33377	0	0	0	0	0	0	0	0	0	0	0	0	0	0	0	0	0	1.45518	0	0	0	0	0	0	0	0	1.28466	0	0	0	0	4.07361	RNAI: 2015_Wilde_JVirol_rnai, TRANSCRIPTOMICS: 2020_Langelier_medrxiv_transcriptomics, CRISPRSCREEN: 2020_Wei_Biorxiv_crispr
TKT	1.3429	0	0	0	0	0	0	0	0	0	0	0	0	1.48745	0	0	0	0	0	0	0	0	0	0	0	0	0	1.243	0	1.2397	0	0	4.07336	PROTEOMICS: 2020_Akgun_Medrxiv_proteomics, TRANSCRIPTOMICS: 2020_Langelier_medrxiv_transcriptomics, CRISPRSCREEN: 2020_Wei_Biorxiv_crispr
FAF2	0	0	0	1.30292	0	0	0	0	0	0	1.51272	0	0	0	0	0	0	0	0	0	0	0	0	0	0	0	0	0	0	1.24383	0	0	4.05947	NONPRIMATEGENETICS: 2015_Gralinski_PlosGenetics_nonprimategenetics, PROTEINPROTEININTERACTION: 2020_Li_Biorxiv_proteinproteininteraction, TRANSCRIPTOMICS: 2020_Sun_Biorxiv_transcriptomics
UGGT1	1.31854	0	0	0	0	0	0	0	0	0	0	0	0	0	0	0	0	1.46458	0	0	0	0	0	0	0	0	0	0	0	1.24859	0	0	4.03171	TRANSCRIPTOMICS: 2020_Sun_Biorxiv_transcriptomics, PROTEOMICS: 2020_vanderVeerdonk_Medrxiv_proteomics, CRISPRSCREEN: 2020_Wei_Biorxiv_crispr
MAP2K1	1.32599	0	0	0	0	0	0	0	0	0	0	0	0	0	0	0	0	0	1.42186	0	0	0	0	0	0	0	0	1.23147	0	0	0	0	3.97932	RNAI: 2015_Wilde_JVirol_rnai, TRANSCRIPTOMICS: 2020_Langelier_medrxiv_transcriptomics, CRISPRSCREEN: 2020_Wei_Biorxiv_crispr
HYOU1	1.31243	0	0	0	0	0	0	0	0	1.31872	0	0	0	0	0	0	0	0	0	0	0	0	0	0	0	1.23651	0	0	0	0	1.31447	0	3.94562	TRANSCRIPTOMICS: 2020_Wilk_NatureMedicine_transcriptomics, PROTEINPROTEININTERACTION: 2020_Gordon_Nature_proteinproteininteraction, CRISPRSCREEN: 2020_Wei_Biorxiv_crispr
FYCO1	0	0	1.38592	0	0	0	0	0	0	1.31872	0	0	0	0	0	0	0	0	0	0	0	0	0	0	0	0	0	1.22898	0	0	0	0	3.93362	GENETICS: 2020_Ellinghaus_NJEM_genetics, PROTEINPROTEININTERACTION: 2020_Gordon_Nature_proteinproteininteraction, TRANSCRIPTOMICS: 2020_Langelier_medrxiv_transcriptomics
TIMM10	1.38204	0	0	0	0	0	0	0	0	1.31872	0	0	0	0	0	0	0	0	0	0	0	0	0	0	0	0	0	1.22925	0	0	0	0	3.93001	PROTEINPROTEININTERACTION: 2020_Gordon_Nature_proteinproteininteraction, TRANSCRIPTOMICS: 2020_Langelier_medrxiv_transcriptomics, CRISPRSCREEN: 2020_Wei_Biorxiv_crispr
AP2M1	1.37434	0	0	0	0	0	0	0	0	1.31872	0	0	0	0	0	0	0	0	0	0	0	0	0	0	0	0	0	0	0	1.23502	0	0	3.92808	PROTEINPROTEININTERACTION: 2020_Gordon_Nature_proteinproteininteraction, TRANSCRIPTOMICS: 2020_Sun_Biorxiv_transcriptomics, CRISPRSCREEN: 2020_Wei_Biorxiv_crispr
ERGIC1	1.3166	0	0	0	0	0	0	0	0	1.31872	0	0	0	0	0	0	0	0	0	0	0	0	0	0	0	0	0	1.2759	0	1.2352	0	0	3.91122	PROTEINPROTEININTERACTION: 2020_Gordon_Nature_proteinproteininteraction, TRANSCRIPTOMICS: 2020_Langelier_medrxiv_transcriptomics, CRISPRSCREEN: 2020_Wei_Biorxiv_crispr
MOGS	1.32895	0	0	0	0	0	0	0	0	1.31872	0	0	0	0	0	0	0	0	0	0	0	0	0	0	0	1.23633	0	0	0	0	0	0	3.884	TRANSCRIPTOMICS: 2020_Blanco_Cell_transcriptomics, PROTEINPROTEININTERACTION: 2020_Gordon_Nature_proteinproteininteraction, CRISPRSCREEN: 2020_Wei_Biorxiv_crispr
DNMT1	1.3184	0	0	0	0	0	0	0	0	1.31872	0	0	0	0	0	0	0	0	0	0	0	0	0	0	0	0	0	0	0	1.23087	0	0	3.868	PROTEINPROTEININTERACTION: 2020_Gordon_Nature_proteinproteininteraction, TRANSCRIPTOMICS: 2020_Sun_Biorxiv_transcriptomics, CRISPRSCREEN: 2020_Wei_Biorxiv_crispr
IL18	0	1.89383	0	0	0	0	0	0	0	0	0	0	0	0	0	1.54306	0	0	0	0	0	0	0	0	0	0	0	0	0	0	0	0	3.43689	GENETICS: 2006_Cheng_ClinInfectDis_genetics, PROTEOMICS: 2020_Li_Biorxiv_proteomics
OAS2	0	0	0	0	0	0	0	0	0	0	0	0	0	0	0	0	0	0	0	1.93257	0	0	1.22975	1.38629	0	1.30752	0	1.37296	0	1.35138	1.31447	1.34119	3.31886	TRANSCRIPTOMICS: 2010_Yoshikawa_PlosOne_transcriptomics, SCREEN: 2020_Pfaender_Biorxiv_screen
SQLE	0	0	0	0	0	0	0	0	0	0	0	0	0	0	0	0	0	0	0	2.05012	0	0	0	0	0	1.22816	0	0	0	1.2483	0	0	3.29842	TRANSCRIPTOMICS: 2020_Sun_Biorxiv_transcriptomics, SCREEN: 2020_Pfaender_Biorxiv_screen
FKBP1A	0	0	0	0	0	2.05574	0	0	0	0	0	0	0	0	0	0	0	0	0	0	0	0	0	0	0	0	0	0	0	1.23957	0	0	3.29531	PROTEINPROTEININTERACTION: 2011_Pfefferle_PlosPathogens_proteinproteininteraction, TRANSCRIPTOMICS: 2020_Sun_Biorxiv_transcriptomics
CXCL8	0	0	0	0	0	0	0	0	0	0	0	0	0	0	1.5392	0	0	1.46458	0	0	0	0	0	1.38629	0	1.74768	0	1.23159	1.28226	1.40451	0	0	3.28688	TRANSCRIPTOMICS: 2020_Blanco_Cell_transcriptomics, PROTEOMICS: 2020_Hou_Medrxiv_proteomics
TLR3	0	0	0	0	0	0	0	0	0	0	0	0	0	0	0	0	0	0	0	1.89021	0	0	0	1.38629	0	0	0	1.31975	0	0	0	0	3.2765	TRANSCRIPTOMICS: 2010_Yoshikawa_PlosOne_transcriptomics, SCREEN: 2020_Pfaender_Biorxiv_screen
STIP1	0	0	0	0	0	0	0	0	0	0	1.51272	1.76171	0	0	0	0	0	0	0	0	0	0	0	0	0	0	0	0	0	0	0	0	3.27443	PROTEOMICS: 2005_Jiang_mcp_proteomics, PROTEINPROTEININTERACTION: 2020_Li_Biorxiv_proteinproteininteraction
SAA2	0	0	0	0	0	0	0	0	0	0	0	0	0	0	0	0	1.52994	0	0	0	0	0	0	0	0	1.71356	0	0	0	1.23222	0	0	3.2435	TRANSCRIPTOMICS: 2020_Blanco_Cell_transcriptomics, PROTEOMICS: 2020_Messner_Medrxiv_proteomics
DSP	0	0	0	0	0	0	0	0	0	0	1.51272	0	1.72533	0	1.54011	0	0	0	0	0	0	0	0	0	0	0	0	0	0	0	0	0	3.23805	PROTEOMICS: 2012_Li_Proteomics_proteomics, PROTEINPROTEININTERACTION: 2020_Li_Biorxiv_proteinproteininteraction
SLC1A1	0	0	0	0	0	0	0	0	0	0	0	0	0	0	0	0	0	0	0	1.98499	0	0	0	0	0	0	0	0	0	1.24018	0	0	3.22518	SCREEN: 2020_Pfaender_Biorxiv_screen, TRANSCRIPTOMICS: 2020_Sun_Biorxiv_transcriptomics
NME2	0	0	0	0	0	0	0	0	0	0	0	1.76171	0	0	0	0	0	0	1.45799	0	0	0	0	0	0	0	0	0	0	0	0	0	3.2197	PROTEOMICS: 2005_Jiang_mcp_proteomics, RNAI: 2015_Wilde_JVirol_rnai
FGL2	0	1.89383	0	0	0	0	0	0	0	0	0	0	0	0	0	0	0	0	0	0	0	0	0	0	0	0	0	0	0	0	1.31447	0	3.2083	GENETICS: 2006_Cheng_ClinInfectDis_genetics, TRANSCRIPTOMICS: 2020_Wilk_NatureMedicine_transcriptomics
CFB	0	0	0	0	0	0	0	0	0	0	0	0	0	0	1.74473	0	1.52994	0	0	0	0	0	1.22975	0	0	1.45221	0	1.33625	0	1.25247	0	0	3.19695	TRANSCRIPTOMICS: 2020_Blanco_Cell_transcriptomics, PROTEOMICS: 2020_Hou_Medrxiv_proteomics
APOL6	0	0	0	0	0	0	0	0	0	0	0	0	0	0	1.83289	0	0	0	0	0	0	0	1.22975	0	0	0	0	1.35136	0	1.26219	0	0	3.18425	TRANSCRIPTOMICS: 2020_Langelier_medrxiv_transcriptomics, PROTEOMICS: 2020_Hou_Medrxiv_proteomics
FLT4	0	0	0	0	0	0	0	0	0	0	0	0	1.72533	0	0	0	0	0	1.45729	0	0	0	0	0	0	0	0	0	0	0	0	0	3.18262	PROTEOMICS: 2012_Li_Proteomics_proteomics, RNAI: 2015_Wilde_JVirol_rnai
IFIH1	0	0	0	0	0	0	0	0	0	0	0	0	0	0	0	0	0	0	0	1.77001	0	0	1.22975	1.38629	0	1.2636	0	1.35833	0	1.39222	0	0	3.16222	TRANSCRIPTOMICS: 2020_Sun_Biorxiv_transcriptomics, SCREEN: 2020_Pfaender_Biorxiv_screen
BCL2L14	0	0	0	0	0	0	0	0	0	0	0	0	0	0	0	0	0	0	0	1.85585	0	0	0	0	0	0	0	1.30413	0	0	0	0	3.15998	TRANSCRIPTOMICS: 2020_Langelier_medrxiv_transcriptomics, SCREEN: 2020_Pfaender_Biorxiv_screen
CCL20	0	0	0	0	0	0	0	0	0	0	0	0	0	0	0	0	0	1.46458	0	0	0	0	0	1.38629	0	1.68188	0	1.23905	0	1.4071	0	0	3.14646	TRANSCRIPTOMICS: 2020_Blanco_Cell_transcriptomics, PROTEOMICS: 2020_vanderVeerdonk_Medrxiv_proteomics
RELB	0	1.89383	0	0	0	0	0	0	0	0	0	0	0	0	0	0	0	0	0	0	0	0	0	0	0	1.24613	0	0	0	1.24258	0	0	3.13996	GENETICS: 2006_Cheng_ClinInfectDis_genetics, TRANSCRIPTOMICS: 2020_Blanco_Cell_transcriptomics
ANXA4	0	0	0	0	0	0	0	0	0	0	0	1.76171	0	0	0	0	0	0	0	0	0	0	0	0	0	0	0	0	1.28226	1.37771	0	0	3.13942	PROTEOMICS: 2005_Jiang_mcp_proteomics, TRANSCRIPTOMICS: 2020_Sun_Biorxiv_transcriptomics
IFITM2	0	0	0	0	0	0	0	0	0	0	0	0	0	0	0	0	0	0	0	1.74535	0	0	0	1.38629	0	0	0	0	0	0	1.31447	0	3.13164	TRANSCRIPTOMICS: 2010_Yoshikawa_PlosOne_transcriptomics, SCREEN: 2020_Pfaender_Biorxiv_screen
MARK3	0	0	0	0	0	1.89505	0	0	0	1.31872	0	0	0	0	0	0	0	0	0	0	0	0	0	0	0	0	0	0	0	1.23151	0	0	3.12656	PROTEINPROTEININTERACTION: 2011_Pfefferle_PlosPathogens_proteinproteininteraction, TRANSCRIPTOMICS: 2020_Sun_Biorxiv_transcriptomics
CDKN1A	0	0	0	0	0	0	0	0	0	0	0	0	0	0	0	0	0	0	0	1.80484	0	0	0	0	0	0	1.31326	0	0	1.24313	0	0	3.1181	TRANSCRIPTOMICS: 2020_Hadjadj_Medrxiv_transcriptomics, SCREEN: 2020_Pfaender_Biorxiv_screen
APOL1	0	0	0	0	0	0	0	0	0	0	0	0	0	0	1.78436	0	0	0	0	0	0	0	0	0	0	0	0	1.32905	0	0	0	0	3.11341	PROTEOMICS: 2020_Hou_Medrxiv_proteomics, TRANSCRIPTOMICS: 2020_Langelier_medrxiv_transcriptomics
SERPING1	0	0	0	0	0	1.73498	0	0	0	0	0	0	0	0	0	0	0	0	0	0	0	0	0	0	0	0	1.31326	1.35923	0	0	0	0	3.09421	PROTEINPROTEININTERACTION: 2011_Pfefferle_PlosPathogens_proteinproteininteraction, TRANSCRIPTOMICS: 2020_Langelier_medrxiv_transcriptomics
BST2	0	0	0	0	0	0	0	0	0	0	0	0	0	0	0	0	0	0	0	1.70121	0	0	1.22975	1.38629	0	1.25484	0	1.37197	0	0	0	0	3.0875	TRANSCRIPTOMICS: 2010_Yoshikawa_PlosOne_transcriptomics, SCREEN: 2020_Pfaender_Biorxiv_screen
TENT5A	0	0	0	0	0	0	0	0	0	0	0	0	0	0	0	0	0	0	0	1.69113	0	0	0	0	0	0	0	1.31542	0	1.3934	0	0	3.08453	TRANSCRIPTOMICS: 2020_Sun_Biorxiv_transcriptomics, SCREEN: 2020_Pfaender_Biorxiv_screen
PKM	0	0	0	0	0	0	0	0	0	0	0	1.76171	0	0	0	0	0	0	0	0	0	0	0	0	0	1.22304	0	0	0	1.24328	1.31447	0	3.07617	PROTEOMICS: 2005_Jiang_mcp_proteomics, TRANSCRIPTOMICS: 2020_Wilk_NatureMedicine_transcriptomics
HERC5	0	0	0	0	0	0	0	0	0	0	0	0	0	0	0	0	0	0	0	1.6865	0	0	0	0	0	0	0	1.33775	0	1.38758	0	0	3.07408	TRANSCRIPTOMICS: 2020_Sun_Biorxiv_transcriptomics, SCREEN: 2020_Pfaender_Biorxiv_screen
TENT5C	0	0	0	0	0	0	0	0	0	0	0	0	0	0	0	0	0	0	0	1.75668	0	0	0	0	0	0	0	0	0	0	1.31447	0	3.07115	SCREEN: 2020_Pfaender_Biorxiv_screen, TRANSCRIPTOMICS: 2020_Wilk_NatureMedicine_transcriptomics
IFIT2	0	0	0	0	0	0	0	0	0	0	0	0	0	0	0	0	0	0	0	1.67778	0	0	1.22975	0	1.20111	0	1.31326	1.34761	1.28226	1.39104	0	1.34119	3.06882	TRANSCRIPTOMICS: 2020_Sun_Biorxiv_transcriptomics, SCREEN: 2020_Pfaender_Biorxiv_screen
HSP90AA1	0	0	0	0	0	0	0	0	0	0	0	1.76171	0	0	0	0	0	0	0	0	1.28115	0	0	0	0	0	0	1.26861	1.28226	1.23731	0	0	3.04397	PROTEOMICS: 2005_Jiang_mcp_proteomics, TRANSCRIPTOMICS: 2020_Ravindra_Biorxiv_transcriptomics
CFL1	0	0	0	0	0	0	0	0	0	0	0	1.76171	0	0	0	0	0	0	0	0	0	0	0	0	0	0	0	0	1.28226	1.23501	0	0	3.04397	PROTEOMICS: 2005_Jiang_mcp_proteomics, TRANSCRIPTOMICS: 2020_Ravindra_Biorxiv_transcriptomics
PDIA6	0	0	0	0	0	0	0	0	0	0	0	0	1.72533	0	0	0	0	0	0	0	1.28115	0	0	0	0	0	0	1.23651	0	1.24718	1.31447	0	3.03979	TRANSCRIPTOMICS: 2020_Wilk_NatureMedicine_transcriptomics, PROTEOMICS: 2012_Li_Proteomics_proteomics
STARD5	0	0	0	0	0	0	0	0	0	0	0	0	0	0	0	0	0	0	0	1.78584	0	0	0	0	0	1.24352	0	0	0	0	0	0	3.02936	TRANSCRIPTOMICS: 2020_Blanco_Cell_transcriptomics, SCREEN: 2020_Pfaender_Biorxiv_screen
HSPA8	0	0	0	0	0	0	0	0	0	0	0	0	1.72533	0	0	0	0	0	0	0	0	0	0	0	0	0	0	1.29637	1.28226	0	0	0	3.02169	PROTEOMICS: 2012_Li_Proteomics_proteomics, TRANSCRIPTOMICS: 2020_Langelier_medrxiv_transcriptomics
CCHCR1	0	0	0	0	0	1.46115	0	0	0	0	0	0	0	0	1.55471	0	0	0	0	0	0	0	0	0	0	0	0	0	0	0	0	0	3.01585	PROTEINPROTEININTERACTION: 2011_Pfefferle_PlosPathogens_proteinproteininteraction, PROTEOMICS: 2020_Hou_Medrxiv_proteomics
CFHR5	1.32718	0	0	0	0	0	0	0	0	0	0	0	0	0	1.68589	0	0	1.46458	0	0	0	0	0	0	0	0	0	0	0	0	0	0	3.01307	PROTEOMICS: 2020_Hou_Medrxiv_proteomics, CRISPRSCREEN: 2020_Wei_Biorxiv_crispr
ZBTB21	0	0	0	0	0	0	0	0	0	0	0	0	0	0	0	0	0	0	0	1.7196	0	0	0	0	0	0	0	0	0	1.2904	0	0	3.01	SCREEN: 2020_Pfaender_Biorxiv_screen, TRANSCRIPTOMICS: 2020_Sun_Biorxiv_transcriptomics
PDIA3	0	0	0	0	0	0	0	0	0	0	0	0	1.72533	0	0	0	0	0	0	0	0	0	0	0	0	0	0	1.28387	0	1.25422	0	0	3.0092	PROTEOMICS: 2012_Li_Proteomics_proteomics, TRANSCRIPTOMICS: 2020_Langelier_medrxiv_transcriptomics
HSPB1	0	0	0	0	0	0	0	0	0	0	0	0	1.72533	0	0	0	0	0	0	0	0	0	0	0	0	0	0	0	1.28226	0	0	0	3.00759	PROTEOMICS: 2012_Li_Proteomics_proteomics, TRANSCRIPTOMICS: 2020_Ravindra_Biorxiv_transcriptomics
UGDH	0	0	0	0	0	0	0	0	0	0	0	1.76171	0	0	0	0	0	0	0	0	0	0	0	0	0	0	0	0	0	1.23726	0	0	2.99897	PROTEOMICS: 2005_Jiang_mcp_proteomics, TRANSCRIPTOMICS: 2020_Sun_Biorxiv_transcriptomics
ST13	0	0	0	0	0	0	0	0	0	0	0	1.76171	0	0	0	0	0	0	0	0	0	0	0	0	0	0	0	0	0	1.23608	0	0	2.99779	PROTEOMICS: 2005_Jiang_mcp_proteomics, TRANSCRIPTOMICS: 2020_Sun_Biorxiv_transcriptomics
SLC25A28	0	0	0	0	0	0	0	0	0	0	0	0	0	0	0	0	0	0	0	1.66557	0	0	0	0	0	1.24927	0	1.31849	0	0	0	0	2.98406	TRANSCRIPTOMICS: 2020_Langelier_medrxiv_transcriptomics, SCREEN: 2020_Pfaender_Biorxiv_screen
RPLP0	0	0	0	0	0	0	0	0	0	0	0	0	1.72533	0	0	0	0	0	0	0	0	0	0	0	0	0	0	0	0	1.25541	0	0	2.98074	PROTEOMICS: 2012_Li_Proteomics_proteomics, TRANSCRIPTOMICS: 2020_Sun_Biorxiv_transcriptomics
PSMA5	0	0	0	0	0	0	0	0	0	0	0	0	1.72533	0	0	0	0	0	0	0	0	0	0	0	0	0	0	1.25203	0	0	0	0	2.97736	PROTEOMICS: 2012_Li_Proteomics_proteomics, TRANSCRIPTOMICS: 2020_Langelier_medrxiv_transcriptomics
EEF1B2	0	0	0	0	0	0	0	0	0	0	0	0	1.72533	0	0	0	0	0	0	0	0	0	0	0	0	0	0	0	0	1.24647	0	0	2.9718	PROTEOMICS: 2012_Li_Proteomics_proteomics, TRANSCRIPTOMICS: 2020_Sun_Biorxiv_transcriptomics
S100A9	0	0	0	0	0	0	0	0	0	0	0	0	0	0	0	1.54306	0	0	0	0	0	1.19682	0	0	0	1.42707	1.31326	0	1.28226	0	1.31447	0	2.97013	TRANSCRIPTOMICS: 2020_Blanco_Cell_transcriptomics, PROTEOMICS: 2020_Li_Biorxiv_proteomics
VIM	0	0	0	0	0	0	0	0	0	0	0	0	1.72533	0	1.71235	0	0	0	0	0	0	0	0	0	1.16557	0	0	0	0	1.23592	0	0	2.96125	PROTEOMICS: 2012_Li_Proteomics_proteomics, TRANSCRIPTOMICS: 2020_Sun_Biorxiv_transcriptomics
ATP5F1E	0	0	0	0	0	0	0	0	0	0	0	0	1.72533	0	0	0	0	0	0	0	0	0	0	0	0	0	0	0	0	1.23443	0	0	2.95976	PROTEOMICS: 2012_Li_Proteomics_proteomics, TRANSCRIPTOMICS: 2020_Sun_Biorxiv_transcriptomics
COPB2	0	0	0	0	0	0	0	0	0	0	1.51272	0	0	0	0	0	0	0	1.44396	0	0	0	0	0	0	0	0	0	0	0	0	0	2.95668	RNAI: 2015_Wilde_JVirol_rnai, PROTEINPROTEININTERACTION: 2020_Li_Biorxiv_proteinproteininteraction
HPX	0	0	0	0	0	0	0	0	0	0	0	0	0	1.71346	0	0	0	0	0	0	0	0	1.22975	0	0	0	0	0	0	0	0	0	2.94321	TRANSCRIPTOMICS: 2008_Baas_et_al_JournalOfVirology_transcriptomics, PROTEOMICS: 2020_Akgun_Medrxiv_proteomics
CRKL	0	0	0	0	0	0	0	0	0	0	1.51272	0	0	0	0	0	0	0	1.43028	0	0	0	0	0	0	0	0	0	0	0	0	0	2.943	RNAI: 2015_Wilde_JVirol_rnai, PROTEINPROTEININTERACTION: 2020_Li_Biorxiv_proteinproteininteraction
AZU1	0	0	0	0	0	0	0	0	0	0	0	0	0	1.48745	0	0	0	0	1.45308	0	0	0	0	0	0	0	0	0	0	0	0	0	2.94053	RNAI: 2015_Wilde_JVirol_rnai, PROTEOMICS: 2020_Akgun_Medrxiv_proteomics
CCL5	0	0	0	0	0	0	0	0	0	0	0	0	0	0	1.55258	1.54306	0	0	0	0	0	0	0	1.38629	1.18351	0	1.31326	0	0	1.29904	0	0	2.93887	TRANSCRIPTOMICS: 2010_Yoshikawa_PlosOne_transcriptomics, PROTEOMICS: 2020_Hou_Medrxiv_proteomics
HK2	0	0	0	0	0	0	0	0	0	0	0	0	0	0	0	0	0	0	0	1.67362	0	0	0	0	0	1.25619	0	0	0	0	0	0	2.92981	TRANSCRIPTOMICS: 2020_Blanco_Cell_transcriptomics, SCREEN: 2020_Pfaender_Biorxiv_screen
IL6	0	0	0	0	0	0	0	0	0	0	0	0	0	0	1.54103	0	0	1.46458	0	0	0	0	0	1.38629	0	1.33907	0	0	0	1.3411	0	0	2.92732	TRANSCRIPTOMICS: 2010_Yoshikawa_PlosOne_transcriptomics, PROTEOMICS: 2020_Hou_Medrxiv_proteomics
TNFSF13B	0	0	0	0	0	0	0	0	0	0	0	0	0	0	1.5389	0	0	0	0	0	0	0	0	1.38629	0	0	1.31326	0	0	0	0	0	2.92519	TRANSCRIPTOMICS: 2010_Yoshikawa_PlosOne_transcriptomics, PROTEOMICS: 2020_Hou_Medrxiv_proteomics
IL32	0	0	0	0	0	0	0	0	0	0	0	0	0	0	1.53707	0	0	0	0	0	0	0	0	1.38629	0	1.33405	1.31326	0	0	0	1.31447	0	2.92336	TRANSCRIPTOMICS: 2010_Yoshikawa_PlosOne_transcriptomics, PROTEOMICS: 2020_Hou_Medrxiv_proteomics
CASP7	0	0	0	0	0	0	0	0	0	0	0	0	0	0	0	0	0	0	0	1.68206	0	0	0	0	0	0	0	1.23888	0	0	0	0	2.92094	TRANSCRIPTOMICS: 2020_Langelier_medrxiv_transcriptomics, SCREEN: 2020_Pfaender_Biorxiv_screen
CX3CL1	0	0	0	0	0	0	0	0	0	0	0	0	0	0	1.53464	0	0	0	0	0	0	0	0	1.38629	0	0	0	1.31912	0	1.24922	0	0	2.92093	TRANSCRIPTOMICS: 2010_Yoshikawa_PlosOne_transcriptomics, PROTEOMICS: 2020_Hou_Medrxiv_proteomics
LGALS3BP	0	0	0	0	0	0	0	0	0	0	0	0	0	0	1.56288	0	1.52994	0	0	0	0	0	1.22975	0	0	0	0	1.357	0	0	1.31447	0	2.91988	TRANSCRIPTOMICS: 2020_Langelier_medrxiv_transcriptomics, PROTEOMICS: 2020_Hou_Medrxiv_proteomics
IFIT1	0	0	0	0	0	0	0	0	0	0	0	0	0	0	0	1.54306	0	0	0	0	0	0	0	0	1.2239	0	0	1.36903	1.28226	1.37562	1.31447	1.34119	2.91868	TRANSCRIPTOMICS: 2020_Sun_Biorxiv_transcriptomics, PROTEOMICS: 2020_Li_Biorxiv_proteomics
CHEK2	0	0	0	0	0	1.47269	0	0	0	0	0	0	0	0	0	0	0	0	1.43905	0	0	0	0	0	0	0	0	0	0	0	0	0	2.91174	PROTEINPROTEININTERACTION: 2011_Pfefferle_PlosPathogens_proteinproteininteraction, RNAI: 2015_Wilde_JVirol_rnai
XAF1	0	0	0	0	0	0	0	0	0	0	0	0	0	0	0	1.54306	0	0	0	0	0	0	0	0	0	0	0	1.36059	0	1.24574	1.31447	0	2.90365	TRANSCRIPTOMICS: 2020_Langelier_medrxiv_transcriptomics, PROTEOMICS: 2020_Li_Biorxiv_proteomics
B2M	0	0	0	0	0	0	0	0	0	0	0	0	0	0	1.5617	0	0	0	0	0	0	0	1.22975	0	0	0	0	1.33927	1.28226	1.24876	0	0	2.90098	TRANSCRIPTOMICS: 2020_Langelier_medrxiv_transcriptomics, PROTEOMICS: 2020_Hou_Medrxiv_proteomics
ELF1	0	0	0	0	0	0	0	0	0	0	0	0	0	0	0	0	0	0	0	1.64637	0	0	0	0	0	0	0	0	0	1.2536	0	0	2.89997	SCREEN: 2020_Pfaender_Biorxiv_screen, TRANSCRIPTOMICS: 2020_Sun_Biorxiv_transcriptomics
MDK	0	0	0	0	0	0	0	0	0	0	0	0	0	0	1.56099	0	0	0	0	0	0	0	0	0	0	0	0	1.33663	0	0	0	0	2.89762	PROTEOMICS: 2020_Hou_Medrxiv_proteomics, TRANSCRIPTOMICS: 2020_Langelier_medrxiv_transcriptomics
APOL3	0	0	0	0	0	0	0	0	0	0	0	0	0	0	1.55319	0	0	0	0	0	0	0	0	0	0	0	0	1.3412	0	0	0	0	2.89439	PROTEOMICS: 2020_Hou_Medrxiv_proteomics, TRANSCRIPTOMICS: 2020_Langelier_medrxiv_transcriptomics
GCH1	0	0	0	0	0	0	0	0	0	0	0	0	0	0	0	0	0	0	0	1.65778	0	0	0	0	0	0	0	0	0	1.23497	0	0	2.89275	SCREEN: 2020_Pfaender_Biorxiv_screen, TRANSCRIPTOMICS: 2020_Sun_Biorxiv_transcriptomics
JUP	0	0	0	0	0	0	0	0	0	0	0	0	1.72533	0	0	0	0	0	0	0	0	0	0	0	1.16617	0	0	0	0	0	0	0	2.89149	PROTEOMICS: 2012_Li_Proteomics_proteomics, TRANSCRIPTOMICS: 2017_Poppe_PlosPathogens_transcriptomics
TP53	1.3361	0	0	0	0	0	0	0	0	0	0	0	0	0	1.5541	0	0	0	0	0	0	0	0	0	0	0	0	0	0	0	0	0	2.8902	PROTEOMICS: 2020_Hou_Medrxiv_proteomics, CRISPRSCREEN: 2020_Wei_Biorxiv_crispr
SERPINE1	0	0	0	0	0	0	0	0	0	0	0	0	0	0	1.54437	0	0	0	0	0	0	0	0	0	1.19459	0	0	0	0	0	0	1.34119	2.88556	TRANSCRIPTOMICS: 2020_Wyler_Biorxiv_transcriptomics, PROTEOMICS: 2020_Hou_Medrxiv_proteomics
C4B	0	0	0	0	0	0	0	0	0	0	0	0	0	0	1.56208	0	0	0	0	0	0	0	0	0	0	0	0	1.32264	0	0	0	0	2.88472	PROTEOMICS: 2020_Hou_Medrxiv_proteomics, TRANSCRIPTOMICS: 2020_Langelier_medrxiv_transcriptomics
CCL2	0	0	0	0	0	0	0	0	0	0	0	0	0	0	1.56768	0	0	1.46458	0	0	0	0	1.22975	0	1.17489	0	1.31326	0	0	0	0	0	2.88094	TRANSCRIPTOMICS: 2020_Hadjadj_Medrxiv_transcriptomics, PROTEOMICS: 2020_Hou_Medrxiv_proteomics
RETN	0	0	0	0	0	0	0	0	0	0	0	0	0	0	1.56609	0	0	0	0	0	0	0	0	0	0	0	0	0	0	0	1.31447	0	2.88056	PROTEOMICS: 2020_Hou_Medrxiv_proteomics, TRANSCRIPTOMICS: 2020_Wilk_NatureMedicine_transcriptomics
BTN3A1	0	0	0	0	0	0	0	0	0	0	0	0	0	0	0	1.54306	0	0	0	0	0	0	0	0	0	0	0	1.337	0	0	0	0	2.88006	TRANSCRIPTOMICS: 2020_Langelier_medrxiv_transcriptomics, PROTEOMICS: 2020_Li_Biorxiv_proteomics
SPSB1	0	0	0	0	0	0	0	0	0	0	0	0	0	0	0	0	0	0	0	1.65014	0	0	0	0	0	0	0	1.2292	0	0	0	0	2.87935	TRANSCRIPTOMICS: 2020_Langelier_medrxiv_transcriptomics, SCREEN: 2020_Pfaender_Biorxiv_screen
CFH	0	0	0	0	0	0	0	0	0	0	0	0	0	0	1.55197	0	1.52994	0	0	0	0	0	0	0	0	0	0	1.32698	0	0	0	0	2.87895	PROTEOMICS: 2020_Hou_Medrxiv_proteomics, TRANSCRIPTOMICS: 2020_Langelier_medrxiv_transcriptomics
S100A12	0	0	0	0	0	0	0	0	0	0	0	0	0	0	1.56247	0	0	1.46458	0	0	0	1.192	0	0	0	1.25152	0	1.23675	0	0	1.31447	0	2.87694	TRANSCRIPTOMICS: 2020_Wilk_NatureMedicine_transcriptomics, PROTEOMICS: 2020_Hou_Medrxiv_proteomics
AASDHPPT	1.36281	0	0	0	0	0	0	0	0	0	1.51272	0	0	0	0	0	0	0	0	0	0	0	0	0	0	0	0	0	0	0	0	0	2.87553	PROTEINPROTEININTERACTION: 2020_Li_Biorxiv_proteinproteininteraction, CRISPRSCREEN: 2020_Wei_Biorxiv_crispr
TGFB1	0	0	0	0	0	0	0	0	0	0	0	0	0	0	1.55966	0	0	0	0	0	0	0	0	0	0	0	0	0	0	0	1.31447	0	2.87413	PROTEOMICS: 2020_Hou_Medrxiv_proteomics, TRANSCRIPTOMICS: 2020_Wilk_NatureMedicine_transcriptomics
LGALS3	0	0	0	0	0	0	0	0	0	0	0	0	0	0	1.55532	0	0	0	0	0	0	0	0	0	0	0	1.31326	0	1.28226	1.24072	0	0	2.86858	TRANSCRIPTOMICS: 2020_Hadjadj_Medrxiv_transcriptomics, PROTEOMICS: 2020_Hou_Medrxiv_proteomics
CD163	0	0	0	0	0	0	0	0	0	0	0	0	0	0	1.55045	0	0	0	0	0	0	0	0	0	0	0	0	0	0	0	1.31447	0	2.86492	PROTEOMICS: 2020_Hou_Medrxiv_proteomics, TRANSCRIPTOMICS: 2020_Wilk_NatureMedicine_transcriptomics
CAPZB	1.35216	0	0	0	0	0	0	0	0	0	1.51272	0	0	0	0	0	0	0	0	0	0	0	0	0	0	0	0	0	0	0	0	0	2.86488	PROTEINPROTEININTERACTION: 2020_Li_Biorxiv_proteinproteininteraction, CRISPRSCREEN: 2020_Wei_Biorxiv_crispr
TYMP	0	0	0	0	0	0	0	0	0	0	0	0	0	0	1.54923	0	0	0	0	0	0	0	0	0	0	0	0	1.30986	0	0	1.31447	0	2.8637	PROTEOMICS: 2020_Hou_Medrxiv_proteomics, TRANSCRIPTOMICS: 2020_Wilk_NatureMedicine_transcriptomics
NKRF	1.35061	0	0	0	0	0	0	0	0	0	1.51272	0	0	0	0	0	0	0	0	0	0	0	0	0	0	0	0	0	0	0	0	0	2.86333	PROTEINPROTEININTERACTION: 2020_Li_Biorxiv_proteinproteininteraction, CRISPRSCREEN: 2020_Wei_Biorxiv_crispr
ITLN1	0	0	0	0	0	0	0	0	0	0	0	0	0	0	1.54832	0	0	0	0	0	0	0	0	0	0	0	1.31326	0	0	0	0	0	2.86158	TRANSCRIPTOMICS: 2020_Hadjadj_Medrxiv_transcriptomics, PROTEOMICS: 2020_Hou_Medrxiv_proteomics
TBL3	1.3488	0	0	0	0	0	0	0	0	0	1.51272	0	0	0	0	0	0	0	0	0	0	0	0	0	0	0	0	0	0	0	0	0	2.86152	PROTEINPROTEININTERACTION: 2020_Li_Biorxiv_proteinproteininteraction, CRISPRSCREEN: 2020_Wei_Biorxiv_crispr
SERPINB3	0	0	0	0	0	0	0	0	0	0	0	0	0	0	1.57915	0	0	0	0	0	0	0	0	0	0	0	0	0	1.28226	0	0	0	2.86141	PROTEOMICS: 2020_Hou_Medrxiv_proteomics, TRANSCRIPTOMICS: 2020_Ravindra_Biorxiv_transcriptomics
PARP12	0	0	0	0	0	0	0	0	0	0	1.51272	0	0	0	0	0	0	0	0	0	0	0	0	0	0	1.26988	0	1.34802	0	1.23548	0	0	2.86074	TRANSCRIPTOMICS: 2020_Langelier_medrxiv_transcriptomics, PROTEINPROTEININTERACTION: 2020_Li_Biorxiv_proteinproteininteraction
DDX20	1.34686	0	0	0	0	0	0	0	0	0	1.51272	0	0	0	0	0	0	0	0	0	0	0	0	0	0	0	0	0	0	0	0	0	2.85958	PROTEINPROTEININTERACTION: 2020_Li_Biorxiv_proteinproteininteraction, CRISPRSCREEN: 2020_Wei_Biorxiv_crispr
DPM1	1.34532	0	0	0	0	0	0	0	0	0	1.51272	0	0	0	0	0	0	0	0	0	0	0	0	0	0	0	0	0	0	0	0	0	2.85804	PROTEINPROTEININTERACTION: 2020_Li_Biorxiv_proteinproteininteraction, CRISPRSCREEN: 2020_Wei_Biorxiv_crispr
HLA-C	0	0	0	0	0	0	0	0	0	0	0	0	0	0	0	1.54306	0	0	0	0	0	0	0	0	0	0	0	1.29708	0	0	1.31447	0	2.85753	TRANSCRIPTOMICS: 2020_Wilk_NatureMedicine_transcriptomics, PROTEOMICS: 2020_Li_Biorxiv_proteomics
IGHG2	0	0	0	0	0	0	0	0	0	0	0	0	0	0	0	1.54306	0	0	0	0	0	0	0	0	0	0	0	0	0	0	1.31447	0	2.85753	PROTEOMICS: 2020_Li_Biorxiv_proteomics, TRANSCRIPTOMICS: 2020_Wilk_NatureMedicine_transcriptomics
IGHG4	0	0	0	0	0	0	0	0	0	0	0	0	0	0	0	1.54306	0	0	0	0	0	0	0	0	0	0	0	0	0	0	1.31447	0	2.85753	PROTEOMICS: 2020_Li_Biorxiv_proteomics, TRANSCRIPTOMICS: 2020_Wilk_NatureMedicine_transcriptomics
IGHG1	0	0	0	0	0	0	0	0	0	0	0	0	0	0	0	1.54306	0	0	0	0	0	0	0	0	0	0	0	0	0	0	1.31447	0	2.85753	PROTEOMICS: 2020_Li_Biorxiv_proteomics, TRANSCRIPTOMICS: 2020_Wilk_NatureMedicine_transcriptomics
IGLC2	0	0	0	0	0	0	0	0	0	0	0	0	0	0	0	1.54306	0	0	0	0	0	0	0	0	0	0	0	0	0	0	1.31447	0	2.85753	PROTEOMICS: 2020_Li_Biorxiv_proteomics, TRANSCRIPTOMICS: 2020_Wilk_NatureMedicine_transcriptomics
HLA-DRA	0	0	0	0	0	0	0	0	0	0	0	0	0	0	0	1.54306	0	0	0	0	0	0	0	0	0	0	0	1.28252	0	0	1.31447	0	2.85753	TRANSCRIPTOMICS: 2020_Wilk_NatureMedicine_transcriptomics, PROTEOMICS: 2020_Li_Biorxiv_proteomics
S100A6	0	0	0	0	0	0	0	0	0	0	0	0	0	0	0	1.54306	0	0	0	0	0	0	0	0	0	0	0	1.27884	1.28226	1.24236	1.31447	0	2.85753	TRANSCRIPTOMICS: 2020_Wilk_NatureMedicine_transcriptomics, PROTEOMICS: 2020_Li_Biorxiv_proteomics
VEGFA	0	0	0	0	0	0	0	0	0	0	0	0	0	0	1.57443	0	0	0	0	0	0	0	0	0	0	1.26955	0	0	1.28226	1.24504	0	0	2.85669	TRANSCRIPTOMICS: 2020_Ravindra_Biorxiv_transcriptomics, PROTEOMICS: 2020_Hou_Medrxiv_proteomics
PPBP	0	0	0	0	0	0	0	0	0	0	0	0	0	0	0	1.54306	0	0	0	0	0	0	0	0	0	0	1.31326	0	0	0	0	0	2.85632	TRANSCRIPTOMICS: 2020_Hadjadj_Medrxiv_transcriptomics, PROTEOMICS: 2020_Li_Biorxiv_proteomics
GEMIN4	1.34056	0	0	0	0	0	0	0	0	0	1.51272	0	0	0	0	0	0	0	0	0	0	0	0	0	0	0	0	0	0	0	0	0	2.85328	PROTEINPROTEININTERACTION: 2020_Li_Biorxiv_proteinproteininteraction, CRISPRSCREEN: 2020_Wei_Biorxiv_crispr
MRPL15	1.3403	0	0	0	0	0	0	0	0	0	1.51272	0	0	0	0	0	0	0	0	0	0	0	0	0	0	0	0	0	0	0	0	0	2.85302	PROTEINPROTEININTERACTION: 2020_Li_Biorxiv_proteinproteininteraction, CRISPRSCREEN: 2020_Wei_Biorxiv_crispr
AHR	0	0	0	0	0	0	0	0	0	0	0	0	0	0	1.53859	0	0	0	0	0	0	0	0	0	0	0	1.31326	0	0	1.25547	0	0	2.85185	TRANSCRIPTOMICS: 2020_Hadjadj_Medrxiv_transcriptomics, PROTEOMICS: 2020_Hou_Medrxiv_proteomics
C1R	0	0	0	0	0	0	0	0	0	0	0	0	0	0	1.62017	0	1.52994	0	0	0	0	0	0	0	0	1.22672	0	1.2309	0	0	0	0	2.85107	TRANSCRIPTOMICS: 2020_Langelier_medrxiv_transcriptomics, PROTEOMICS: 2020_Hou_Medrxiv_proteomics
IFNG	1.31536	0	0	0	0	0	0	0	0	0	0	0	0	0	1.53555	0	0	0	0	0	0	0	0	0	0	0	0	0	0	0	0	0	2.85092	PROTEOMICS: 2020_Hou_Medrxiv_proteomics, CRISPRSCREEN: 2020_Wei_Biorxiv_crispr
CD274	0	0	0	0	0	0	0	0	0	0	0	0	0	0	0	0	0	1.46458	0	0	0	0	0	1.38629	0	0	0	0	0	0	0	0	2.85087	TRANSCRIPTOMICS: 2010_Yoshikawa_PlosOne_transcriptomics, PROTEOMICS: 2020_vanderVeerdonk_Medrxiv_proteomics
TNFSF10	0	0	0	0	0	0	0	0	0	0	0	0	0	0	0	0	0	1.46458	0	0	0	0	0	1.38629	0	0	1.31326	1.36104	0	1.25586	0	0	2.85087	TRANSCRIPTOMICS: 2010_Yoshikawa_PlosOne_transcriptomics, PROTEOMICS: 2020_vanderVeerdonk_Medrxiv_proteomics
ACTB	0	0	0	0	0	0	0	0	0	0	0	0	0	0	0	0	1.52994	0	0	0	0	0	0	0	0	0	0	0	0	1.32069	1.31447	0	2.85063	PROTEOMICS: 2020_Messner_Medrxiv_proteomics, TRANSCRIPTOMICS: 2020_Sun_Biorxiv_transcriptomics
CD14	0	0	0	0	0	0	0	0	0	0	0	0	0	0	0	0	1.52994	0	0	0	0	0	0	0	0	0	1.31326	0	0	0	1.31447	0	2.8444	TRANSCRIPTOMICS: 2020_Wilk_NatureMedicine_transcriptomics, PROTEOMICS: 2020_Messner_Medrxiv_proteomics
MRPS27	1.33153	0	0	0	0	0	0	0	0	1.31872	1.51272	0	0	0	0	0	0	0	0	0	0	0	0	0	0	0	0	0	0	0	0	0	2.84425	PROTEINPROTEININTERACTION: 2020_Li_Biorxiv_proteinproteininteraction, CRISPRSCREEN: 2020_Wei_Biorxiv_crispr
PSMA4	0	0	0	0	0	0	0	0	0	0	1.51272	0	0	0	0	0	0	0	0	0	0	0	0	0	0	0	0	1.32835	0	0	0	0	2.84108	TRANSCRIPTOMICS: 2020_Langelier_medrxiv_transcriptomics, PROTEINPROTEININTERACTION: 2020_Li_Biorxiv_proteinproteininteraction
PSMA6	0	0	0	0	0	0	0	0	0	0	1.51272	0	0	0	0	0	0	0	0	0	0	0	0	0	0	0	0	1.32297	0	1.23133	0	0	2.83569	TRANSCRIPTOMICS: 2020_Langelier_medrxiv_transcriptomics, PROTEINPROTEININTERACTION: 2020_Li_Biorxiv_proteinproteininteraction
DTYMK	1.37494	0	0	0	0	0	0	0	0	0	0	0	0	0	0	0	0	0	1.45834	0	0	0	0	0	0	0	0	0	0	0	0	0	2.83328	RNAI: 2015_Wilde_JVirol_rnai, CRISPRSCREEN: 2020_Wei_Biorxiv_crispr
PLG	0	0	0	0	0	0	0	0	0	0	0	0	0	0	1.60243	0	0	0	0	0	0	0	1.22975	0	0	0	0	0	0	0	0	0	2.83218	TRANSCRIPTOMICS: 2008_Baas_et_al_JournalOfVirology_transcriptomics, PROTEOMICS: 2020_Hou_Medrxiv_proteomics
SHBG	0	0	0	0	0	0	0	0	0	0	0	0	0	0	1.55075	0	0	0	0	0	1.28115	0	0	0	0	0	0	0	0	0	0	0	2.8319	TRANSCRIPTOMICS: 2005_Leong_MicrobesInfect_transcriptomics, PROTEOMICS: 2020_Hou_Medrxiv_proteomics
MUC6	0	0	0	0	0	0	0	0	0	0	0	0	0	0	1.58223	0	0	0	0	0	0	0	0	0	0	0	0	0	0	1.24813	0	0	2.83036	PROTEOMICS: 2020_Hou_Medrxiv_proteomics, TRANSCRIPTOMICS: 2020_Sun_Biorxiv_transcriptomics
VTCN1	0	0	0	0	0	0	0	0	0	0	0	0	0	0	1.56684	0	0	0	0	0	0	0	0	0	0	1.26278	0	0	0	0	0	0	2.82962	TRANSCRIPTOMICS: 2020_Blanco_Cell_transcriptomics, PROTEOMICS: 2020_Hou_Medrxiv_proteomics
C5AR1	0	0	0	0	0	0	0	0	0	0	0	0	0	0	1.55839	0	0	0	0	0	0	0	0	0	0	0	0	1.27111	0	0	0	0	2.82951	PROTEOMICS: 2020_Hou_Medrxiv_proteomics, TRANSCRIPTOMICS: 2020_Langelier_medrxiv_transcriptomics
AREG	0	0	0	0	0	0	0	0	0	0	0	0	0	0	1.54528	0	0	0	0	0	0	0	1.22975	0	0	0	0	1.23661	1.28226	1.24166	0	0	2.82755	TRANSCRIPTOMICS: 2020_Ravindra_Biorxiv_transcriptomics, PROTEOMICS: 2020_Hou_Medrxiv_proteomics
GAPDH	0	0	0	0	0	0	0	0	0	0	1.51272	0	0	0	0	0	0	0	0	0	0	0	0	0	0	0	0	0	1.28226	1.23516	1.31447	0	2.82719	PROTEINPROTEININTERACTION: 2020_Li_Biorxiv_proteinproteininteraction, TRANSCRIPTOMICS: 2020_Wilk_NatureMedicine_transcriptomics
SRSF5	0	0	0	0	0	0	0	0	0	0	1.51272	0	0	0	0	0	0	0	0	0	0	0	0	0	0	0	0	0	0	1.24837	1.31447	0	2.82719	PROTEINPROTEININTERACTION: 2020_Li_Biorxiv_proteinproteininteraction, TRANSCRIPTOMICS: 2020_Wilk_NatureMedicine_transcriptomics
MTDH	0	0	0	0	0	0	0	0	0	0	1.51272	0	0	0	0	0	0	0	0	0	0	0	0	0	0	0	0	0	0	1.23785	1.31447	0	2.82719	PROTEINPROTEININTERACTION: 2020_Li_Biorxiv_proteinproteininteraction, TRANSCRIPTOMICS: 2020_Wilk_NatureMedicine_transcriptomics
RACK1	0	0	0	0	0	0	0	0	0	0	1.51272	0	0	0	0	0	0	0	0	0	0	0	0	0	0	0	0	0	1.28226	1.25208	1.31447	0	2.82719	PROTEINPROTEININTERACTION: 2020_Li_Biorxiv_proteinproteininteraction, TRANSCRIPTOMICS: 2020_Wilk_NatureMedicine_transcriptomics
MYL6	0	0	0	0	0	0	0	0	0	0	1.51272	0	0	0	0	0	0	0	0	0	0	0	0	0	0	0	0	0	0	1.23915	1.31447	0	2.82719	PROTEINPROTEININTERACTION: 2020_Li_Biorxiv_proteinproteininteraction, TRANSCRIPTOMICS: 2020_Wilk_NatureMedicine_transcriptomics
LDHA	0	0	0	0	0	0	0	0	0	0	1.51272	0	0	0	0	0	0	0	0	0	0	0	0	0	0	0	0	0	1.28226	1.30361	1.31447	0	2.82719	PROTEINPROTEININTERACTION: 2020_Li_Biorxiv_proteinproteininteraction, TRANSCRIPTOMICS: 2020_Wilk_NatureMedicine_transcriptomics
PCBP1	1.31424	0	0	0	0	0	0	0	0	0	1.51272	0	0	0	0	0	0	0	0	0	0	0	0	0	0	0	0	0	0	0	0	0	2.82697	PROTEINPROTEININTERACTION: 2020_Li_Biorxiv_proteinproteininteraction, CRISPRSCREEN: 2020_Wei_Biorxiv_crispr
DNAJA1	0	0	0	0	0	0	0	0	0	0	1.51272	0	0	0	0	0	0	0	0	0	0	0	0	0	0	0	0	1.31422	0	0	0	0	2.82694	TRANSCRIPTOMICS: 2020_Langelier_medrxiv_transcriptomics, PROTEINPROTEININTERACTION: 2020_Li_Biorxiv_proteinproteininteraction
PLAU	0	0	0	0	0	0	0	0	0	0	0	0	0	0	1.55501	0	0	0	0	0	0	0	0	0	0	1.27096	0	0	0	1.26199	0	0	2.82597	TRANSCRIPTOMICS: 2020_Blanco_Cell_transcriptomics, PROTEOMICS: 2020_Hou_Medrxiv_proteomics
RAE1	1.3121	0	0	0	0	0	0	0	0	1.31872	1.51272	0	0	0	0	0	0	0	0	0	0	0	0	0	0	0	0	0	0	0	0	0	2.82482	PROTEINPROTEININTERACTION: 2020_Li_Biorxiv_proteinproteininteraction, CRISPRSCREEN: 2020_Wei_Biorxiv_crispr
RAC1	0	0	0	0	0	0	0	0	0	0	0	0	0	0	0	1.54306	0	0	0	0	1.28115	0	0	0	0	0	0	0	0	1.24598	0	0	2.82421	TRANSCRIPTOMICS: 2005_Leong_MicrobesInfect_transcriptomics, PROTEOMICS: 2020_Li_Biorxiv_proteomics
PPP2R1A	1.31058	0	0	0	0	0	0	0	0	0	1.51272	0	0	0	0	0	0	0	0	0	0	0	0	0	0	0	0	0	0	0	0	0	2.8233	PROTEINPROTEININTERACTION: 2020_Li_Biorxiv_proteinproteininteraction, CRISPRSCREEN: 2020_Wei_Biorxiv_crispr
ANXA2	0	0	0	0	0	0	0	0	0	0	1.51272	0	0	0	0	0	0	0	0	0	1.28115	0	0	0	0	0	0	0	0	1.30629	0	0	2.81901	TRANSCRIPTOMICS: 2020_Sun_Biorxiv_transcriptomics, PROTEINPROTEININTERACTION: 2020_Li_Biorxiv_proteinproteininteraction
TNF	0	0	0	0	0	0	0	0	0	0	0	0	0	0	1.55685	0	0	0	0	0	0	0	0	0	0	1.26201	0	0	0	1.2425	0	0	2.81885	TRANSCRIPTOMICS: 2020_Blanco_Cell_transcriptomics, PROTEOMICS: 2020_Hou_Medrxiv_proteomics
C4A	0	0	0	0	0	0	0	0	0	0	0	0	0	0	0	1.54306	0	0	0	0	0	0	0	0	0	0	0	1.27393	0	0	0	0	2.81699	TRANSCRIPTOMICS: 2020_Langelier_medrxiv_transcriptomics, PROTEOMICS: 2020_Li_Biorxiv_proteomics
CSF1	0	0	0	0	0	0	0	0	0	0	0	0	0	0	1.55902	0	0	0	0	0	0	0	0	0	0	0	0	0	0	1.25441	0	0	2.81343	PROTEOMICS: 2020_Hou_Medrxiv_proteomics, TRANSCRIPTOMICS: 2020_Sun_Biorxiv_transcriptomics
ACTG1	0	0	0	0	0	0	0	0	0	0	0	0	0	0	0	0	1.52994	0	0	0	0	0	0	0	0	0	0	0	1.28226	1.255	0	0	2.8122	PROTEOMICS: 2020_Messner_Medrxiv_proteomics, TRANSCRIPTOMICS: 2020_Ravindra_Biorxiv_transcriptomics
IL15RA	0	0	0	0	0	0	0	0	0	0	0	0	0	0	1.56332	0	0	0	0	0	0	0	0	0	0	0	0	1.24529	0	0	0	0	2.8086	PROTEOMICS: 2020_Hou_Medrxiv_proteomics, TRANSCRIPTOMICS: 2020_Langelier_medrxiv_transcriptomics
CD8A	0	0	0	0	0	0	0	0	0	0	0	0	0	0	1.55623	1.54306	0	0	0	0	0	0	1.22975	0	0	0	0	1.2487	0	0	0	0	2.80494	TRANSCRIPTOMICS: 2020_Langelier_medrxiv_transcriptomics, PROTEOMICS: 2020_Hou_Medrxiv_proteomics
MMP1	0	0	0	0	0	0	0	0	0	0	0	0	0	0	1.53829	0	0	0	0	0	0	0	0	0	0	1.26527	0	0	0	0	0	0	2.80356	TRANSCRIPTOMICS: 2020_Blanco_Cell_transcriptomics, PROTEOMICS: 2020_Hou_Medrxiv_proteomics
IGHM	0	0	0	0	0	0	0	0	0	0	0	0	0	1.48747	0	0	0	0	0	0	0	0	0	0	0	0	0	0	0	0	1.31447	0	2.80193	PROTEOMICS: 2020_Akgun_Medrxiv_proteomics, TRANSCRIPTOMICS: 2020_Wilk_NatureMedicine_transcriptomics
IGHA1	0	0	0	0	0	0	0	0	0	0	0	0	0	1.48745	0	0	0	0	0	0	0	0	0	0	0	0	0	0	0	0	1.31447	0	2.80192	PROTEOMICS: 2020_Akgun_Medrxiv_proteomics, TRANSCRIPTOMICS: 2020_Wilk_NatureMedicine_transcriptomics
MVD	1.36523	0	0	0	0	0	0	0	0	0	0	0	0	0	0	0	0	0	1.43589	0	0	0	0	0	0	0	0	0	0	0	0	0	2.80112	RNAI: 2015_Wilde_JVirol_rnai, CRISPRSCREEN: 2020_Wei_Biorxiv_crispr
CTSG	0	0	0	0	0	0	0	0	0	0	0	0	0	1.48745	0	0	0	0	0	0	0	0	0	0	0	0	1.31326	0	0	0	0	0	2.80071	PROTEOMICS: 2020_Akgun_Medrxiv_proteomics, TRANSCRIPTOMICS: 2020_Hadjadj_Medrxiv_transcriptomics
DDX24	0	0	0	0	0	0	0	0	0	0	1.51272	0	0	0	0	0	0	0	0	0	0	0	0	0	0	0	0	1.28749	0	0	0	0	2.80021	TRANSCRIPTOMICS: 2020_Langelier_medrxiv_transcriptomics, PROTEINPROTEININTERACTION: 2020_Li_Biorxiv_proteinproteininteraction
ADAM8	0	0	0	0	0	0	0	0	0	0	0	0	0	0	1.53677	0	0	0	0	0	0	0	0	0	0	1.2608	0	0	0	0	0	0	2.79757	TRANSCRIPTOMICS: 2020_Blanco_Cell_transcriptomics, PROTEOMICS: 2020_Hou_Medrxiv_proteomics
HACD3	0	0	0	0	0	0	0	0	0	0	1.51272	0	0	0	0	0	0	0	0	0	0	0	0	0	0	0	0	0	0	1.28466	0	0	2.79739	PROTEINPROTEININTERACTION: 2020_Li_Biorxiv_proteinproteininteraction, TRANSCRIPTOMICS: 2020_Sun_Biorxiv_transcriptomics
TGM2	0	0	0	0	0	0	0	0	0	0	0	0	0	0	0	0	0	1.46458	0	0	0	0	0	0	0	1.26308	0	1.33187	0	1.23414	0	0	2.79645	TRANSCRIPTOMICS: 2020_Langelier_medrxiv_transcriptomics, PROTEOMICS: 2020_vanderVeerdonk_Medrxiv_proteomics
NFATC2	0	0	0	0	0	0	0	0	0	0	0	0	0	0	0	1.54306	0	0	0	0	0	0	0	0	0	0	0	0	0	1.25335	0	0	2.79641	PROTEOMICS: 2020_Li_Biorxiv_proteomics, TRANSCRIPTOMICS: 2020_Sun_Biorxiv_transcriptomics
ACVR1B	1.33491	0	0	0	0	0	0	0	0	0	0	0	0	0	0	0	0	0	1.46115	0	0	0	0	0	0	0	0	0	0	0	0	0	2.79606	RNAI: 2015_Wilde_JVirol_rnai, CRISPRSCREEN: 2020_Wei_Biorxiv_crispr
GNAS	0	0	0	0	0	0	0	0	0	0	1.51272	0	0	0	0	0	0	0	0	0	0	0	0	0	0	0	0	0	1.28226	1.24458	0	0	2.79499	PROTEINPROTEININTERACTION: 2020_Li_Biorxiv_proteinproteininteraction, TRANSCRIPTOMICS: 2020_Ravindra_Biorxiv_transcriptomics
NLRP1	0	0	0	0	0	0	0	0	0	0	0	0	0	0	0	1.54306	0	0	0	0	0	0	0	0	0	1.25098	0	0	0	0	0	0	2.79404	TRANSCRIPTOMICS: 2020_Blanco_Cell_transcriptomics, PROTEOMICS: 2020_Li_Biorxiv_proteomics
FGB	0	0	0	0	0	0	0	0	0	0	0	0	0	0	1.56428	0	1.52994	0	0	0	0	0	1.22975	0	0	0	0	0	0	0	0	0	2.79403	TRANSCRIPTOMICS: 2008_Baas_et_al_JournalOfVirology_transcriptomics, PROTEOMICS: 2020_Hou_Medrxiv_proteomics
RPS10	0	0	0	0	0	0	0	0	0	0	1.51272	0	0	0	0	0	0	0	0	0	1.28115	0	0	0	0	0	0	0	0	0	0	0	2.79387	TRANSCRIPTOMICS: 2005_Leong_MicrobesInfect_transcriptomics, PROTEINPROTEININTERACTION: 2020_Li_Biorxiv_proteinproteininteraction
RPS18	0	0	0	0	0	0	0	0	0	0	1.51272	0	0	0	0	0	0	0	0	0	1.28115	0	0	0	0	0	0	0	0	1.2583	0	0	2.79387	TRANSCRIPTOMICS: 2005_Leong_MicrobesInfect_transcriptomics, PROTEINPROTEININTERACTION: 2020_Li_Biorxiv_proteinproteininteraction
RSRP1	0	0	0	0	0	1.47925	0	0	0	0	0	0	0	0	0	0	0	0	0	0	0	0	0	0	0	0	0	0	0	0	1.31447	0	2.79372	PROTEINPROTEININTERACTION: 2011_Pfefferle_PlosPathogens_proteinproteininteraction, TRANSCRIPTOMICS: 2020_Wilk_NatureMedicine_transcriptomics
CKS1B	1.36203	0	0	0	0	0	0	0	0	0	0	0	0	0	0	0	0	0	1.43063	0	0	0	0	0	0	0	0	0	0	0	0	0	2.79266	RNAI: 2015_Wilde_JVirol_rnai, CRISPRSCREEN: 2020_Wei_Biorxiv_crispr
NOC3L	0	0	0	0	0	0	0	0	0	0	1.51272	0	0	0	0	0	0	0	0	0	0	0	0	0	0	0	0	1.27796	0	0	0	0	2.79068	TRANSCRIPTOMICS: 2020_Langelier_medrxiv_transcriptomics, PROTEINPROTEININTERACTION: 2020_Li_Biorxiv_proteinproteininteraction
TBCB	1.30777	0	0	0	0	1.48086	0	0	0	0	0	0	0	0	0	0	0	0	0	0	0	0	0	0	0	0	0	0	0	0	0	0	2.78864	PROTEINPROTEININTERACTION: 2011_Pfefferle_PlosPathogens_proteinproteininteraction, CRISPRSCREEN: 2020_Wei_Biorxiv_crispr
TPM4	0	0	0	0	0	0	0	0	0	0	1.51272	0	0	0	0	0	0	0	0	0	0	0	0	0	1.16656	0	0	0	0	1.27575	0	0	2.78847	TRANSCRIPTOMICS: 2020_Sun_Biorxiv_transcriptomics, PROTEINPROTEININTERACTION: 2020_Li_Biorxiv_proteinproteininteraction
CD2	0	0	0	0	0	0	0	0	0	0	0	0	0	0	0	1.54306	0	0	0	0	0	0	0	0	0	0	0	1.24509	0	0	0	0	2.78816	TRANSCRIPTOMICS: 2020_Langelier_medrxiv_transcriptomics, PROTEOMICS: 2020_Li_Biorxiv_proteomics
PDGFA	0	0	0	0	0	0	0	0	0	0	0	0	0	0	1.54163	0	0	0	0	0	0	0	0	0	0	0	0	0	0	1.2459	0	0	2.78754	PROTEOMICS: 2020_Hou_Medrxiv_proteomics, TRANSCRIPTOMICS: 2020_Sun_Biorxiv_transcriptomics
GOT2	0	0	0	0	0	0	0	0	0	0	0	0	0	0	1.54376	0	0	0	0	0	0	0	0	0	0	0	0	0	0	1.24273	0	0	2.78649	PROTEOMICS: 2020_Hou_Medrxiv_proteomics, TRANSCRIPTOMICS: 2020_Sun_Biorxiv_transcriptomics
CARD11	0	0	0	0	0	0	0	0	0	0	0	0	0	0	0	1.54306	0	0	0	0	0	0	0	0	0	0	0	1.24094	0	0	0	0	2.784	TRANSCRIPTOMICS: 2020_Langelier_medrxiv_transcriptomics, PROTEOMICS: 2020_Li_Biorxiv_proteomics
EIF4B	0	0	0	0	0	1.46848	0	0	0	0	0	0	0	0	0	0	0	0	0	0	0	0	0	0	0	0	0	0	0	0	1.31447	0	2.78294	PROTEINPROTEININTERACTION: 2011_Pfefferle_PlosPathogens_proteinproteininteraction, TRANSCRIPTOMICS: 2020_Wilk_NatureMedicine_transcriptomics
FYN	0	0	0	0	0	0	0	0	0	0	0	0	0	0	0	1.54306	0	0	0	0	0	0	0	0	0	0	0	0	0	1.23981	0	0	2.78287	PROTEOMICS: 2020_Li_Biorxiv_proteomics, TRANSCRIPTOMICS: 2020_Sun_Biorxiv_transcriptomics
AXL	0	0	0	0	0	0	0	0	0	0	0	0	0	0	1.55136	0	0	0	0	0	0	0	0	0	0	0	0	0	0	1.23117	0	0	2.78253	PROTEOMICS: 2020_Hou_Medrxiv_proteomics, TRANSCRIPTOMICS: 2020_Sun_Biorxiv_transcriptomics
PLS3	0	0	0	0	0	0	0	0	0	0	1.51272	0	0	0	0	0	0	0	0	0	0	0	0	0	0	0	0	0	0	1.26974	0	0	2.78246	PROTEINPROTEININTERACTION: 2020_Li_Biorxiv_proteinproteininteraction, TRANSCRIPTOMICS: 2020_Sun_Biorxiv_transcriptomics
HSPA4L	0	0	0	0	0	0	0	0	0	0	1.51272	0	0	0	0	0	0	0	0	0	0	0	0	0	0	0	0	0	0	1.26806	0	0	2.78078	PROTEINPROTEININTERACTION: 2020_Li_Biorxiv_proteinproteininteraction, TRANSCRIPTOMICS: 2020_Sun_Biorxiv_transcriptomics
TIMP1	0	0	0	0	0	0	0	0	0	0	0	0	0	0	1.55015	0	0	1.46458	0	0	0	1.18369	1.22975	0	0	0	0	0	0	0	0	0	2.7799	TRANSCRIPTOMICS: 2008_Baas_et_al_JournalOfVirology_transcriptomics, PROTEOMICS: 2020_Hou_Medrxiv_proteomics
DPP4	0	0	0	0	0	0	0	0	0	0	0	0	0	0	0	1.54306	0	1.46458	0	0	0	0	0	0	0	0	0	0	0	1.23666	0	0	2.77972	PROTEOMICS: 2020_Li_Biorxiv_proteomics, TRANSCRIPTOMICS: 2020_Sun_Biorxiv_transcriptomics
RBBP7	0	0	0	0	0	0	0	0	0	0	1.51272	0	0	0	0	0	0	0	0	0	0	0	0	0	0	0	0	0	0	1.26652	0	0	2.77924	PROTEINPROTEININTERACTION: 2020_Li_Biorxiv_proteinproteininteraction, TRANSCRIPTOMICS: 2020_Sun_Biorxiv_transcriptomics
TCN2	0	0	0	0	0	0	0	0	0	0	0	0	0	0	0	0	0	1.46458	0	0	0	0	0	0	0	0	0	1.29267	0	0	1.31447	0	2.77904	TRANSCRIPTOMICS: 2020_Wilk_NatureMedicine_transcriptomics, PROTEOMICS: 2020_vanderVeerdonk_Medrxiv_proteomics
IL7R	0	0	0	0	0	0	0	0	0	0	0	0	0	0	0	0	0	1.46458	0	0	0	0	0	0	0	1.25197	0	0	0	0	1.31447	0	2.77904	TRANSCRIPTOMICS: 2020_Wilk_NatureMedicine_transcriptomics, PROTEOMICS: 2020_vanderVeerdonk_Medrxiv_proteomics
DUSP5	0	0	0	0	0	0	0	0	0	0	0	0	0	0	0	0	0	0	1.43765	0	0	0	0	0	0	0	0	0	0	1.24702	0	1.34119	2.77884	RNAI: 2015_Wilde_JVirol_rnai, TRANSCRIPTOMICS: 2020_Wyler_Biorxiv_transcriptomics
G3BP1	0	0	0	0	0	0	0	0	0	1.31872	1.51272	0	0	0	0	0	0	0	0	0	0	0	0	0	0	0	0	1.26401	0	1.24618	0	0	2.77673	PROTEINPROTEININTERACTION: 2020_Li_Biorxiv_proteinproteininteraction, TRANSCRIPTOMICS: 2020_Langelier_medrxiv_transcriptomics
GSN	0	0	0	0	0	0	0	0	0	0	0	0	0	0	1.5468	0	1.52994	0	0	0	0	0	1.22975	0	0	0	0	0	0	0	0	0	2.77656	TRANSCRIPTOMICS: 2008_Baas_et_al_JournalOfVirology_transcriptomics, PROTEOMICS: 2020_Hou_Medrxiv_proteomics
CFP	0	0	0	0	0	0	0	0	0	0	0	0	0	0	1.54589	0	0	0	0	0	0	0	1.22975	0	0	0	0	0	0	0	0	0	2.77564	TRANSCRIPTOMICS: 2008_Baas_et_al_JournalOfVirology_transcriptomics, PROTEOMICS: 2020_Hou_Medrxiv_proteomics
RBMX	0	0	0	0	0	0	0	0	0	0	1.51272	0	0	0	0	0	0	0	0	0	0	0	0	0	0	0	0	1.26227	0	0	0	0	2.77499	TRANSCRIPTOMICS: 2020_Langelier_medrxiv_transcriptomics, PROTEINPROTEININTERACTION: 2020_Li_Biorxiv_proteinproteininteraction
CHI3L1	0	0	0	0	0	0	0	0	0	0	0	0	0	0	1.54467	0	0	0	0	0	0	0	0	0	0	0	0	1.22987	0	0	0	0	2.77455	PROTEOMICS: 2020_Hou_Medrxiv_proteomics, TRANSCRIPTOMICS: 2020_Langelier_medrxiv_transcriptomics
SERPINA10	0	0	0	0	0	0	0	0	0	0	0	0	0	0	0	0	1.52994	0	0	0	0	0	0	0	0	0	0	0	0	1.24436	0	0	2.7743	PROTEOMICS: 2020_Messner_Medrxiv_proteomics, TRANSCRIPTOMICS: 2020_Sun_Biorxiv_transcriptomics
CD8B	0	0	0	0	0	0	0	0	0	0	0	0	0	0	0	1.54306	0	0	0	0	0	0	1.22975	0	0	0	0	0	0	0	0	0	2.77281	TRANSCRIPTOMICS: 2008_Baas_et_al_JournalOfVirology_transcriptomics, PROTEOMICS: 2020_Li_Biorxiv_proteomics
CD3G	0	0	0	0	0	0	0	0	0	0	0	0	0	0	0	1.54306	0	0	0	0	0	0	1.22975	0	0	0	0	0	0	0	0	0	2.77281	TRANSCRIPTOMICS: 2008_Baas_et_al_JournalOfVirology_transcriptomics, PROTEOMICS: 2020_Li_Biorxiv_proteomics
SKAP1	0	0	0	0	0	0	0	0	0	0	0	0	0	0	0	1.54306	0	0	0	0	0	0	1.22975	0	0	0	0	0	0	0	0	0	2.77281	TRANSCRIPTOMICS: 2008_Baas_et_al_JournalOfVirology_transcriptomics, PROTEOMICS: 2020_Li_Biorxiv_proteomics
CD5	0	0	0	0	0	0	0	0	0	0	0	0	0	0	0	1.54306	0	0	0	0	0	0	1.22975	0	0	0	0	0	0	0	0	0	2.77281	TRANSCRIPTOMICS: 2008_Baas_et_al_JournalOfVirology_transcriptomics, PROTEOMICS: 2020_Li_Biorxiv_proteomics
SAA1	0	0	0	0	0	0	0	0	0	0	0	0	0	0	0	1.54306	1.52994	0	0	0	0	0	1.22975	0	0	0	0	0	0	0	0	0	2.77281	TRANSCRIPTOMICS: 2008_Baas_et_al_JournalOfVirology_transcriptomics, PROTEOMICS: 2020_Li_Biorxiv_proteomics
CD247	0	0	0	0	0	0	0	0	0	0	0	0	0	0	0	1.54306	0	0	0	0	0	0	1.22975	0	0	0	0	0	0	0	0	0	2.77281	TRANSCRIPTOMICS: 2008_Baas_et_al_JournalOfVirology_transcriptomics, PROTEOMICS: 2020_Li_Biorxiv_proteomics
BCL2	0	0	0	0	0	0	0	0	0	0	0	0	0	0	0	1.54306	0	0	0	0	0	0	0	0	0	0	0	1.22952	0	0	0	0	2.77258	TRANSCRIPTOMICS: 2020_Langelier_medrxiv_transcriptomics, PROTEOMICS: 2020_Li_Biorxiv_proteomics
ENO2	0	0	0	0	0	0	0	0	0	0	0	0	0	1.48745	1.5465	0	0	0	0	0	0	0	0	0	0	1.22483	0	0	0	0	0	0	2.77133	PROTEOMICS: 2020_Hou_Medrxiv_proteomics, TRANSCRIPTOMICS: 2020_Blanco_Cell_transcriptomics
RCN1	0	0	0	0	0	0	0	0	0	0	1.51272	0	0	0	0	0	0	0	0	0	0	0	0	0	0	0	0	0	0	1.25694	0	0	2.76966	PROTEINPROTEININTERACTION: 2020_Li_Biorxiv_proteinproteininteraction, TRANSCRIPTOMICS: 2020_Sun_Biorxiv_transcriptomics
RBM39	0	0	0	0	0	0	0	0	0	0	1.51272	0	0	0	0	0	0	0	0	0	0	0	0	0	0	0	0	0	0	1.25687	0	0	2.7696	PROTEINPROTEININTERACTION: 2020_Li_Biorxiv_proteinproteininteraction, TRANSCRIPTOMICS: 2020_Sun_Biorxiv_transcriptomics
TCP1	0	0	0	0	0	0	0	0	0	0	1.51272	0	0	0	0	0	0	0	0	0	0	0	0	0	0	0	0	0	0	1.25626	0	0	2.76898	PROTEINPROTEININTERACTION: 2020_Li_Biorxiv_proteinproteininteraction, TRANSCRIPTOMICS: 2020_Sun_Biorxiv_transcriptomics
EMD	0	0	0	0	0	0	0	0	0	0	1.51272	0	0	0	0	0	0	0	0	0	0	0	0	0	0	0	0	1.25576	0	0	0	0	2.76848	TRANSCRIPTOMICS: 2020_Langelier_medrxiv_transcriptomics, PROTEINPROTEININTERACTION: 2020_Li_Biorxiv_proteinproteininteraction
KDM6A	1.38273	0	0	0	0	0	0	0	0	0	0	0	0	0	0	0	0	0	0	0	0	0	0	0	0	0	0	0	0	1.38532	0	0	2.76805	TRANSCRIPTOMICS: 2020_Sun_Biorxiv_transcriptomics, CRISPRSCREEN: 2020_Wei_Biorxiv_crispr
CCL4	0	0	0	0	0	0	0	0	0	0	0	0	0	0	1.53768	0	0	0	0	0	0	0	1.22975	0	0	0	0	0	0	0	0	0	2.76744	TRANSCRIPTOMICS: 2008_Baas_et_al_JournalOfVirology_transcriptomics, PROTEOMICS: 2020_Hou_Medrxiv_proteomics
ARHGEF2	0	0	0	0	0	0	0	0	0	0	1.51272	0	0	0	0	0	0	0	0	0	0	0	0	0	0	1.25331	0	0	0	0	0	0	2.76604	TRANSCRIPTOMICS: 2020_Blanco_Cell_transcriptomics, PROTEINPROTEININTERACTION: 2020_Li_Biorxiv_proteinproteininteraction
UBR5	0	0	0	0	0	0	0	0	0	0	1.51272	0	0	0	0	0	0	0	0	0	0	0	0	0	0	0	0	0	0	1.25331	0	0	2.76603	PROTEINPROTEININTERACTION: 2020_Li_Biorxiv_proteinproteininteraction, TRANSCRIPTOMICS: 2020_Sun_Biorxiv_transcriptomics
C1S	0	0	0	0	0	0	0	0	0	0	0	0	0	0	0	0	1.52994	0	0	0	0	0	0	0	1.16577	1.23481	0	0	0	0	0	0	2.76474	TRANSCRIPTOMICS: 2020_Blanco_Cell_transcriptomics, PROTEOMICS: 2020_Messner_Medrxiv_proteomics
MYL12A	0	0	0	0	0	0	0	0	0	0	1.51272	0	0	0	0	0	0	0	0	0	0	0	0	0	0	0	0	0	0	1.25169	0	0	2.76441	PROTEINPROTEININTERACTION: 2020_Li_Biorxiv_proteinproteininteraction, TRANSCRIPTOMICS: 2020_Sun_Biorxiv_transcriptomics
PSMC1	0	0	0	0	0	0	0	0	0	0	1.51272	0	0	0	0	0	0	0	0	0	0	0	0	0	0	0	0	1.25076	0	0	0	0	2.76348	TRANSCRIPTOMICS: 2020_Langelier_medrxiv_transcriptomics, PROTEINPROTEININTERACTION: 2020_Li_Biorxiv_proteinproteininteraction
PSMA2	0	0	0	0	0	1.49162	0	0	0	0	0	0	0	0	0	0	0	0	0	0	0	0	0	0	0	0	0	1.27127	0	0	0	0	2.76289	PROTEINPROTEININTERACTION: 2011_Pfefferle_PlosPathogens_proteinproteininteraction, TRANSCRIPTOMICS: 2020_Langelier_medrxiv_transcriptomics
MYCBP2	0	0	0	0	0	0	0	0	0	1.31872	1.51272	0	0	0	0	0	0	0	0	0	0	0	0	0	0	0	0	1.24909	0	1.24035	0	0	2.76181	PROTEINPROTEININTERACTION: 2020_Li_Biorxiv_proteinproteininteraction, TRANSCRIPTOMICS: 2020_Langelier_medrxiv_transcriptomics
PAICS	0	0	0	0	0	0	0	0	0	0	1.51272	0	0	0	0	0	0	0	0	0	0	0	0	0	0	0	0	0	0	1.24882	0	0	2.76155	PROTEINPROTEININTERACTION: 2020_Li_Biorxiv_proteinproteininteraction, TRANSCRIPTOMICS: 2020_Sun_Biorxiv_transcriptomics
CCT6A	0	0	0	0	0	0	0	0	0	0	1.51272	0	0	0	0	0	0	0	0	0	0	0	0	0	0	0	0	0	0	1.24819	0	0	2.76091	PROTEINPROTEININTERACTION: 2020_Li_Biorxiv_proteinproteininteraction, TRANSCRIPTOMICS: 2020_Sun_Biorxiv_transcriptomics
DKC1	0	0	0	0	0	0	0	0	0	0	1.51272	0	0	0	0	0	0	0	0	0	0	0	0	0	0	0	0	0	0	1.24811	0	0	2.76084	PROTEINPROTEININTERACTION: 2020_Li_Biorxiv_proteinproteininteraction, TRANSCRIPTOMICS: 2020_Sun_Biorxiv_transcriptomics
ATP5F1B	0	0	0	0	0	0	0	0	0	0	1.51272	0	0	0	0	0	0	0	0	0	0	0	0	0	0	0	0	0	0	1.24781	0	0	2.76053	PROTEINPROTEININTERACTION: 2020_Li_Biorxiv_proteinproteininteraction, TRANSCRIPTOMICS: 2020_Sun_Biorxiv_transcriptomics
MCM3	0	0	0	0	0	0	0	0	0	0	1.51272	0	0	0	0	0	0	0	0	0	0	0	0	0	0	0	0	0	0	1.24738	0	0	2.7601	PROTEINPROTEININTERACTION: 2020_Li_Biorxiv_proteinproteininteraction, TRANSCRIPTOMICS: 2020_Sun_Biorxiv_transcriptomics
ACLY	0	0	0	0	0	0	0	0	0	0	1.51272	0	0	0	0	0	0	0	0	0	0	0	0	0	0	1.24729	0	0	0	1.24038	0	0	2.76002	TRANSCRIPTOMICS: 2020_Blanco_Cell_transcriptomics, PROTEINPROTEININTERACTION: 2020_Li_Biorxiv_proteinproteininteraction
SERBP1	0	0	0	0	0	0	0	0	0	0	1.51272	0	0	0	0	0	0	0	0	0	0	0	0	0	0	0	0	1.23733	0	1.24705	0	0	2.75977	TRANSCRIPTOMICS: 2020_Sun_Biorxiv_transcriptomics, PROTEINPROTEININTERACTION: 2020_Li_Biorxiv_proteinproteininteraction
RPS12	0	0	0	0	0	0	0	0	0	0	1.51272	0	0	0	0	0	0	0	0	0	0	0	0	0	0	0	0	0	0	1.24688	0	0	2.7596	PROTEINPROTEININTERACTION: 2020_Li_Biorxiv_proteinproteininteraction, TRANSCRIPTOMICS: 2020_Sun_Biorxiv_transcriptomics
CCT8	0	0	0	0	0	0	0	0	0	0	1.51272	0	0	0	0	0	0	0	0	0	0	0	0	0	0	0	0	1.24289	0	1.24649	0	0	2.75921	TRANSCRIPTOMICS: 2020_Sun_Biorxiv_transcriptomics, PROTEINPROTEININTERACTION: 2020_Li_Biorxiv_proteinproteininteraction
CALU	0	0	0	0	0	0	0	0	0	0	1.51272	0	0	0	0	0	0	0	0	0	0	0	0	0	0	0	0	0	0	1.2464	0	0	2.75912	PROTEINPROTEININTERACTION: 2020_Li_Biorxiv_proteinproteininteraction, TRANSCRIPTOMICS: 2020_Sun_Biorxiv_transcriptomics
CCT4	0	0	0	0	0	0	0	0	0	0	1.51272	0	0	0	0	0	0	0	0	0	0	0	0	0	0	0	0	1.24627	0	1.23494	0	0	2.75899	TRANSCRIPTOMICS: 2020_Langelier_medrxiv_transcriptomics, PROTEINPROTEININTERACTION: 2020_Li_Biorxiv_proteinproteininteraction
HP	0	0	0	0	0	0	0	0	0	0	0	0	0	0	0	0	1.52994	0	0	0	0	1.19522	0	0	0	0	0	1.22902	0	0	0	0	2.75895	TRANSCRIPTOMICS: 2020_Langelier_medrxiv_transcriptomics, PROTEOMICS: 2020_Messner_Medrxiv_proteomics
CDK1	0	0	0	0	0	0	0	0	0	0	1.51272	0	0	0	0	0	0	0	0	0	0	0	0	0	0	0	0	0	0	1.24606	0	0	2.75879	PROTEINPROTEININTERACTION: 2020_Li_Biorxiv_proteinproteininteraction, TRANSCRIPTOMICS: 2020_Sun_Biorxiv_transcriptomics
ATP5F1A	0	0	0	0	0	0	0	0	0	0	1.51272	0	0	0	0	0	0	0	0	0	0	0	0	0	0	0	0	0	0	1.24576	0	0	2.75848	PROTEINPROTEININTERACTION: 2020_Li_Biorxiv_proteinproteininteraction, TRANSCRIPTOMICS: 2020_Sun_Biorxiv_transcriptomics
DNAJC10	0	0	0	0	0	0	0	0	0	0	1.51272	0	0	0	0	0	0	0	0	0	0	0	0	0	0	0	0	0	0	1.24544	0	0	2.75816	PROTEINPROTEININTERACTION: 2020_Li_Biorxiv_proteinproteininteraction, TRANSCRIPTOMICS: 2020_Sun_Biorxiv_transcriptomics
TMEM33	0	0	0	0	0	0	0	0	0	0	1.51272	0	0	0	0	0	0	0	0	0	0	0	0	0	0	0	0	0	0	1.24496	0	0	2.75768	PROTEINPROTEININTERACTION: 2020_Li_Biorxiv_proteinproteininteraction, TRANSCRIPTOMICS: 2020_Sun_Biorxiv_transcriptomics
IMMT	0	0	0	0	0	0	0	0	0	0	1.51272	0	0	0	0	0	0	0	0	0	0	0	0	0	0	0	0	0	0	1.24471	0	0	2.75743	PROTEINPROTEININTERACTION: 2020_Li_Biorxiv_proteinproteininteraction, TRANSCRIPTOMICS: 2020_Sun_Biorxiv_transcriptomics
RPS17	0	0	0	0	0	1.46028	0	0	0	0	1.51272	0	0	0	0	0	0	0	0	0	0	0	0	0	0	0	0	0	0	1.2446	0	0	2.75732	PROTEINPROTEININTERACTION: 2020_Li_Biorxiv_proteinproteininteraction, TRANSCRIPTOMICS: 2020_Sun_Biorxiv_transcriptomics
EBNA1BP2	0	0	0	0	0	0	0	0	0	0	1.51272	0	0	0	0	0	0	0	0	0	0	0	0	0	0	0	0	0	0	1.24447	0	0	2.75719	PROTEINPROTEININTERACTION: 2020_Li_Biorxiv_proteinproteininteraction, TRANSCRIPTOMICS: 2020_Sun_Biorxiv_transcriptomics
FMR1	0	0	0	0	0	0	0	0	0	0	1.51272	0	0	0	0	0	0	0	0	0	0	0	0	0	0	0	0	0	0	1.24351	0	0	2.75623	PROTEINPROTEININTERACTION: 2020_Li_Biorxiv_proteinproteininteraction, TRANSCRIPTOMICS: 2020_Sun_Biorxiv_transcriptomics
TUBA1C	0	0	0	0	0	0	0	0	0	0	0	0	0	1.48745	0	0	0	0	0	0	0	0	0	0	0	1.26841	0	0	0	0	0	0	2.75587	PROTEOMICS: 2020_Akgun_Medrxiv_proteomics, TRANSCRIPTOMICS: 2020_Blanco_Cell_transcriptomics
ATP2A2	0	0	0	0	0	0	0	0	0	0	1.51272	0	0	0	0	0	0	0	0	0	0	0	0	0	0	0	0	0	0	1.24278	0	0	2.7555	PROTEINPROTEININTERACTION: 2020_Li_Biorxiv_proteinproteininteraction, TRANSCRIPTOMICS: 2020_Sun_Biorxiv_transcriptomics
PAK1IP1	0	0	0	0	0	0	0	0	0	0	1.51272	0	0	0	0	0	0	0	0	0	0	0	0	0	0	0	0	1.24256	0	0	0	0	2.75528	TRANSCRIPTOMICS: 2020_Langelier_medrxiv_transcriptomics, PROTEINPROTEININTERACTION: 2020_Li_Biorxiv_proteinproteininteraction
SMC2	0	0	0	0	0	0	0	0	0	0	1.51272	0	0	0	0	0	0	0	0	0	0	0	0	0	0	0	0	0	0	1.24229	0	0	2.75501	PROTEINPROTEININTERACTION: 2020_Li_Biorxiv_proteinproteininteraction, TRANSCRIPTOMICS: 2020_Sun_Biorxiv_transcriptomics
PSMC2	0	0	0	0	0	0	0	0	0	0	1.51272	0	0	0	0	0	0	0	0	0	0	0	0	0	0	0	0	1.24212	0	0	0	0	2.75485	TRANSCRIPTOMICS: 2020_Langelier_medrxiv_transcriptomics, PROTEINPROTEININTERACTION: 2020_Li_Biorxiv_proteinproteininteraction
RCN2	0	0	0	0	0	0	0	0	0	0	1.51272	0	0	0	0	0	0	0	0	0	0	0	0	0	0	0	0	0	0	1.24197	0	0	2.7547	PROTEINPROTEININTERACTION: 2020_Li_Biorxiv_proteinproteininteraction, TRANSCRIPTOMICS: 2020_Sun_Biorxiv_transcriptomics
RBM28	0	0	0	0	0	0	0	0	0	1.31872	1.51272	0	0	0	0	0	0	0	0	0	0	0	0	0	0	0	0	1.24196	0	0	0	0	2.75469	PROTEINPROTEININTERACTION: 2020_Li_Biorxiv_proteinproteininteraction, TRANSCRIPTOMICS: 2020_Langelier_medrxiv_transcriptomics
CORO1C	0	0	0	0	0	0	0	0	0	0	1.51272	0	0	0	0	0	0	0	0	0	0	0	0	0	0	0	0	0	0	1.24134	0	0	2.75406	PROTEINPROTEININTERACTION: 2020_Li_Biorxiv_proteinproteininteraction, TRANSCRIPTOMICS: 2020_Sun_Biorxiv_transcriptomics
PFKFB3	0	0	0	0	0	0	0	0	0	0	1.51272	0	0	0	0	0	0	0	0	0	0	0	0	0	0	0	0	0	0	1.24041	0	0	2.75313	PROTEINPROTEININTERACTION: 2020_Li_Biorxiv_proteinproteininteraction, TRANSCRIPTOMICS: 2020_Sun_Biorxiv_transcriptomics
SND1	0	0	0	0	0	0	0	0	0	0	1.51272	0	0	0	0	0	0	0	0	0	0	0	0	0	0	0	0	0	0	1.23996	0	0	2.75268	PROTEINPROTEININTERACTION: 2020_Li_Biorxiv_proteinproteininteraction, TRANSCRIPTOMICS: 2020_Sun_Biorxiv_transcriptomics
XPO1	0	0	0	0	0	0	0	0	0	0	1.51272	0	0	0	0	0	0	0	0	0	0	0	0	0	0	0	0	0	0	1.23968	0	0	2.75241	PROTEINPROTEININTERACTION: 2020_Li_Biorxiv_proteinproteininteraction, TRANSCRIPTOMICS: 2020_Sun_Biorxiv_transcriptomics
DNAJC7	0	0	0	0	0	0	0	0	0	0	1.51272	0	0	0	0	0	0	0	0	0	0	0	0	0	0	0	0	1.23239	0	1.23966	0	0	2.75238	TRANSCRIPTOMICS: 2020_Sun_Biorxiv_transcriptomics, PROTEINPROTEININTERACTION: 2020_Li_Biorxiv_proteinproteininteraction
EIF3E	0	0	0	0	0	0	0	0	0	0	1.51272	0	0	0	0	0	0	0	0	0	0	0	0	0	0	0	0	0	0	1.23827	0	0	2.75099	PROTEINPROTEININTERACTION: 2020_Li_Biorxiv_proteinproteininteraction, TRANSCRIPTOMICS: 2020_Sun_Biorxiv_transcriptomics
COQ8B	0	0	0	0	0	0	0	0	0	1.31872	0	0	0	0	0	0	0	0	1.43203	0	0	0	0	0	0	0	0	0	0	0	0	0	2.75076	RNAI: 2015_Wilde_JVirol_rnai, PROTEINPROTEININTERACTION: 2020_Gordon_Nature_proteinproteininteraction
SART3	0	0	0	0	0	0	0	0	0	0	1.51272	0	0	0	0	0	0	0	0	0	0	0	0	0	0	0	0	0	0	1.23671	0	0	2.74943	PROTEINPROTEININTERACTION: 2020_Li_Biorxiv_proteinproteininteraction, TRANSCRIPTOMICS: 2020_Sun_Biorxiv_transcriptomics
AIFM1	0	0	0	0	0	0	0	0	0	0	1.51272	0	0	0	0	0	0	0	0	0	0	0	0	0	0	0	0	0	0	1.23615	0	0	2.74887	PROTEINPROTEININTERACTION: 2020_Li_Biorxiv_proteinproteininteraction, TRANSCRIPTOMICS: 2020_Sun_Biorxiv_transcriptomics
RPS14	0	0	0	0	0	0	0	0	0	0	1.51272	0	0	0	0	0	0	0	0	0	0	0	0	0	0	0	0	0	0	1.23613	0	0	2.74885	PROTEINPROTEININTERACTION: 2020_Li_Biorxiv_proteinproteininteraction, TRANSCRIPTOMICS: 2020_Sun_Biorxiv_transcriptomics
PSMA7	0	0	0	0	0	0	0	0	0	0	1.51272	0	0	0	0	0	0	0	0	0	0	0	0	0	0	0	0	0	0	1.23582	0	0	2.74854	PROTEINPROTEININTERACTION: 2020_Li_Biorxiv_proteinproteininteraction, TRANSCRIPTOMICS: 2020_Sun_Biorxiv_transcriptomics
MTHFD1	0	0	0	0	0	0	0	0	0	0	1.51272	0	0	0	0	0	0	0	0	0	0	0	0	0	0	0	0	0	0	1.23561	0	0	2.74833	PROTEINPROTEININTERACTION: 2020_Li_Biorxiv_proteinproteininteraction, TRANSCRIPTOMICS: 2020_Sun_Biorxiv_transcriptomics
RPS5	0	0	0	0	0	0	0	0	0	0	1.51272	0	0	0	0	0	0	0	0	0	0	0	0	0	0	0	0	0	0	1.23523	0	0	2.74795	PROTEINPROTEININTERACTION: 2020_Li_Biorxiv_proteinproteininteraction, TRANSCRIPTOMICS: 2020_Sun_Biorxiv_transcriptomics
PARP1	0	0	0	0	0	0	0	0	0	0	1.51272	0	0	0	0	0	0	0	0	0	0	0	0	0	0	0	0	0	0	1.23503	0	0	2.74775	PROTEINPROTEININTERACTION: 2020_Li_Biorxiv_proteinproteininteraction, TRANSCRIPTOMICS: 2020_Sun_Biorxiv_transcriptomics
QPCTL	0	0	0	0	0	0	0	0	0	0	1.51272	0	0	0	0	0	0	0	0	0	0	0	0	0	0	0	0	1.23496	0	0	0	0	2.74768	TRANSCRIPTOMICS: 2020_Langelier_medrxiv_transcriptomics, PROTEINPROTEININTERACTION: 2020_Li_Biorxiv_proteinproteininteraction
IPO8	0	0	0	0	0	0	0	0	0	0	1.51272	0	0	0	0	0	0	0	0	0	0	0	0	0	0	0	0	0	0	1.23471	0	0	2.74743	PROTEINPROTEININTERACTION: 2020_Li_Biorxiv_proteinproteininteraction, TRANSCRIPTOMICS: 2020_Sun_Biorxiv_transcriptomics
CCT7	0	0	0	0	0	0	0	0	0	0	1.51272	0	0	0	0	0	0	0	0	0	0	0	0	0	0	0	0	1.2335	0	1.23468	0	0	2.7474	TRANSCRIPTOMICS: 2020_Sun_Biorxiv_transcriptomics, PROTEINPROTEININTERACTION: 2020_Li_Biorxiv_proteinproteininteraction
ALDOA	0	0	0	0	0	0	0	0	0	0	1.51272	0	0	0	0	0	0	0	0	0	0	0	0	0	0	0	0	0	0	1.23419	0	0	2.74692	PROTEINPROTEININTERACTION: 2020_Li_Biorxiv_proteinproteininteraction, TRANSCRIPTOMICS: 2020_Sun_Biorxiv_transcriptomics
IGFBP6	0	0	0	0	0	0	0	0	0	0	0	0	0	0	0	0	0	1.46458	0	0	0	0	0	0	0	0	0	0	1.28226	0	0	0	2.74684	TRANSCRIPTOMICS: 2020_Ravindra_Biorxiv_transcriptomics, PROTEOMICS: 2020_vanderVeerdonk_Medrxiv_proteomics
NOP56	0	0	0	0	0	0	0	0	0	0	1.51272	0	0	0	0	0	0	0	0	0	0	0	0	0	0	0	0	1.23306	0	0	0	0	2.74578	TRANSCRIPTOMICS: 2020_Langelier_medrxiv_transcriptomics, PROTEINPROTEININTERACTION: 2020_Li_Biorxiv_proteinproteininteraction
TMOD3	0	0	0	0	0	0	0	0	0	0	1.51272	0	0	0	0	0	0	0	0	0	0	0	0	0	0	0	0	0	0	1.23245	0	0	2.74518	PROTEINPROTEININTERACTION: 2020_Li_Biorxiv_proteinproteininteraction, TRANSCRIPTOMICS: 2020_Sun_Biorxiv_transcriptomics
SNRNP70	0	0	0	0	0	0	0	0	0	0	1.51272	0	0	0	0	0	0	0	0	0	0	0	0	0	0	0	0	1.23225	0	0	0	0	2.74497	TRANSCRIPTOMICS: 2020_Langelier_medrxiv_transcriptomics, PROTEINPROTEININTERACTION: 2020_Li_Biorxiv_proteinproteininteraction
XPOT	0	0	0	0	0	0	0	0	0	0	1.51272	0	0	0	0	0	0	0	0	0	0	0	0	0	0	0	0	0	0	1.23128	0	0	2.744	PROTEINPROTEININTERACTION: 2020_Li_Biorxiv_proteinproteininteraction, TRANSCRIPTOMICS: 2020_Sun_Biorxiv_transcriptomics
LBR	0	0	0	0	0	0	0	0	0	0	1.51272	0	0	0	0	0	0	0	0	0	0	0	0	0	0	0	0	1.23123	0	0	0	0	2.74396	TRANSCRIPTOMICS: 2020_Langelier_medrxiv_transcriptomics, PROTEINPROTEININTERACTION: 2020_Li_Biorxiv_proteinproteininteraction
COPG2	0	0	0	0	0	0	0	0	0	0	1.51272	0	0	0	0	0	0	0	0	0	0	0	0	0	0	0	0	0	0	1.23116	0	0	2.74388	PROTEINPROTEININTERACTION: 2020_Li_Biorxiv_proteinproteininteraction, TRANSCRIPTOMICS: 2020_Sun_Biorxiv_transcriptomics
HAUS6	0	0	0	0	0	0	0	0	0	0	1.51272	0	0	0	0	0	0	0	0	0	0	0	0	0	0	0	0	0	0	1.23045	0	0	2.74317	PROTEINPROTEININTERACTION: 2020_Li_Biorxiv_proteinproteininteraction, TRANSCRIPTOMICS: 2020_Sun_Biorxiv_transcriptomics
KIF5B	0	0	0	0	0	0	0	0	0	0	1.51272	0	0	0	0	0	0	0	0	0	0	0	0	0	0	0	0	1.23009	0	0	0	0	2.74281	TRANSCRIPTOMICS: 2020_Langelier_medrxiv_transcriptomics, PROTEINPROTEININTERACTION: 2020_Li_Biorxiv_proteinproteininteraction
HADHA	0	0	0	0	0	0	0	0	0	0	1.51272	0	0	0	0	0	0	0	0	0	0	0	0	0	0	0	0	0	0	1.23005	0	0	2.74277	PROTEINPROTEININTERACTION: 2020_Li_Biorxiv_proteinproteininteraction, TRANSCRIPTOMICS: 2020_Sun_Biorxiv_transcriptomics
NBEA	0	0	0	0	0	0	0	0	0	0	0	0	0	0	0	0	0	0	1.46045	0	0	0	0	0	0	0	0	0	1.28226	0	0	0	2.74271	RNAI: 2015_Wilde_JVirol_rnai, TRANSCRIPTOMICS: 2020_Ravindra_Biorxiv_transcriptomics
TCN1	0	0	0	0	0	0	0	0	0	0	0	0	0	1.48745	0	0	0	0	0	0	0	0	0	0	1.21879	1.2552	0	1.24484	0	1.23179	0	0	2.74265	TRANSCRIPTOMICS: 2020_Blanco_Cell_transcriptomics, PROTEOMICS: 2020_Akgun_Medrxiv_proteomics
SMC4	0	0	0	0	0	0	0	0	0	0	1.51272	0	0	0	0	0	0	0	0	0	0	0	1.22975	0	0	0	0	0	0	0	0	0	2.74248	TRANSCRIPTOMICS: 2008_Baas_et_al_JournalOfVirology_transcriptomics, PROTEINPROTEININTERACTION: 2020_Li_Biorxiv_proteinproteininteraction
PSMD11	0	0	0	0	0	0	0	0	0	0	1.51272	0	0	0	0	0	0	0	0	0	0	0	0	0	0	0	0	1.22919	0	0	0	0	2.74191	TRANSCRIPTOMICS: 2020_Langelier_medrxiv_transcriptomics, PROTEINPROTEININTERACTION: 2020_Li_Biorxiv_proteinproteininteraction
DDX23	0	0	0	0	0	0	0	0	0	0	1.51272	0	0	0	0	0	0	0	0	0	0	0	0	0	0	1.22744	0	0	0	0	0	0	2.74016	TRANSCRIPTOMICS: 2020_Blanco_Cell_transcriptomics, PROTEINPROTEININTERACTION: 2020_Li_Biorxiv_proteinproteininteraction
BCKDK	0	0	0	0	0	0	0	0	0	1.31872	0	0	0	0	0	0	0	0	1.4173	0	0	0	0	0	0	0	0	0	0	0	0	0	2.73603	RNAI: 2015_Wilde_JVirol_rnai, PROTEINPROTEININTERACTION: 2020_Gordon_Nature_proteinproteininteraction
CDKN1C	0	0	0	0	0	0	0	0	0	0	0	0	0	0	0	0	0	0	1.42116	0	0	0	0	0	0	0	0	0	0	0	1.31447	0	2.73563	RNAI: 2015_Wilde_JVirol_rnai, TRANSCRIPTOMICS: 2020_Wilk_NatureMedicine_transcriptomics
CLK1	0	0	0	0	0	0	0	0	0	0	0	0	0	0	0	0	0	0	1.45273	0	1.28115	0	0	0	0	0	0	0	0	1.25295	0	0	2.73387	TRANSCRIPTOMICS: 2005_Leong_MicrobesInfect_transcriptomics, RNAI: 2015_Wilde_JVirol_rnai
TNFRSF10B	0	0	0	0	0	0	0	0	0	0	0	0	0	0	0	0	0	1.46458	0	0	0	0	0	0	0	1.23355	0	0	0	1.2638	0	0	2.72838	TRANSCRIPTOMICS: 2020_Sun_Biorxiv_transcriptomics, PROTEOMICS: 2020_vanderVeerdonk_Medrxiv_proteomics
RPS20	0	0	0	0	0	1.48453	0	0	0	0	0	0	0	0	0	0	0	0	0	0	0	0	0	0	0	0	0	0	0	1.24312	0	0	2.72764	PROTEINPROTEININTERACTION: 2011_Pfefferle_PlosPathogens_proteinproteininteraction, TRANSCRIPTOMICS: 2020_Sun_Biorxiv_transcriptomics
TNC	0	0	0	0	0	0	0	0	0	0	0	0	0	0	0	0	0	1.46458	0	0	0	0	0	0	0	1.25862	0	0	0	0	0	0	2.7232	TRANSCRIPTOMICS: 2020_Blanco_Cell_transcriptomics, PROTEOMICS: 2020_vanderVeerdonk_Medrxiv_proteomics
MKRN2	0	0	0	0	0	1.48664	0	0	0	0	0	0	0	0	0	0	0	0	0	0	0	0	0	0	0	0	0	0	0	1.23609	0	0	2.72273	PROTEINPROTEININTERACTION: 2011_Pfefferle_PlosPathogens_proteinproteininteraction, TRANSCRIPTOMICS: 2020_Sun_Biorxiv_transcriptomics
RNF128	0	0	0	0	0	1.47158	0	0	0	0	0	0	0	0	0	0	0	0	0	0	0	0	0	0	0	1.24253	0	0	0	1.25111	0	0	2.72269	PROTEINPROTEININTERACTION: 2011_Pfefferle_PlosPathogens_proteinproteininteraction, TRANSCRIPTOMICS: 2020_Sun_Biorxiv_transcriptomics
LATS1	0	0	0	0	0	0	0	0	0	0	0	0	0	0	0	0	0	0	1.45343	0	0	0	0	0	0	0	0	1.25596	0	1.24614	0	0	2.70939	RNAI: 2015_Wilde_JVirol_rnai, TRANSCRIPTOMICS: 2020_Langelier_medrxiv_transcriptomics
ACE2	1.38437	0	0	0	0	0	0	0	0	0	0	0	0	0	0	0	0	0	0	0	0	0	0	0	0	0	0	1.32462	0	0	0	0	2.70899	TRANSCRIPTOMICS: 2020_Langelier_medrxiv_transcriptomics, CRISPRSCREEN: 2020_Wei_Biorxiv_crispr
ZBTB10	1.32993	0	0	0	0	0	0	0	0	0	0	0	0	0	0	0	0	0	0	0	0	0	0	0	0	0	0	0	0	1.37877	0	0	2.7087	TRANSCRIPTOMICS: 2020_Sun_Biorxiv_transcriptomics, CRISPRSCREEN: 2020_Wei_Biorxiv_crispr
DEDD2	0	0	0	0	0	1.47638	0	0	0	0	0	0	0	0	0	0	0	0	0	0	0	0	0	0	0	0	0	1.23186	0	0	0	0	2.70825	PROTEINPROTEININTERACTION: 2011_Pfefferle_PlosPathogens_proteinproteininteraction, TRANSCRIPTOMICS: 2020_Langelier_medrxiv_transcriptomics
EPHA4	0	0	0	0	0	0	0	0	0	0	0	0	0	0	0	0	0	0	1.44536	0	0	0	0	0	0	1.26052	0	0	0	1.23636	0	0	2.70588	RNAI: 2015_Wilde_JVirol_rnai, TRANSCRIPTOMICS: 2020_Blanco_Cell_transcriptomics
BMPR2	0	0	0	0	0	0	0	0	0	0	0	0	0	0	0	0	0	0	1.43309	0	0	0	0	0	0	0	0	1.27142	0	1.2338	0	0	2.7045	RNAI: 2015_Wilde_JVirol_rnai, TRANSCRIPTOMICS: 2020_Langelier_medrxiv_transcriptomics
BZW2	0	0	0	0	0	1.46948	0	0	0	1.31872	0	0	0	0	0	0	0	0	0	0	0	0	0	0	0	0	0	0	0	1.23425	0	0	2.70373	PROTEINPROTEININTERACTION: 2011_Pfefferle_PlosPathogens_proteinproteininteraction, TRANSCRIPTOMICS: 2020_Sun_Biorxiv_transcriptomics
DUSP4	0	0	0	0	0	0	0	0	0	0	0	0	0	0	0	0	0	0	1.4387	0	0	0	0	0	0	1.2645	0	0	0	0	0	0	2.7032	RNAI: 2015_Wilde_JVirol_rnai, TRANSCRIPTOMICS: 2020_Blanco_Cell_transcriptomics
KITLG	0	0	0	0	0	0	0	0	0	0	0	0	0	0	0	0	0	1.46458	0	0	0	0	0	0	0	0	0	0	0	1.23684	0	0	2.70142	TRANSCRIPTOMICS: 2020_Sun_Biorxiv_transcriptomics, PROTEOMICS: 2020_vanderVeerdonk_Medrxiv_proteomics
EIF2AK3	0	0	0	0	0	0	0	0	0	0	0	0	0	0	0	0	0	0	1.45974	0	0	0	0	0	0	0	0	0	0	1.24158	0	0	2.70132	RNAI: 2015_Wilde_JVirol_rnai, TRANSCRIPTOMICS: 2020_Sun_Biorxiv_transcriptomics
ACVR1	0	0	0	0	0	0	0	0	0	0	0	0	0	0	0	0	0	0	1.45869	0	0	0	0	0	0	0	0	0	0	1.24164	0	0	2.70033	RNAI: 2015_Wilde_JVirol_rnai, TRANSCRIPTOMICS: 2020_Sun_Biorxiv_transcriptomics
MAP2K3	0	0	0	0	0	0	0	0	0	0	0	0	0	0	0	0	0	0	1.42677	0	0	0	0	0	0	0	0	1.27234	0	0	0	0	2.69912	RNAI: 2015_Wilde_JVirol_rnai, TRANSCRIPTOMICS: 2020_Langelier_medrxiv_transcriptomics
ZYX	0	0	0	0	0	0	0	0	0	0	1.51272	0	0	0	0	0	0	0	0	0	0	1.18637	0	0	0	0	0	0	0	0	0	0	2.69909	TRANSCRIPTOMICS: 2005_Reghunathan_BMCImmunology_transcriptomics, PROTEINPROTEININTERACTION: 2020_Li_Biorxiv_proteinproteininteraction
CLK4	0	0	0	0	0	0	0	0	0	0	0	0	0	0	0	0	0	0	1.43133	0	0	0	0	0	0	0	0	0	0	1.26763	0	0	2.69896	RNAI: 2015_Wilde_JVirol_rnai, TRANSCRIPTOMICS: 2020_Sun_Biorxiv_transcriptomics
MAPK1	0	0	0	0	0	0	0	0	0	0	0	0	0	0	0	0	0	0	1.45659	0	0	0	0	0	0	0	0	0	0	1.24168	0	0	2.69827	RNAI: 2015_Wilde_JVirol_rnai, TRANSCRIPTOMICS: 2020_Sun_Biorxiv_transcriptomics
A1BG	0	0	0	0	0	0	0	0	0	0	0	0	0	0	0	0	1.52994	0	0	0	0	0	0	0	1.16812	0	0	0	0	0	0	0	2.69806	TRANSCRIPTOMICS: 2017_Poppe_PlosPathogens_transcriptomics, PROTEOMICS: 2020_Messner_Medrxiv_proteomics
EPHA2	0	0	0	0	0	0	0	0	0	0	0	0	0	0	0	0	0	0	1.45098	0	0	0	0	0	0	1.2464	0	0	0	0	0	0	2.69737	RNAI: 2015_Wilde_JVirol_rnai, TRANSCRIPTOMICS: 2020_Blanco_Cell_transcriptomics
MAP3K20	0	0	0	0	0	0	0	0	0	0	0	0	0	0	0	0	0	0	1.45483	0	0	0	0	0	0	0	0	1.2406	0	1.23287	0	0	2.69543	RNAI: 2015_Wilde_JVirol_rnai, TRANSCRIPTOMICS: 2020_Langelier_medrxiv_transcriptomics
CCL7	0	0	0	0	0	0	0	0	0	0	0	0	0	0	0	0	0	1.46458	0	0	0	0	1.22975	0	0	0	0	0	0	0	0	0	2.69433	TRANSCRIPTOMICS: 2008_Baas_et_al_JournalOfVirology_transcriptomics, PROTEOMICS: 2020_vanderVeerdonk_Medrxiv_proteomics
BDP1	0	0	0	0	1.43136	0	0	0	0	0	0	0	0	0	0	0	0	0	0	0	0	0	0	0	0	0	0	1.26202	0	1.24344	0	0	2.69339	PROTEINPROTEININTERACTION: 2005_Li_JClinVirol_proteomics, TRANSCRIPTOMICS: 2020_Langelier_medrxiv_transcriptomics
CMTR1	1.36556	0	0	0	0	0	0	0	0	0	0	0	0	0	0	0	0	0	0	0	0	0	0	0	0	0	0	1.3263	0	0	0	0	2.69186	TRANSCRIPTOMICS: 2020_Langelier_medrxiv_transcriptomics, CRISPRSCREEN: 2020_Wei_Biorxiv_crispr
ITK	0	0	0	0	0	0	0	0	0	0	0	0	0	0	0	0	0	0	1.46185	0	0	0	1.22975	0	0	0	0	0	0	0	0	0	2.6916	TRANSCRIPTOMICS: 2008_Baas_et_al_JournalOfVirology_transcriptomics, RNAI: 2015_Wilde_JVirol_rnai
PRKCI	0	0	0	0	0	0	0	0	0	0	0	0	0	0	0	0	0	0	1.44221	0	0	0	0	0	0	0	0	0	0	1.24804	0	0	2.69025	RNAI: 2015_Wilde_JVirol_rnai, TRANSCRIPTOMICS: 2020_Sun_Biorxiv_transcriptomics
PIGO	1.37086	0	0	0	0	0	0	0	0	1.31872	0	0	0	0	0	0	0	0	0	0	0	0	0	0	0	0	0	0	0	0	0	0	2.68959	PROTEINPROTEININTERACTION: 2020_Gordon_Nature_proteinproteininteraction, CRISPRSCREEN: 2020_Wei_Biorxiv_crispr
TNFRSF10A	0	0	0	0	0	0	0	0	0	0	0	0	0	0	0	0	0	0	1.42958	0	0	0	0	0	0	1.25952	0	0	0	1.23832	0	0	2.6891	RNAI: 2015_Wilde_JVirol_rnai, TRANSCRIPTOMICS: 2020_Blanco_Cell_transcriptomics
AURKB	0	0	0	0	0	0	0	0	0	0	0	0	0	0	0	0	0	0	1.45904	0	0	0	1.22975	0	0	0	0	0	0	0	0	0	2.6888	TRANSCRIPTOMICS: 2008_Baas_et_al_JournalOfVirology_transcriptomics, RNAI: 2015_Wilde_JVirol_rnai
SETDB1	1.37124	0	0	0	0	0	0	0	1.31594	0	0	0	0	0	0	0	0	0	0	0	0	0	0	0	0	0	0	0	0	0	0	0	2.68718	PROTEINPROTEININTERACTION: 2015_Yu_BiochemBiophysResCommun_proteinproteininteraction, CRISPRSCREEN: 2020_Wei_Biorxiv_crispr
JUN	1.32805	0	0	0	0	0	0	0	0	0	0	0	0	0	0	0	0	0	0	0	0	0	0	0	0	0	0	0	1.28226	1.35828	1.31447	1.34119	2.68633	TRANSCRIPTOMICS: 2020_Sun_Biorxiv_transcriptomics, CRISPRSCREEN: 2020_Wei_Biorxiv_crispr
ISG15	1.3185	0	0	0	0	0	0	0	0	0	0	0	0	0	0	0	0	0	0	0	0	0	1.22975	0	1.17014	0	0	1.36428	1.28226	0	1.31447	0	2.68277	TRANSCRIPTOMICS: 2020_Langelier_medrxiv_transcriptomics, CRISPRSCREEN: 2020_Wei_Biorxiv_crispr
UBXN7	1.3787	0	0	1.30292	0	0	0	0	0	0	0	0	0	0	0	0	0	0	0	0	0	0	0	0	0	0	0	0	0	0	0	0	2.68162	NONPRIMATEGENETICS: 2015_Gralinski_PlosGenetics_nonprimategenetics, CRISPRSCREEN: 2020_Wei_Biorxiv_crispr
FYB1	0	0	0	0	0	0	0	0	0	0	0	0	0	0	0	0	0	0	1.43554	0	0	0	0	0	0	1.24595	0	0	0	0	0	0	2.68149	RNAI: 2015_Wilde_JVirol_rnai, TRANSCRIPTOMICS: 2020_Blanco_Cell_transcriptomics
MAPK9	0	0	0	0	0	0	0	0	0	0	0	0	0	0	0	0	0	0	1.43624	0	0	0	0	0	0	0	0	0	0	1.24398	0	0	2.68022	RNAI: 2015_Wilde_JVirol_rnai, TRANSCRIPTOMICS: 2020_Sun_Biorxiv_transcriptomics
MRPS25	1.36036	0	0	0	0	0	0	0	0	1.31872	0	0	0	0	0	0	0	0	0	0	0	0	0	0	0	0	0	0	0	0	0	0	2.67908	PROTEINPROTEININTERACTION: 2020_Gordon_Nature_proteinproteininteraction, CRISPRSCREEN: 2020_Wei_Biorxiv_crispr
BLVRB	0	0	0	0	0	0	0	0	0	0	1.51272	0	0	0	0	0	0	0	0	0	0	0	0	0	1.16559	0	0	0	0	0	0	0	2.67831	TRANSCRIPTOMICS: 2017_Poppe_PlosPathogens_transcriptomics, PROTEINPROTEININTERACTION: 2020_Li_Biorxiv_proteinproteininteraction
PELI1	1.30825	0	0	0	0	0	0	0	0	0	0	0	0	0	0	0	0	0	0	0	0	0	0	0	0	0	0	0	0	1.36662	0	0	2.67487	TRANSCRIPTOMICS: 2020_Sun_Biorxiv_transcriptomics, CRISPRSCREEN: 2020_Wei_Biorxiv_crispr
STK25	0	0	0	0	0	0	0	0	0	0	0	0	0	0	0	0	0	0	1.43519	0	0	0	0	0	0	1.23903	0	0	0	0	0	0	2.67422	RNAI: 2015_Wilde_JVirol_rnai, TRANSCRIPTOMICS: 2020_Blanco_Cell_transcriptomics
PARP9	0	0	0	1.30292	0	0	0	0	0	0	0	0	0	0	0	0	0	0	0	0	0	0	0	0	0	1.26726	0	1.37098	0	1.24462	1.31447	0	2.6739	NONPRIMATEGENETICS: 2015_Gralinski_PlosGenetics_nonprimategenetics, TRANSCRIPTOMICS: 2020_Langelier_medrxiv_transcriptomics
KDR	0	0	0	0	0	0	0	0	0	0	0	0	0	0	0	0	0	0	1.43975	0	0	0	1.22975	0	0	0	0	0	0	0	0	0	2.66951	TRANSCRIPTOMICS: 2008_Baas_et_al_JournalOfVirology_transcriptomics, RNAI: 2015_Wilde_JVirol_rnai
PARP14	0	0	0	1.30292	0	0	0	0	0	0	0	0	0	0	0	0	0	0	0	0	0	0	0	0	0	1.24235	0	1.36569	0	1.27264	0	0	2.66861	NONPRIMATEGENETICS: 2015_Gralinski_PlosGenetics_nonprimategenetics, TRANSCRIPTOMICS: 2020_Langelier_medrxiv_transcriptomics
EMC1	1.34771	0	0	0	0	0	0	0	0	1.31872	0	0	0	0	0	0	0	0	0	0	0	0	0	0	0	0	0	0	0	0	0	0	2.66643	PROTEINPROTEININTERACTION: 2020_Gordon_Nature_proteinproteininteraction, CRISPRSCREEN: 2020_Wei_Biorxiv_crispr
CHMP5	1.31933	0	0	0	0	0	0	0	0	0	0	0	0	0	0	0	0	0	0	0	0	0	0	0	0	0	0	1.34597	0	0	0	0	2.66531	TRANSCRIPTOMICS: 2020_Langelier_medrxiv_transcriptomics, CRISPRSCREEN: 2020_Wei_Biorxiv_crispr
CAMK1D	0	0	0	0	0	0	0	0	0	0	0	0	0	0	0	0	0	0	1.43098	0	0	0	0	0	0	0	0	1.2331	0	0	0	0	2.66408	RNAI: 2015_Wilde_JVirol_rnai, TRANSCRIPTOMICS: 2020_Langelier_medrxiv_transcriptomics
DTX3L	0	0	0	1.30292	0	0	0	0	0	0	0	0	0	0	0	0	0	0	0	0	0	0	0	0	0	1.26043	0	1.36013	0	1.23323	1.31447	0	2.66305	NONPRIMATEGENETICS: 2015_Gralinski_PlosGenetics_nonprimategenetics, TRANSCRIPTOMICS: 2020_Langelier_medrxiv_transcriptomics
MANF	1.34814	0	0	0	0	0	0	0	0	0	0	0	0	0	0	0	0	0	0	0	0	0	0	0	0	0	0	0	0	0	1.31447	0	2.66261	CRISPRSCREEN: 2020_Wei_Biorxiv_crispr, TRANSCRIPTOMICS: 2020_Wilk_NatureMedicine_transcriptomics
NARS2	1.34318	0	0	0	0	0	0	0	0	1.31872	0	0	0	0	0	0	0	0	0	0	0	0	0	0	0	0	0	0	0	0	0	0	2.66191	PROTEINPROTEININTERACTION: 2020_Gordon_Nature_proteinproteininteraction, CRISPRSCREEN: 2020_Wei_Biorxiv_crispr
ELOB	1.34272	0	0	0	0	0	0	0	0	1.31872	0	0	0	0	0	0	0	0	0	0	0	0	0	0	0	0	0	0	0	0	0	0	2.66144	PROTEINPROTEININTERACTION: 2020_Gordon_Nature_proteinproteininteraction, CRISPRSCREEN: 2020_Wei_Biorxiv_crispr
ATF5	0	0	0	0	1.43136	0	0	0	0	0	0	0	0	0	0	0	0	0	0	0	0	0	0	0	0	0	0	1.22994	0	0	0	0	2.66131	PROTEINPROTEININTERACTION: 2005_Li_JClinVirol_proteomics, TRANSCRIPTOMICS: 2020_Langelier_medrxiv_transcriptomics
CHD2	1.32326	0	0	0	0	0	0	0	0	0	0	0	0	0	0	0	0	0	0	0	0	0	0	0	0	0	0	0	0	1.33673	0	0	2.65999	TRANSCRIPTOMICS: 2020_Sun_Biorxiv_transcriptomics, CRISPRSCREEN: 2020_Wei_Biorxiv_crispr
LY96	1.34423	0	0	0	0	0	0	0	0	0	0	0	0	0	0	0	0	0	0	0	0	0	0	0	0	0	1.31326	0	0	0	0	0	2.65749	TRANSCRIPTOMICS: 2020_Hadjadj_Medrxiv_transcriptomics, CRISPRSCREEN: 2020_Wei_Biorxiv_crispr
MAP3K21	0	0	0	0	0	0	0	0	0	0	0	0	0	0	0	0	0	0	1.42397	0	0	0	0	0	0	0	0	0	0	1.23344	0	0	2.6574	RNAI: 2015_Wilde_JVirol_rnai, TRANSCRIPTOMICS: 2020_Sun_Biorxiv_transcriptomics
DDX17	1.34262	0	0	0	0	0	0	0	0	0	0	0	0	0	0	0	0	0	0	0	0	0	0	0	0	0	0	0	0	0	1.31447	0	2.65709	CRISPRSCREEN: 2020_Wei_Biorxiv_crispr, TRANSCRIPTOMICS: 2020_Wilk_NatureMedicine_transcriptomics
DUSP1	1.33987	0	0	0	0	0	0	0	0	0	0	0	0	0	0	0	0	0	0	0	1.28115	0	1.22975	0	1.16759	1.23678	0	1.26748	1.28226	1.29309	1.31447	0	2.65434	TRANSCRIPTOMICS: 2020_Wilk_NatureMedicine_transcriptomics, CRISPRSCREEN: 2020_Wei_Biorxiv_crispr
DNAJC11	1.33499	0	0	0	0	0	0	0	0	1.31872	0	0	0	0	0	0	0	0	0	0	0	0	0	0	0	0	0	0	0	0	0	0	2.65371	PROTEINPROTEININTERACTION: 2020_Gordon_Nature_proteinproteininteraction, CRISPRSCREEN: 2020_Wei_Biorxiv_crispr
DDX5	1.33695	0	0	0	0	0	0	0	0	0	0	0	0	0	0	0	0	0	0	0	0	0	0	0	0	0	0	0	1.28226	0	1.31447	0	2.65141	TRANSCRIPTOMICS: 2020_Wilk_NatureMedicine_transcriptomics, CRISPRSCREEN: 2020_Wei_Biorxiv_crispr
NOL10	1.33193	0	0	0	0	0	0	0	0	1.31872	0	0	0	0	0	0	0	0	0	0	0	0	0	0	0	0	0	0	0	0	0	0	2.65065	PROTEINPROTEININTERACTION: 2020_Gordon_Nature_proteinproteininteraction, CRISPRSCREEN: 2020_Wei_Biorxiv_crispr
PLAT	0	0	0	0	0	0	0	0	0	1.31872	0	0	0	0	0	0	0	0	0	0	0	0	0	0	0	1.32939	0	0	0	1.25552	0	0	2.64811	TRANSCRIPTOMICS: 2020_Blanco_Cell_transcriptomics, PROTEINPROTEININTERACTION: 2020_Gordon_Nature_proteinproteininteraction
LUC7L3	1.33342	0	0	0	0	0	0	0	0	0	0	0	0	0	0	0	0	0	0	0	0	0	0	0	0	0	0	0	1.28226	0	1.31447	0	2.64789	TRANSCRIPTOMICS: 2020_Wilk_NatureMedicine_transcriptomics, CRISPRSCREEN: 2020_Wei_Biorxiv_crispr
H3-3B	1.33287	0	0	0	0	0	0	0	0	0	0	0	0	0	0	0	0	0	0	0	0	0	0	0	0	0	0	0	1.28226	0	1.31447	0	2.64733	TRANSCRIPTOMICS: 2020_Wilk_NatureMedicine_transcriptomics, CRISPRSCREEN: 2020_Wei_Biorxiv_crispr
DYNLL1	1.36424	0	0	0	0	0	0	0	0	0	0	0	0	0	0	0	0	0	0	0	0	0	0	0	0	0	0	1.2381	1.28226	0	0	0	2.64651	TRANSCRIPTOMICS: 2020_Ravindra_Biorxiv_transcriptomics, CRISPRSCREEN: 2020_Wei_Biorxiv_crispr
FOXP1	1.33186	0	0	0	0	0	0	0	0	0	0	0	0	0	0	0	0	0	0	0	0	0	0	0	0	0	0	0	1.28226	0	1.31447	0	2.64633	TRANSCRIPTOMICS: 2020_Wilk_NatureMedicine_transcriptomics, CRISPRSCREEN: 2020_Wei_Biorxiv_crispr
SRP14	1.36081	0	0	0	0	0	0	0	0	0	0	0	0	0	0	0	0	0	0	0	0	0	0	0	0	0	0	0	1.28226	1.23815	0	0	2.64307	TRANSCRIPTOMICS: 2020_Ravindra_Biorxiv_transcriptomics, CRISPRSCREEN: 2020_Wei_Biorxiv_crispr
CALR	1.31718	0	0	0	0	0	0	0	0	0	0	0	0	0	0	0	0	0	0	0	0	0	0	0	0	0	0	1.32495	0	1.24707	1.31447	0	2.64213	TRANSCRIPTOMICS: 2020_Langelier_medrxiv_transcriptomics, CRISPRSCREEN: 2020_Wei_Biorxiv_crispr
EMSY	1.3825	0	0	0	0	0	0	0	0	0	0	0	0	0	0	0	0	0	0	0	0	0	0	0	0	0	0	0	0	1.25963	0	0	2.64213	TRANSCRIPTOMICS: 2020_Sun_Biorxiv_transcriptomics, CRISPRSCREEN: 2020_Wei_Biorxiv_crispr
JAK3	0	0	0	0	0	0	0	0	0	0	0	0	0	0	0	0	0	0	1.45203	0	0	0	0	0	1.18926	0	0	0	0	0	0	0	2.64129	RNAI: 2015_Wilde_JVirol_rnai, TRANSCRIPTOMICS: 2017_Poppe_PlosPathogens_transcriptomics
TOR1AIP1	1.32135	0	0	0	0	0	0	0	0	1.31872	0	0	0	0	0	0	0	0	0	0	0	0	0	0	0	0	0	0	0	0	0	0	2.64007	PROTEINPROTEININTERACTION: 2020_Gordon_Nature_proteinproteininteraction, CRISPRSCREEN: 2020_Wei_Biorxiv_crispr
LARP7	0	0	0	0	0	0	0	0	0	1.31872	0	0	0	0	0	0	0	0	0	0	0	0	0	0	0	0	0	1.3207	0	0	0	0	2.63943	PROTEINPROTEININTERACTION: 2020_Gordon_Nature_proteinproteininteraction, TRANSCRIPTOMICS: 2020_Langelier_medrxiv_transcriptomics
PLEKHF2	0	0	0	0	0	0	0	0	0	1.31872	0	0	0	0	0	0	0	0	0	0	0	0	0	0	0	0	0	1.31943	0	1.24215	0	0	2.63815	PROTEINPROTEININTERACTION: 2020_Gordon_Nature_proteinproteininteraction, TRANSCRIPTOMICS: 2020_Langelier_medrxiv_transcriptomics
NPM1	1.32655	0	0	0	0	0	0	0	0	0	0	0	0	0	0	0	0	0	0	0	0	0	0	0	0	0	0	0	0	1.30862	0	0	2.63517	TRANSCRIPTOMICS: 2020_Sun_Biorxiv_transcriptomics, CRISPRSCREEN: 2020_Wei_Biorxiv_crispr
NGLY1	1.31593	0	0	0	0	0	0	0	0	1.31872	0	0	0	0	0	0	0	0	0	0	0	0	0	0	0	0	0	0	0	0	0	0	2.63466	PROTEINPROTEININTERACTION: 2020_Gordon_Nature_proteinproteininteraction, CRISPRSCREEN: 2020_Wei_Biorxiv_crispr
SMAD3	1.3579	0	0	0	0	0	0	0	0	0	0	0	0	0	0	0	0	0	0	0	0	0	0	0	0	1.25493	0	0	0	1.27638	0	0	2.63428	TRANSCRIPTOMICS: 2020_Sun_Biorxiv_transcriptomics, CRISPRSCREEN: 2020_Wei_Biorxiv_crispr
PTAFR	1.32096	0	0	0	0	0	0	0	0	0	0	0	0	0	0	0	0	0	0	0	0	0	0	0	0	1.2597	1.31326	0	0	1.24412	0	0	2.63422	TRANSCRIPTOMICS: 2020_Hadjadj_Medrxiv_transcriptomics, CRISPRSCREEN: 2020_Wei_Biorxiv_crispr
NUDCD1	1.34171	0	0	0	0	0	0	0	0	0	0	0	0	0	0	0	0	0	0	0	0	0	0	0	0	0	0	1.29178	0	0	0	0	2.63349	TRANSCRIPTOMICS: 2020_Langelier_medrxiv_transcriptomics, CRISPRSCREEN: 2020_Wei_Biorxiv_crispr
PABPC1	0	0	0	0	0	0	0	0	0	1.31872	0	0	0	0	0	0	0	0	0	0	0	0	0	0	0	0	0	0	0	1.23172	1.31447	0	2.63319	PROTEINPROTEININTERACTION: 2020_Gordon_Nature_proteinproteininteraction, TRANSCRIPTOMICS: 2020_Wilk_NatureMedicine_transcriptomics
LMAN2	0	0	0	0	0	0	0	0	0	1.31872	0	0	0	0	0	0	0	0	0	0	0	0	0	0	0	0	0	0	0	1.23908	1.31447	0	2.63319	PROTEINPROTEININTERACTION: 2020_Gordon_Nature_proteinproteininteraction, TRANSCRIPTOMICS: 2020_Wilk_NatureMedicine_transcriptomics
ERLEC1	0	0	0	0	0	0	0	0	0	1.31872	0	0	0	0	0	0	0	0	0	0	0	0	0	0	0	0	0	1.22914	0	1.2302	1.31447	0	2.63319	PROTEINPROTEININTERACTION: 2020_Gordon_Nature_proteinproteininteraction, TRANSCRIPTOMICS: 2020_Wilk_NatureMedicine_transcriptomics
CSNK2B	1.3134	0	0	0	0	0	0	0	0	1.31872	0	0	0	0	0	0	0	0	0	0	0	0	0	0	0	0	0	0	0	0	0	0	2.63212	PROTEINPROTEININTERACTION: 2020_Gordon_Nature_proteinproteininteraction, CRISPRSCREEN: 2020_Wei_Biorxiv_crispr
ITGB1	0	0	0	0	0	0	0	0	0	1.31872	0	0	0	0	0	0	0	0	0	0	0	0	0	0	0	0	1.31326	0	0	1.26666	0	0	2.63198	PROTEINPROTEININTERACTION: 2020_Gordon_Nature_proteinproteininteraction, TRANSCRIPTOMICS: 2020_Hadjadj_Medrxiv_transcriptomics
ARG1	1.31813	0	0	0	0	0	0	0	0	0	0	0	0	0	0	0	0	0	0	0	0	0	0	0	0	0	1.31326	1.23055	0	0	0	0	2.63139	TRANSCRIPTOMICS: 2020_Hadjadj_Medrxiv_transcriptomics, CRISPRSCREEN: 2020_Wei_Biorxiv_crispr
SUB1	1.31664	0	0	0	0	0	0	0	0	0	0	0	0	0	0	0	0	0	0	0	0	0	0	0	0	0	0	0	0	0	1.31447	0	2.63111	CRISPRSCREEN: 2020_Wei_Biorxiv_crispr, TRANSCRIPTOMICS: 2020_Wilk_NatureMedicine_transcriptomics
N4BP1	1.31948	0	0	0	0	0	0	0	0	0	0	0	0	0	0	0	0	0	0	0	0	0	0	0	0	0	0	0	0	1.31155	0	0	2.63102	TRANSCRIPTOMICS: 2020_Sun_Biorxiv_transcriptomics, CRISPRSCREEN: 2020_Wei_Biorxiv_crispr
THOC3	1.32701	0	0	1.30292	0	0	0	0	0	0	0	0	0	0	0	0	0	0	0	0	0	0	0	0	0	0	0	0	0	0	0	0	2.62993	NONPRIMATEGENETICS: 2015_Gralinski_PlosGenetics_nonprimategenetics, CRISPRSCREEN: 2020_Wei_Biorxiv_crispr
ZMYM2	1.38113	0	0	0	0	0	0	0	0	0	0	0	0	0	0	0	0	0	0	0	0	0	0	0	0	0	0	0	0	1.24681	0	0	2.62794	TRANSCRIPTOMICS: 2020_Sun_Biorxiv_transcriptomics, CRISPRSCREEN: 2020_Wei_Biorxiv_crispr
UNG	0	0	0	0	0	0	0	0	0	0	0	0	0	0	0	0	0	0	1.4608	0	0	0	0	0	1.16644	0	0	0	0	0	0	0	2.62724	RNAI: 2015_Wilde_JVirol_rnai, TRANSCRIPTOMICS: 2017_Poppe_PlosPathogens_transcriptomics
ZFYVE26	1.32067	0	0	0	0	0	0	0	0	0	0	0	0	0	0	0	0	0	0	0	0	0	0	0	0	0	0	1.30626	0	1.23389	0	0	2.62693	TRANSCRIPTOMICS: 2020_Langelier_medrxiv_transcriptomics, CRISPRSCREEN: 2020_Wei_Biorxiv_crispr
TUFM	1.37806	0	0	0	0	0	0	0	0	0	0	0	0	0	0	0	0	0	0	0	0	0	0	0	0	1.24846	0	0	0	0	0	0	2.62652	TRANSCRIPTOMICS: 2020_Blanco_Cell_transcriptomics, CRISPRSCREEN: 2020_Wei_Biorxiv_crispr
RTCB	1.37617	0	0	0	0	0	0	0	0	0	0	0	0	0	0	0	0	0	0	0	0	0	0	0	0	0	0	1.25027	0	0	0	0	2.62644	TRANSCRIPTOMICS: 2020_Langelier_medrxiv_transcriptomics, CRISPRSCREEN: 2020_Wei_Biorxiv_crispr
TRAF3	1.37105	0	0	0	0	0	0	0	0	0	0	0	0	0	0	0	0	0	0	0	0	0	0	0	0	1.25475	0	0	0	0	0	0	2.6258	TRANSCRIPTOMICS: 2020_Blanco_Cell_transcriptomics, CRISPRSCREEN: 2020_Wei_Biorxiv_crispr
NACA	1.30909	0	0	0	0	0	0	0	0	0	0	0	0	0	0	0	0	0	0	0	1.28115	0	0	0	0	0	0	0	1.28226	1.26347	1.31447	0	2.62355	TRANSCRIPTOMICS: 2020_Wilk_NatureMedicine_transcriptomics, CRISPRSCREEN: 2020_Wei_Biorxiv_crispr
BPTF	1.38343	0	0	0	0	0	0	0	0	0	0	0	0	0	0	0	0	0	0	0	0	0	0	0	0	0	0	0	0	1.23823	0	0	2.62166	TRANSCRIPTOMICS: 2020_Sun_Biorxiv_transcriptomics, CRISPRSCREEN: 2020_Wei_Biorxiv_crispr
FAM162A	0	0	0	1.30292	0	0	0	0	0	1.31872	0	0	0	0	0	0	0	0	0	0	0	0	0	0	0	0	0	0	0	0	0	0	2.62164	NONPRIMATEGENETICS: 2015_Gralinski_PlosGenetics_nonprimategenetics, PROTEINPROTEININTERACTION: 2020_Gordon_Nature_proteinproteininteraction
KDM1A	1.38068	0	0	0	0	0	0	0	0	0	0	0	0	0	0	0	0	0	0	0	0	0	0	0	0	0	0	0	0	1.24096	0	0	2.62164	TRANSCRIPTOMICS: 2020_Sun_Biorxiv_transcriptomics, CRISPRSCREEN: 2020_Wei_Biorxiv_crispr
ZNF148	1.31799	0	0	1.30292	0	0	0	0	0	0	0	0	0	0	0	0	0	0	0	0	0	0	0	0	0	0	0	0	0	0	0	0	2.62091	NONPRIMATEGENETICS: 2015_Gralinski_PlosGenetics_nonprimategenetics, CRISPRSCREEN: 2020_Wei_Biorxiv_crispr
PIAS1	1.37763	0	0	0	0	0	0	0	0	0	0	0	0	0	0	0	0	0	0	0	0	0	0	0	0	0	0	0	0	1.24139	0	0	2.61902	TRANSCRIPTOMICS: 2020_Sun_Biorxiv_transcriptomics, CRISPRSCREEN: 2020_Wei_Biorxiv_crispr
MATR3	1.37143	0	0	0	0	0	0	0	0	0	0	0	0	0	0	0	0	0	0	0	0	0	0	0	0	0	0	1.24703	0	1.24678	0	0	2.61846	TRANSCRIPTOMICS: 2020_Langelier_medrxiv_transcriptomics, CRISPRSCREEN: 2020_Wei_Biorxiv_crispr
ARID1A	1.37849	0	0	0	0	0	0	0	0	0	0	0	0	0	0	0	0	0	0	0	0	0	0	0	0	0	0	0	0	1.23943	0	0	2.61792	TRANSCRIPTOMICS: 2020_Sun_Biorxiv_transcriptomics, CRISPRSCREEN: 2020_Wei_Biorxiv_crispr
NUDT21	1.37031	0	0	0	0	0	0	0	0	0	0	0	0	0	0	0	0	0	0	0	0	0	0	0	0	0	0	0	0	1.24725	0	0	2.61756	TRANSCRIPTOMICS: 2020_Sun_Biorxiv_transcriptomics, CRISPRSCREEN: 2020_Wei_Biorxiv_crispr
PFN1	1.33521	0	0	0	0	0	0	0	0	0	0	0	0	0	0	0	0	0	0	0	0	0	0	0	0	0	0	0	1.28226	1.23207	0	0	2.61747	TRANSCRIPTOMICS: 2020_Ravindra_Biorxiv_transcriptomics, CRISPRSCREEN: 2020_Wei_Biorxiv_crispr
CREBBP	1.35832	0	0	0	0	0	0	0	0	0	0	0	0	0	0	0	0	0	0	0	0	0	0	0	0	0	0	0	0	1.25753	0	0	2.61585	TRANSCRIPTOMICS: 2020_Sun_Biorxiv_transcriptomics, CRISPRSCREEN: 2020_Wei_Biorxiv_crispr
CCR9	0	0	1.38592	0	0	0	0	0	0	0	0	0	0	0	0	0	0	0	0	0	0	0	1.22975	0	0	0	0	0	0	0	0	0	2.61567	TRANSCRIPTOMICS: 2008_Baas_et_al_JournalOfVirology_transcriptomics, GENETICS: 2020_Ellinghaus_NJEM_genetics
USP9X	1.35314	0	0	0	0	0	0	0	0	0	0	0	0	0	0	0	0	0	0	0	0	0	0	0	0	0	0	0	0	1.25971	0	0	2.61285	TRANSCRIPTOMICS: 2020_Sun_Biorxiv_transcriptomics, CRISPRSCREEN: 2020_Wei_Biorxiv_crispr
GPATCH8	1.33246	0	0	0	0	0	0	0	0	0	0	0	0	0	0	0	0	0	0	0	0	0	0	0	0	0	0	0	0	1.27952	0	0	2.61198	TRANSCRIPTOMICS: 2020_Sun_Biorxiv_transcriptomics, CRISPRSCREEN: 2020_Wei_Biorxiv_crispr
ILDR1	1.30809	0	0	1.30292	0	0	0	0	0	0	0	0	0	0	0	0	0	0	0	0	0	0	0	0	0	0	0	0	0	0	0	0	2.61101	NONPRIMATEGENETICS: 2015_Gralinski_PlosGenetics_nonprimategenetics, CRISPRSCREEN: 2020_Wei_Biorxiv_crispr
ANLN	1.34969	0	0	0	0	0	0	0	0	0	0	0	0	0	0	0	0	0	0	0	0	0	0	0	0	0	0	0	0	1.25914	0	0	2.60884	TRANSCRIPTOMICS: 2020_Sun_Biorxiv_transcriptomics, CRISPRSCREEN: 2020_Wei_Biorxiv_crispr
MRPL17	1.34404	0	0	0	0	0	0	0	0	0	0	0	0	0	0	0	0	0	0	0	0	0	0	0	0	0	0	1.26439	0	0	0	0	2.60844	TRANSCRIPTOMICS: 2020_Langelier_medrxiv_transcriptomics, CRISPRSCREEN: 2020_Wei_Biorxiv_crispr
TMX3	1.36141	0	0	0	0	0	0	0	0	0	0	0	0	0	0	0	0	0	0	0	0	0	0	0	0	0	0	0	0	1.247	0	0	2.60842	TRANSCRIPTOMICS: 2020_Sun_Biorxiv_transcriptomics, CRISPRSCREEN: 2020_Wei_Biorxiv_crispr
MRPL13	1.36506	0	0	0	0	0	0	0	0	0	0	0	0	0	0	0	0	0	0	0	0	0	0	0	0	0	0	1.23079	0	1.2427	0	0	2.60777	TRANSCRIPTOMICS: 2020_Sun_Biorxiv_transcriptomics, CRISPRSCREEN: 2020_Wei_Biorxiv_crispr
USP34	1.37049	0	0	0	0	0	0	0	0	0	0	0	0	0	0	0	0	0	0	0	0	0	0	0	0	0	0	0	0	1.23557	0	0	2.60606	TRANSCRIPTOMICS: 2020_Sun_Biorxiv_transcriptomics, CRISPRSCREEN: 2020_Wei_Biorxiv_crispr
CMPK1	1.35492	0	0	0	0	0	0	0	0	0	0	0	0	0	0	0	0	0	0	0	0	0	0	0	0	0	0	0	0	1.25105	0	0	2.60597	TRANSCRIPTOMICS: 2020_Sun_Biorxiv_transcriptomics, CRISPRSCREEN: 2020_Wei_Biorxiv_crispr
FDPS	1.33094	0	0	0	0	0	0	0	0	0	0	0	0	0	0	0	0	0	0	0	0	0	0	0	0	1.25781	0	1.27491	0	0	0	0	2.60585	TRANSCRIPTOMICS: 2020_Langelier_medrxiv_transcriptomics, CRISPRSCREEN: 2020_Wei_Biorxiv_crispr
RABGEF1	1.33588	0	0	0	0	0	0	0	0	0	0	0	0	0	0	0	0	0	0	0	0	0	0	0	0	0	0	1.26992	0	0	0	0	2.60579	TRANSCRIPTOMICS: 2020_Langelier_medrxiv_transcriptomics, CRISPRSCREEN: 2020_Wei_Biorxiv_crispr
MRPL3	1.35638	0	0	0	0	0	0	0	0	0	0	0	0	0	0	0	0	0	0	0	0	0	0	0	0	0	0	0	0	1.24911	0	0	2.6055	TRANSCRIPTOMICS: 2020_Sun_Biorxiv_transcriptomics, CRISPRSCREEN: 2020_Wei_Biorxiv_crispr
TWNK	1.37394	0	0	0	0	0	0	0	0	0	0	0	0	0	0	0	0	0	0	0	0	0	0	0	0	0	0	1.23125	0	0	0	0	2.60519	TRANSCRIPTOMICS: 2020_Langelier_medrxiv_transcriptomics, CRISPRSCREEN: 2020_Wei_Biorxiv_crispr
AAGAB	1.34665	0	0	0	0	0	0	0	0	0	0	0	0	0	0	0	0	0	0	0	0	0	0	0	0	0	0	1.25771	0	0	0	0	2.60436	TRANSCRIPTOMICS: 2020_Langelier_medrxiv_transcriptomics, CRISPRSCREEN: 2020_Wei_Biorxiv_crispr
RCOR1	1.35428	0	0	0	0	0	0	0	0	0	0	0	0	0	0	0	0	0	0	0	0	0	0	0	0	0	0	1.25003	0	0	0	0	2.60431	TRANSCRIPTOMICS: 2020_Langelier_medrxiv_transcriptomics, CRISPRSCREEN: 2020_Wei_Biorxiv_crispr
UBE2I	1.3218	0	0	0	0	0	0	0	0	0	0	0	0	0	0	0	0	0	0	0	0	0	0	0	0	0	0	0	1.28226	0	0	0	2.60406	TRANSCRIPTOMICS: 2020_Ravindra_Biorxiv_transcriptomics, CRISPRSCREEN: 2020_Wei_Biorxiv_crispr
PRDX1	1.36218	0	0	0	0	0	0	0	0	0	0	0	0	0	0	0	0	0	0	0	0	0	0	0	0	0	0	0	0	1.24179	0	0	2.60397	TRANSCRIPTOMICS: 2020_Sun_Biorxiv_transcriptomics, CRISPRSCREEN: 2020_Wei_Biorxiv_crispr
OSBPL8	1.35762	0	0	0	0	0	0	0	0	0	0	0	0	0	0	0	0	0	0	0	0	0	0	0	0	0	0	1.24548	0	0	0	0	2.6031	TRANSCRIPTOMICS: 2020_Langelier_medrxiv_transcriptomics, CRISPRSCREEN: 2020_Wei_Biorxiv_crispr
PIGA	1.31655	0	0	0	0	0	0	0	0	0	0	0	0	0	0	0	0	0	0	0	0	0	0	0	0	0	0	0	0	1.2858	0	0	2.60235	TRANSCRIPTOMICS: 2020_Sun_Biorxiv_transcriptomics, CRISPRSCREEN: 2020_Wei_Biorxiv_crispr
RANBP1	1.36457	0	0	0	0	0	0	0	0	0	0	0	0	0	0	0	0	0	0	0	0	0	0	0	0	0	0	1.23737	0	0	0	0	2.60194	TRANSCRIPTOMICS: 2020_Langelier_medrxiv_transcriptomics, CRISPRSCREEN: 2020_Wei_Biorxiv_crispr
GDF15	0	0	0	0	0	0	0	0	0	1.31872	0	0	0	0	0	0	0	0	0	0	0	0	0	0	1.16883	0	0	0	1.28226	0	0	0	2.60099	TRANSCRIPTOMICS: 2020_Ravindra_Biorxiv_transcriptomics, PROTEINPROTEININTERACTION: 2020_Gordon_Nature_proteinproteininteraction
GOLGB1	0	0	0	0	0	0	0	0	0	1.31872	0	0	0	0	0	0	0	0	0	0	0	0	0	0	0	0	0	0	1.28226	0	0	0	2.60099	PROTEINPROTEININTERACTION: 2020_Gordon_Nature_proteinproteininteraction, TRANSCRIPTOMICS: 2020_Ravindra_Biorxiv_transcriptomics
AKAP9	0	0	0	0	0	0	0	0	0	1.31872	0	0	0	0	0	0	0	0	0	0	0	0	0	0	0	0	0	0	1.28226	0	0	0	2.60099	PROTEINPROTEININTERACTION: 2020_Gordon_Nature_proteinproteininteraction, TRANSCRIPTOMICS: 2020_Ravindra_Biorxiv_transcriptomics
NPC2	0	0	0	0	0	0	0	0	0	1.31872	0	0	0	0	0	0	0	0	0	0	1.28115	0	0	0	0	0	0	0	0	1.23092	0	0	2.59987	TRANSCRIPTOMICS: 2005_Leong_MicrobesInfect_transcriptomics, PROTEINPROTEININTERACTION: 2020_Gordon_Nature_proteinproteininteraction
RPL36	0	0	0	0	0	0	0	0	0	1.31872	0	0	0	0	0	0	0	0	0	0	1.28115	0	0	0	0	0	0	0	0	0	0	0	2.59987	TRANSCRIPTOMICS: 2005_Leong_MicrobesInfect_transcriptomics, PROTEINPROTEININTERACTION: 2020_Gordon_Nature_proteinproteininteraction
ZNF608	1.31754	0	0	0	0	0	0	0	0	0	0	0	0	0	0	0	0	0	0	0	0	0	0	0	0	0	0	0	0	1.28224	0	0	2.59978	TRANSCRIPTOMICS: 2020_Sun_Biorxiv_transcriptomics, CRISPRSCREEN: 2020_Wei_Biorxiv_crispr
PHIP	1.36885	0	0	0	0	0	0	0	0	0	0	0	0	0	0	0	0	0	0	0	0	0	0	0	0	0	0	0	0	1.23028	0	0	2.59913	TRANSCRIPTOMICS: 2020_Sun_Biorxiv_transcriptomics, CRISPRSCREEN: 2020_Wei_Biorxiv_crispr
TFRC	0	0	0	1.30292	0	0	0	0	0	0	0	0	0	0	0	0	0	0	0	0	0	0	0	0	0	0	0	0	0	1.2956	0	0	2.59852	NONPRIMATEGENETICS: 2015_Gralinski_PlosGenetics_nonprimategenetics, TRANSCRIPTOMICS: 2020_Sun_Biorxiv_transcriptomics
NUDC	1.32205	0	0	0	0	0	0	0	0	0	0	0	0	0	0	0	0	0	0	0	0	0	0	0	0	0	0	1.27474	0	0	0	0	2.59679	TRANSCRIPTOMICS: 2020_Langelier_medrxiv_transcriptomics, CRISPRSCREEN: 2020_Wei_Biorxiv_crispr
MCM4	1.34924	0	0	0	0	0	0	0	0	0	0	0	0	0	0	0	0	0	0	0	0	0	0	0	0	0	0	0	0	1.24652	0	0	2.59576	TRANSCRIPTOMICS: 2020_Sun_Biorxiv_transcriptomics, CRISPRSCREEN: 2020_Wei_Biorxiv_crispr
INTS14	1.36658	0	0	0	0	0	0	0	0	0	0	0	0	0	0	0	0	0	0	0	0	0	0	0	0	0	0	1.22872	0	0	0	0	2.5953	TRANSCRIPTOMICS: 2020_Langelier_medrxiv_transcriptomics, CRISPRSCREEN: 2020_Wei_Biorxiv_crispr
SNIP1	0	0	0	0	0	0	0	0	0	1.31872	0	0	0	0	0	0	0	0	0	0	0	0	0	0	0	0	0	0	0	1.27616	0	0	2.59489	PROTEINPROTEININTERACTION: 2020_Gordon_Nature_proteinproteininteraction, TRANSCRIPTOMICS: 2020_Sun_Biorxiv_transcriptomics
EPC2	1.34004	0	0	0	0	0	0	0	0	0	0	0	0	0	0	0	0	0	0	0	0	0	0	0	0	0	0	0	0	1.25465	0	0	2.59469	TRANSCRIPTOMICS: 2020_Sun_Biorxiv_transcriptomics, CRISPRSCREEN: 2020_Wei_Biorxiv_crispr
GMPS	1.33321	0	0	0	0	0	0	0	0	0	0	0	0	0	0	0	0	0	0	0	0	0	0	0	0	0	0	0	0	1.26141	0	0	2.59462	TRANSCRIPTOMICS: 2020_Sun_Biorxiv_transcriptomics, CRISPRSCREEN: 2020_Wei_Biorxiv_crispr
SSBP1	1.33741	0	0	0	0	0	0	0	0	0	0	0	0	0	0	0	0	0	0	0	0	0	0	0	0	0	0	1.25708	0	0	0	0	2.5945	TRANSCRIPTOMICS: 2020_Langelier_medrxiv_transcriptomics, CRISPRSCREEN: 2020_Wei_Biorxiv_crispr
MED13	1.32847	0	0	0	0	0	0	0	0	0	0	0	0	0	0	0	0	0	0	0	0	0	0	0	0	0	0	0	0	1.26474	0	0	2.59321	TRANSCRIPTOMICS: 2020_Sun_Biorxiv_transcriptomics, CRISPRSCREEN: 2020_Wei_Biorxiv_crispr
GRP	1.31074	0	0	0	0	0	0	0	0	0	0	0	0	0	0	0	0	0	0	0	0	0	0	0	0	0	0	0	1.28226	0	0	0	2.59301	TRANSCRIPTOMICS: 2020_Ravindra_Biorxiv_transcriptomics, CRISPRSCREEN: 2020_Wei_Biorxiv_crispr
MRPS16	1.35818	0	0	0	0	0	0	0	0	0	0	0	0	0	0	0	0	0	0	0	0	0	0	0	0	0	0	0	0	1.23435	0	0	2.59253	TRANSCRIPTOMICS: 2020_Sun_Biorxiv_transcriptomics, CRISPRSCREEN: 2020_Wei_Biorxiv_crispr
MUC13	0	0	0	1.30292	0	0	0	0	0	0	0	0	0	0	0	0	0	0	0	0	0	0	0	0	0	0	0	1.28938	0	0	0	0	2.59231	NONPRIMATEGENETICS: 2015_Gralinski_PlosGenetics_nonprimategenetics, TRANSCRIPTOMICS: 2020_Langelier_medrxiv_transcriptomics
RPS11	1.34836	0	0	0	0	0	0	0	0	0	0	0	0	0	0	0	0	0	0	0	0	0	0	0	0	0	0	0	0	1.24367	0	0	2.59202	TRANSCRIPTOMICS: 2020_Sun_Biorxiv_transcriptomics, CRISPRSCREEN: 2020_Wei_Biorxiv_crispr
CDKN3	0	0	0	0	0	0	0	0	0	0	0	0	0	0	0	0	0	0	1.42291	0	0	0	0	0	1.1689	0	0	0	0	0	0	0	2.59181	RNAI: 2015_Wilde_JVirol_rnai, TRANSCRIPTOMICS: 2017_Poppe_PlosPathogens_transcriptomics
OTUD6B	1.35144	0	0	0	0	0	0	0	0	0	0	0	0	0	0	0	0	0	0	0	0	0	0	0	0	0	0	1.23971	0	0	0	0	2.59115	TRANSCRIPTOMICS: 2020_Langelier_medrxiv_transcriptomics, CRISPRSCREEN: 2020_Wei_Biorxiv_crispr
NMI	0	0	0	0	0	0	1.257	0	0	0	0	0	0	0	0	0	0	0	0	0	0	0	0	0	0	0	0	1.33404	0	0	0	0	2.59104	PROTEINPROTEININTERACTION: 2015_Cheng_VirolSin_proteinproteininteraction, TRANSCRIPTOMICS: 2020_Langelier_medrxiv_transcriptomics
PFDN1	1.35327	0	0	0	0	0	0	0	0	0	0	0	0	0	0	0	0	0	0	0	0	0	0	0	0	0	0	0	0	1.23773	0	0	2.591	TRANSCRIPTOMICS: 2020_Sun_Biorxiv_transcriptomics, CRISPRSCREEN: 2020_Wei_Biorxiv_crispr
MB21D2	1.31558	0	0	0	0	0	0	0	0	0	0	0	0	0	0	0	0	0	0	0	0	0	0	0	0	0	0	0	0	1.27473	0	0	2.59032	TRANSCRIPTOMICS: 2020_Sun_Biorxiv_transcriptomics, CRISPRSCREEN: 2020_Wei_Biorxiv_crispr
NEDD1	1.32394	0	0	0	0	0	0	0	0	0	0	0	0	0	0	0	0	0	0	0	0	0	0	0	0	0	0	0	0	1.26612	0	0	2.59006	TRANSCRIPTOMICS: 2020_Sun_Biorxiv_transcriptomics, CRISPRSCREEN: 2020_Wei_Biorxiv_crispr
HMGA1	1.30881	0	0	0	0	0	0	0	0	0	0	0	0	0	0	0	0	0	0	0	1.28115	0	0	0	0	0	0	0	0	1.23129	0	0	2.58995	TRANSCRIPTOMICS: 2005_Leong_MicrobesInfect_transcriptomics, CRISPRSCREEN: 2020_Wei_Biorxiv_crispr
GIGYF2	0	0	0	0	0	0	0	0	0	1.31872	0	0	0	0	0	0	0	0	0	0	0	0	0	0	0	0	0	0	0	1.27089	0	0	2.58961	PROTEINPROTEININTERACTION: 2020_Gordon_Nature_proteinproteininteraction, TRANSCRIPTOMICS: 2020_Sun_Biorxiv_transcriptomics
PPIE	1.35875	0	0	0	0	0	0	0	0	0	0	0	0	0	0	0	0	0	0	0	0	0	0	0	0	0	0	1.23031	0	0	0	0	2.58906	TRANSCRIPTOMICS: 2020_Langelier_medrxiv_transcriptomics, CRISPRSCREEN: 2020_Wei_Biorxiv_crispr
CHD7	1.33226	0	0	0	0	0	0	0	0	0	0	0	0	0	0	0	0	0	0	0	0	0	0	0	0	0	0	0	0	1.25662	0	0	2.58888	TRANSCRIPTOMICS: 2020_Sun_Biorxiv_transcriptomics, CRISPRSCREEN: 2020_Wei_Biorxiv_crispr
CNOT4	1.3226	0	0	0	0	0	0	0	0	0	0	0	0	0	0	0	0	0	0	0	0	0	0	0	0	0	0	0	0	1.26626	0	0	2.58885	TRANSCRIPTOMICS: 2020_Sun_Biorxiv_transcriptomics, CRISPRSCREEN: 2020_Wei_Biorxiv_crispr
METTL14	1.35505	0	0	0	0	0	0	0	0	0	0	0	0	0	0	0	0	0	0	0	0	0	0	0	0	0	0	1.2338	0	0	0	0	2.58885	TRANSCRIPTOMICS: 2020_Langelier_medrxiv_transcriptomics, CRISPRSCREEN: 2020_Wei_Biorxiv_crispr
UPF2	1.35804	0	0	0	0	0	0	0	0	0	0	0	0	0	0	0	0	0	0	0	0	0	0	0	0	0	0	1.22955	0	0	0	0	2.58759	TRANSCRIPTOMICS: 2020_Langelier_medrxiv_transcriptomics, CRISPRSCREEN: 2020_Wei_Biorxiv_crispr
PI3	1.32043	0	0	0	0	0	0	0	0	0	0	0	0	0	0	0	0	0	0	0	0	0	0	0	0	1.26706	0	1.25011	0	0	0	0	2.58749	TRANSCRIPTOMICS: 2020_Blanco_Cell_transcriptomics, CRISPRSCREEN: 2020_Wei_Biorxiv_crispr
ELOA	1.35776	0	0	0	0	0	0	0	0	0	0	0	0	0	0	0	0	0	0	0	0	0	0	0	0	1.22897	0	0	0	0	0	0	2.58673	TRANSCRIPTOMICS: 2020_Blanco_Cell_transcriptomics, CRISPRSCREEN: 2020_Wei_Biorxiv_crispr
PCBD1	1.35652	0	0	0	0	0	0	0	0	0	0	0	0	0	0	0	0	0	0	0	0	0	0	0	0	0	0	0	0	1.22984	0	0	2.58636	TRANSCRIPTOMICS: 2020_Sun_Biorxiv_transcriptomics, CRISPRSCREEN: 2020_Wei_Biorxiv_crispr
IPO5	1.34572	0	0	0	0	0	0	0	0	0	0	0	0	0	0	0	0	0	0	0	0	0	0	0	0	0	0	0	0	1.24043	0	0	2.58615	TRANSCRIPTOMICS: 2020_Sun_Biorxiv_transcriptomics, CRISPRSCREEN: 2020_Wei_Biorxiv_crispr
GRWD1	1.32522	0	0	0	0	0	0	0	0	0	0	0	0	0	0	0	0	0	0	0	0	0	0	0	0	0	0	1.26049	0	0	0	0	2.58571	TRANSCRIPTOMICS: 2020_Langelier_medrxiv_transcriptomics, CRISPRSCREEN: 2020_Wei_Biorxiv_crispr
SLC49A4	0	0	0	1.30292	0	0	0	0	0	0	0	0	0	0	0	0	0	0	0	0	0	0	0	0	0	0	0	1.28271	0	0	0	0	2.58564	NONPRIMATEGENETICS: 2015_Gralinski_PlosGenetics_nonprimategenetics, TRANSCRIPTOMICS: 2020_Langelier_medrxiv_transcriptomics
CSTA	0	0	0	1.30292	0	0	0	0	0	0	0	0	0	0	0	0	0	0	0	0	0	0	0	0	0	0	0	0	1.28226	0	0	0	2.58518	NONPRIMATEGENETICS: 2015_Gralinski_PlosGenetics_nonprimategenetics, TRANSCRIPTOMICS: 2020_Ravindra_Biorxiv_transcriptomics
SENP1	1.34675	0	0	0	0	0	0	0	0	0	0	0	0	0	0	0	0	0	0	0	0	0	0	0	0	0	0	0	0	1.23819	0	0	2.58494	TRANSCRIPTOMICS: 2020_Sun_Biorxiv_transcriptomics, CRISPRSCREEN: 2020_Wei_Biorxiv_crispr
TRMT10C	1.32077	0	0	0	0	0	0	0	0	0	0	0	0	0	0	0	0	0	0	0	0	0	0	0	0	0	0	1.263	0	0	0	0	2.58377	TRANSCRIPTOMICS: 2020_Langelier_medrxiv_transcriptomics, CRISPRSCREEN: 2020_Wei_Biorxiv_crispr
TFDP1	1.35156	0	0	0	0	0	0	0	0	0	0	0	0	0	0	0	0	0	0	0	0	0	0	0	0	0	0	0	0	1.23177	0	0	2.58333	TRANSCRIPTOMICS: 2020_Sun_Biorxiv_transcriptomics, CRISPRSCREEN: 2020_Wei_Biorxiv_crispr
PPP4R3A	1.33159	0	0	0	0	0	0	0	0	0	0	0	0	0	0	0	0	0	0	0	0	0	0	0	0	0	0	0	0	1.25159	0	0	2.58319	TRANSCRIPTOMICS: 2020_Sun_Biorxiv_transcriptomics, CRISPRSCREEN: 2020_Wei_Biorxiv_crispr
FBXO22	1.34891	0	0	0	0	0	0	0	0	0	0	0	0	0	0	0	0	0	0	0	0	0	0	0	0	0	0	0	0	1.23374	0	0	2.58264	TRANSCRIPTOMICS: 2020_Sun_Biorxiv_transcriptomics, CRISPRSCREEN: 2020_Wei_Biorxiv_crispr
PKHD1	1.32747	0	0	0	0	0	0	0	0	0	0	0	0	0	0	0	0	0	0	0	0	0	0	0	0	0	0	1.25488	0	0	0	0	2.58234	TRANSCRIPTOMICS: 2020_Langelier_medrxiv_transcriptomics, CRISPRSCREEN: 2020_Wei_Biorxiv_crispr
GTF2H4	1.35252	0	0	0	0	0	0	0	0	0	0	0	0	0	0	0	0	0	0	0	0	0	1.22975	0	0	0	0	0	0	0	0	0	2.58228	TRANSCRIPTOMICS: 2008_Baas_et_al_JournalOfVirology_transcriptomics, CRISPRSCREEN: 2020_Wei_Biorxiv_crispr
CCNG2	1.31532	0	0	0	0	0	0	0	0	0	0	0	0	0	0	0	0	0	0	0	0	0	0	0	0	0	0	1.26692	0	0	0	0	2.58225	TRANSCRIPTOMICS: 2020_Langelier_medrxiv_transcriptomics, CRISPRSCREEN: 2020_Wei_Biorxiv_crispr
GPKOW	1.33335	0	0	0	0	0	0	0	0	0	0	0	0	0	0	0	0	0	0	0	0	0	0	0	0	0	0	1.24803	0	0	0	0	2.58138	TRANSCRIPTOMICS: 2020_Langelier_medrxiv_transcriptomics, CRISPRSCREEN: 2020_Wei_Biorxiv_crispr
EWSR1	1.31713	0	0	0	0	0	0	0	0	0	0	0	0	0	0	0	0	0	0	0	0	0	0	0	0	0	0	1.26414	0	1.26131	0	0	2.58127	TRANSCRIPTOMICS: 2020_Langelier_medrxiv_transcriptomics, CRISPRSCREEN: 2020_Wei_Biorxiv_crispr
NCAPG2	1.34522	0	0	0	0	0	0	0	0	0	0	0	0	0	0	0	0	0	0	0	0	0	0	0	0	0	0	0	0	1.236	0	0	2.58122	TRANSCRIPTOMICS: 2020_Sun_Biorxiv_transcriptomics, CRISPRSCREEN: 2020_Wei_Biorxiv_crispr
RBX1	0	0	0	0	0	0	0	0	0	1.31872	0	0	0	0	0	0	0	0	0	0	0	0	0	0	0	0	0	1.2619	0	0	0	0	2.58063	PROTEINPROTEININTERACTION: 2020_Gordon_Nature_proteinproteininteraction, TRANSCRIPTOMICS: 2020_Langelier_medrxiv_transcriptomics
CD2AP	1.31523	0	0	0	0	0	0	0	0	0	0	0	0	0	0	0	0	0	0	0	0	0	0	0	0	0	0	1.26531	0	0	0	0	2.58054	TRANSCRIPTOMICS: 2020_Langelier_medrxiv_transcriptomics, CRISPRSCREEN: 2020_Wei_Biorxiv_crispr
CCND1	1.33266	0	0	0	0	0	0	0	0	0	0	0	0	0	0	0	0	0	0	0	0	0	0	0	0	0	0	0	0	1.24777	0	0	2.58044	TRANSCRIPTOMICS: 2020_Sun_Biorxiv_transcriptomics, CRISPRSCREEN: 2020_Wei_Biorxiv_crispr
PARD6B	1.32883	0	0	0	0	0	0	0	0	0	0	0	0	0	0	0	0	0	0	0	0	0	0	0	0	0	0	0	0	1.25096	0	0	2.57979	TRANSCRIPTOMICS: 2020_Sun_Biorxiv_transcriptomics, CRISPRSCREEN: 2020_Wei_Biorxiv_crispr
TPI1	1.33702	0	0	0	0	0	0	0	0	0	0	0	0	0	0	0	0	0	0	0	0	0	0	0	0	0	0	0	0	1.24253	0	0	2.57955	TRANSCRIPTOMICS: 2020_Sun_Biorxiv_transcriptomics, CRISPRSCREEN: 2020_Wei_Biorxiv_crispr
SMARCC1	1.33513	0	0	0	0	0	0	0	0	0	0	0	0	0	0	0	0	0	0	0	0	0	0	0	0	0	0	0	0	1.2444	0	0	2.57954	TRANSCRIPTOMICS: 2020_Sun_Biorxiv_transcriptomics, CRISPRSCREEN: 2020_Wei_Biorxiv_crispr
ZC3H15	1.32735	0	0	0	0	0	0	0	0	0	0	0	0	0	0	0	0	0	0	0	0	0	0	0	0	0	0	1.25177	0	0	0	0	2.57912	TRANSCRIPTOMICS: 2020_Langelier_medrxiv_transcriptomics, CRISPRSCREEN: 2020_Wei_Biorxiv_crispr
SON	1.33328	0	0	0	0	0	0	0	0	0	0	0	0	0	0	0	0	0	0	0	0	0	0	0	0	0	0	0	0	1.24584	0	0	2.57912	TRANSCRIPTOMICS: 2020_Sun_Biorxiv_transcriptomics, CRISPRSCREEN: 2020_Wei_Biorxiv_crispr
EP300	1.32672	0	0	0	0	0	0	0	0	0	0	0	0	0	0	0	0	0	0	0	0	0	0	0	0	0	0	0	0	1.25175	0	0	2.57847	TRANSCRIPTOMICS: 2020_Sun_Biorxiv_transcriptomics, CRISPRSCREEN: 2020_Wei_Biorxiv_crispr
DENR	1.34781	0	0	0	0	0	0	0	0	0	0	0	0	0	0	0	0	0	0	0	0	0	0	0	0	0	0	0	0	1.22999	0	0	2.57781	TRANSCRIPTOMICS: 2020_Sun_Biorxiv_transcriptomics, CRISPRSCREEN: 2020_Wei_Biorxiv_crispr
SPOCK2	1.3145	0	0	0	0	0	0	0	0	0	0	0	0	0	0	0	0	0	0	0	0	0	0	0	0	0	0	0	0	1.26314	0	0	2.57764	TRANSCRIPTOMICS: 2020_Sun_Biorxiv_transcriptomics, CRISPRSCREEN: 2020_Wei_Biorxiv_crispr
GNA13	1.34347	0	0	0	0	0	0	0	0	0	0	0	0	0	0	0	0	0	0	0	0	0	0	0	0	0	0	0	0	1.23396	0	0	2.57743	TRANSCRIPTOMICS: 2020_Sun_Biorxiv_transcriptomics, CRISPRSCREEN: 2020_Wei_Biorxiv_crispr
CPSF3	1.33484	0	0	0	0	0	0	0	0	0	0	0	0	0	0	0	0	0	0	0	0	0	0	0	0	0	0	0	0	1.24137	0	0	2.57621	TRANSCRIPTOMICS: 2020_Sun_Biorxiv_transcriptomics, CRISPRSCREEN: 2020_Wei_Biorxiv_crispr
HNRNPM	1.33726	0	0	0	0	0	0	0	0	0	0	0	0	0	0	0	0	0	0	0	0	0	0	0	0	0	0	0	0	1.2384	0	0	2.57566	TRANSCRIPTOMICS: 2020_Sun_Biorxiv_transcriptomics, CRISPRSCREEN: 2020_Wei_Biorxiv_crispr
CEP350	0	0	0	0	0	0	0	0	0	1.31872	0	0	0	0	0	0	0	0	0	0	0	0	0	0	0	0	0	0	0	1.25681	0	0	2.57553	PROTEINPROTEININTERACTION: 2020_Gordon_Nature_proteinproteininteraction, TRANSCRIPTOMICS: 2020_Sun_Biorxiv_transcriptomics
FOSL1	1.31034	0	0	0	0	0	0	0	0	0	0	0	0	0	0	0	0	0	0	0	0	0	0	0	0	1.26513	0	1.23118	0	1.23345	0	0	2.57547	TRANSCRIPTOMICS: 2020_Blanco_Cell_transcriptomics, CRISPRSCREEN: 2020_Wei_Biorxiv_crispr
DSE	1.33862	0	0	0	0	0	0	0	0	0	0	0	0	0	0	0	0	0	0	0	0	0	0	0	0	0	0	0	0	1.23659	0	0	2.57521	TRANSCRIPTOMICS: 2020_Sun_Biorxiv_transcriptomics, CRISPRSCREEN: 2020_Wei_Biorxiv_crispr
DEK	1.31252	0	0	0	0	0	0	0	0	0	0	0	0	0	0	0	0	0	0	0	0	0	0	0	0	1.26268	0	0	0	1.24752	0	0	2.5752	TRANSCRIPTOMICS: 2020_Blanco_Cell_transcriptomics, CRISPRSCREEN: 2020_Wei_Biorxiv_crispr
BAZ1B	1.33573	0	0	0	0	0	0	0	0	0	0	0	0	0	0	0	0	0	0	0	0	0	0	0	0	0	0	1.23914	0	0	0	0	2.57486	TRANSCRIPTOMICS: 2020_Langelier_medrxiv_transcriptomics, CRISPRSCREEN: 2020_Wei_Biorxiv_crispr
ATXN10	1.32729	0	0	0	0	0	0	0	0	0	0	0	0	0	0	0	0	0	0	0	0	0	0	0	0	0	0	0	0	1.2475	0	0	2.57479	TRANSCRIPTOMICS: 2020_Sun_Biorxiv_transcriptomics, CRISPRSCREEN: 2020_Wei_Biorxiv_crispr
REEP5	0	0	0	0	0	0	0	0	0	1.31872	0	0	0	0	0	0	0	0	0	0	0	0	0	0	0	0	0	0	0	1.2551	0	0	2.57382	PROTEINPROTEININTERACTION: 2020_Gordon_Nature_proteinproteininteraction, TRANSCRIPTOMICS: 2020_Sun_Biorxiv_transcriptomics
ANKRD17	1.33671	0	0	0	0	0	0	0	0	0	0	0	0	0	0	0	0	0	0	0	0	0	0	0	0	0	0	0	0	1.23646	0	0	2.57317	TRANSCRIPTOMICS: 2020_Sun_Biorxiv_transcriptomics, CRISPRSCREEN: 2020_Wei_Biorxiv_crispr
RTN4	0	0	0	0	0	0	0	0	0	1.31872	0	0	0	0	0	0	0	0	0	0	0	0	0	0	0	0	0	0	0	1.25404	0	0	2.57276	PROTEINPROTEININTERACTION: 2020_Gordon_Nature_proteinproteininteraction, TRANSCRIPTOMICS: 2020_Sun_Biorxiv_transcriptomics
AKNAD1	1.32741	0	0	0	0	0	0	0	0	0	0	0	0	0	0	0	0	0	0	0	0	0	0	0	0	0	0	1.24516	0	0	0	0	2.57257	TRANSCRIPTOMICS: 2020_Langelier_medrxiv_transcriptomics, CRISPRSCREEN: 2020_Wei_Biorxiv_crispr
VTA1	1.34337	0	0	0	0	0	0	0	0	0	0	0	0	0	0	0	0	0	0	0	0	0	0	0	0	0	0	1.22897	0	0	0	0	2.57234	TRANSCRIPTOMICS: 2020_Langelier_medrxiv_transcriptomics, CRISPRSCREEN: 2020_Wei_Biorxiv_crispr
B4GALT4	1.34109	0	0	0	0	0	0	0	0	0	0	0	0	0	0	0	0	0	0	0	0	0	0	0	0	0	0	0	0	1.23049	0	0	2.57158	TRANSCRIPTOMICS: 2020_Sun_Biorxiv_transcriptomics, CRISPRSCREEN: 2020_Wei_Biorxiv_crispr
UBE2H	1.32014	0	0	0	0	0	0	0	0	0	0	0	0	0	0	0	0	0	0	0	0	0	0	0	0	0	0	1.25143	0	0	0	0	2.57157	TRANSCRIPTOMICS: 2020_Langelier_medrxiv_transcriptomics, CRISPRSCREEN: 2020_Wei_Biorxiv_crispr
BRD2	0	0	0	0	0	0	0	0	0	1.31872	0	0	0	0	0	0	0	0	0	0	0	0	0	0	0	0	0	0	0	1.25284	0	0	2.57156	PROTEINPROTEININTERACTION: 2020_Gordon_Nature_proteinproteininteraction, TRANSCRIPTOMICS: 2020_Sun_Biorxiv_transcriptomics
HDAC2	0	0	0	0	0	0	0	0	0	1.31872	0	0	0	0	0	0	0	0	0	0	0	0	0	0	0	0	0	0	0	1.25222	0	0	2.57094	PROTEINPROTEININTERACTION: 2020_Gordon_Nature_proteinproteininteraction, TRANSCRIPTOMICS: 2020_Sun_Biorxiv_transcriptomics
FBXW7	1.33363	0	0	0	0	0	0	0	0	0	0	0	0	0	0	0	0	0	0	0	0	0	0	0	0	0	0	0	0	1.23687	0	0	2.57049	TRANSCRIPTOMICS: 2020_Sun_Biorxiv_transcriptomics, CRISPRSCREEN: 2020_Wei_Biorxiv_crispr
ATP1B1	0	0	0	0	0	0	0	0	0	1.31872	0	0	0	0	0	0	0	0	0	0	0	0	0	0	0	1.24559	0	0	0	1.25156	0	0	2.57028	TRANSCRIPTOMICS: 2020_Sun_Biorxiv_transcriptomics, PROTEINPROTEININTERACTION: 2020_Gordon_Nature_proteinproteininteraction
TOMM70	0	0	0	0	0	0	0	0	0	1.31872	0	0	0	0	0	0	0	0	0	0	0	0	0	0	0	0	0	1.25109	0	0	0	0	2.56982	PROTEINPROTEININTERACTION: 2020_Gordon_Nature_proteinproteininteraction, TRANSCRIPTOMICS: 2020_Langelier_medrxiv_transcriptomics
NIN	0	0	0	0	0	0	0	0	0	1.31872	0	0	0	0	0	0	0	0	0	0	0	0	0	0	0	0	0	1.25084	0	1.24048	0	0	2.56957	PROTEINPROTEININTERACTION: 2020_Gordon_Nature_proteinproteininteraction, TRANSCRIPTOMICS: 2020_Langelier_medrxiv_transcriptomics
CSDE1	0	0	0	0	0	0	0	0	0	1.31872	0	0	0	0	0	0	0	0	0	0	0	0	0	0	0	0	0	0	0	1.25012	0	0	2.56884	PROTEINPROTEININTERACTION: 2020_Gordon_Nature_proteinproteininteraction, TRANSCRIPTOMICS: 2020_Sun_Biorxiv_transcriptomics
USP13	0	0	0	0	0	0	0	0	0	1.31872	0	0	0	0	0	0	0	0	0	0	0	0	0	0	0	0	0	0	0	1.24953	0	0	2.56825	PROTEINPROTEININTERACTION: 2020_Gordon_Nature_proteinproteininteraction, TRANSCRIPTOMICS: 2020_Sun_Biorxiv_transcriptomics
NSD1	1.33477	0	0	0	0	0	0	0	0	0	0	0	0	0	0	0	0	0	0	0	0	0	0	0	0	0	0	0	0	1.23277	0	0	2.56754	TRANSCRIPTOMICS: 2020_Sun_Biorxiv_transcriptomics, CRISPRSCREEN: 2020_Wei_Biorxiv_crispr
MYLK	0	0	0	1.30292	0	0	0	0	0	0	0	0	0	0	0	0	0	0	0	0	0	0	0	0	0	1.26393	0	0	0	0	0	0	2.56685	NONPRIMATEGENETICS: 2015_Gralinski_PlosGenetics_nonprimategenetics, TRANSCRIPTOMICS: 2020_Blanco_Cell_transcriptomics
TMEM97	0	0	0	0	0	0	0	0	0	1.31872	0	0	0	0	0	0	0	0	0	0	0	0	0	0	0	0	0	0	0	1.2479	0	0	2.56662	PROTEINPROTEININTERACTION: 2020_Gordon_Nature_proteinproteininteraction, TRANSCRIPTOMICS: 2020_Sun_Biorxiv_transcriptomics
NUP98	0	0	0	0	0	0	0	0	0	1.31872	0	0	0	0	0	0	0	0	0	0	0	0	0	0	0	0	0	0	0	1.24762	0	0	2.56634	PROTEINPROTEININTERACTION: 2020_Gordon_Nature_proteinproteininteraction, TRANSCRIPTOMICS: 2020_Sun_Biorxiv_transcriptomics
MBD1	1.3199	0	0	0	0	0	0	0	0	0	0	0	0	0	0	0	0	0	0	0	0	0	0	0	0	0	0	0	0	1.24621	0	0	2.56612	TRANSCRIPTOMICS: 2020_Sun_Biorxiv_transcriptomics, CRISPRSCREEN: 2020_Wei_Biorxiv_crispr
ZNF24	1.33056	0	0	0	0	0	0	0	0	0	0	0	0	0	0	0	0	0	0	0	0	0	0	0	0	0	0	1.23535	0	0	0	0	2.56591	TRANSCRIPTOMICS: 2020_Langelier_medrxiv_transcriptomics, CRISPRSCREEN: 2020_Wei_Biorxiv_crispr
USP54	0	0	0	0	0	0	0	0	0	1.31872	0	0	0	0	0	0	0	0	0	0	0	0	0	0	0	1.24693	0	0	0	0	0	0	2.56566	TRANSCRIPTOMICS: 2020_Blanco_Cell_transcriptomics, PROTEINPROTEININTERACTION: 2020_Gordon_Nature_proteinproteininteraction
LEKR1	1.3223	0	0	0	0	0	0	0	0	0	0	0	0	0	0	0	0	0	0	0	0	0	0	0	0	0	0	0	0	1.24309	0	0	2.56539	TRANSCRIPTOMICS: 2020_Sun_Biorxiv_transcriptomics, CRISPRSCREEN: 2020_Wei_Biorxiv_crispr
ZKSCAN5	1.32689	0	0	0	0	0	0	0	0	0	0	0	0	0	0	0	0	0	0	0	0	0	0	0	0	0	0	0	0	1.23801	0	0	2.5649	TRANSCRIPTOMICS: 2020_Sun_Biorxiv_transcriptomics, CRISPRSCREEN: 2020_Wei_Biorxiv_crispr
PKP2	0	0	0	0	0	0	0	0	0	1.31872	0	0	0	0	0	0	0	0	0	0	0	0	0	0	0	0	0	0	0	1.24608	0	0	2.5648	PROTEINPROTEININTERACTION: 2020_Gordon_Nature_proteinproteininteraction, TRANSCRIPTOMICS: 2020_Sun_Biorxiv_transcriptomics
RHOA	0	0	0	0	0	0	0	0	0	1.31872	0	0	0	0	0	0	0	0	0	0	0	0	0	0	0	0	0	0	0	1.2458	0	0	2.56452	PROTEINPROTEININTERACTION: 2020_Gordon_Nature_proteinproteininteraction, TRANSCRIPTOMICS: 2020_Sun_Biorxiv_transcriptomics
SRP72	0	0	0	0	0	0	0	0	0	1.31872	0	0	0	0	0	0	0	0	0	0	0	0	0	0	0	0	0	0	0	1.24545	0	0	2.56418	PROTEINPROTEININTERACTION: 2020_Gordon_Nature_proteinproteininteraction, TRANSCRIPTOMICS: 2020_Sun_Biorxiv_transcriptomics
PABPC4	0	0	0	0	0	0	0	0	0	1.31872	0	0	0	0	0	0	0	0	0	0	0	0	0	0	0	0	0	0	0	1.24535	0	0	2.56408	PROTEINPROTEININTERACTION: 2020_Gordon_Nature_proteinproteininteraction, TRANSCRIPTOMICS: 2020_Sun_Biorxiv_transcriptomics
NPB	1.32426	0	0	0	0	0	0	0	0	0	0	0	0	0	0	0	0	0	0	0	0	0	0	0	0	0	0	1.23892	0	0	0	0	2.56318	TRANSCRIPTOMICS: 2020_Langelier_medrxiv_transcriptomics, CRISPRSCREEN: 2020_Wei_Biorxiv_crispr
SGO1	1.333	0	0	0	0	0	0	0	0	0	0	0	0	0	0	0	0	0	0	0	0	0	1.22975	0	0	0	0	0	0	0	0	0	2.56276	TRANSCRIPTOMICS: 2008_Baas_et_al_JournalOfVirology_transcriptomics, CRISPRSCREEN: 2020_Wei_Biorxiv_crispr
TCF12	0	0	0	0	0	0	0	0	0	1.31872	0	0	0	0	0	0	0	0	0	0	0	0	0	0	0	0	0	0	0	1.24382	0	0	2.56254	PROTEINPROTEININTERACTION: 2020_Gordon_Nature_proteinproteininteraction, TRANSCRIPTOMICS: 2020_Sun_Biorxiv_transcriptomics
PRELID1	1.32019	0	0	0	0	0	0	0	0	0	0	0	0	0	0	0	0	0	0	0	0	0	0	0	0	1.24199	0	0	0	0	0	0	2.56218	TRANSCRIPTOMICS: 2020_Blanco_Cell_transcriptomics, CRISPRSCREEN: 2020_Wei_Biorxiv_crispr
HOOK1	0	0	0	0	0	0	0	0	0	1.31872	0	0	0	0	0	0	0	0	0	0	0	0	0	0	0	0	0	0	0	1.24337	0	0	2.56209	PROTEINPROTEININTERACTION: 2020_Gordon_Nature_proteinproteininteraction, TRANSCRIPTOMICS: 2020_Sun_Biorxiv_transcriptomics
AASS	0	0	0	0	0	0	0	0	0	1.31872	0	0	0	0	0	0	0	0	0	0	0	0	0	0	0	0	0	0	0	1.24316	0	0	2.56188	PROTEINPROTEININTERACTION: 2020_Gordon_Nature_proteinproteininteraction, TRANSCRIPTOMICS: 2020_Sun_Biorxiv_transcriptomics
CIT	0	0	0	0	0	0	0	0	0	1.31872	0	0	0	0	0	0	0	0	0	0	0	0	0	0	0	0	0	0	0	1.24304	0	0	2.56176	PROTEINPROTEININTERACTION: 2020_Gordon_Nature_proteinproteininteraction, TRANSCRIPTOMICS: 2020_Sun_Biorxiv_transcriptomics
WASHC4	0	0	0	0	0	0	0	0	0	1.31872	0	0	0	0	0	0	0	0	0	0	0	0	0	0	0	0	0	0	0	1.24297	0	0	2.56169	PROTEINPROTEININTERACTION: 2020_Gordon_Nature_proteinproteininteraction, TRANSCRIPTOMICS: 2020_Sun_Biorxiv_transcriptomics
ZNF433	1.32033	0	0	0	0	0	0	0	0	0	0	0	0	0	0	0	0	0	0	0	0	0	0	0	0	0	0	0	0	1.24121	0	0	2.56154	TRANSCRIPTOMICS: 2020_Sun_Biorxiv_transcriptomics, CRISPRSCREEN: 2020_Wei_Biorxiv_crispr
TLE3	0	0	0	0	0	0	0	0	0	1.31872	0	0	0	0	0	0	0	0	0	0	0	0	0	0	0	0	0	1.24218	0	0	0	0	2.5609	PROTEINPROTEININTERACTION: 2020_Gordon_Nature_proteinproteininteraction, TRANSCRIPTOMICS: 2020_Langelier_medrxiv_transcriptomics
ADCY5	0	0	0	1.30292	0	0	0	0	0	0	0	0	0	0	0	0	0	0	0	0	0	0	0	0	0	0	0	1.25782	0	0	0	0	2.56074	NONPRIMATEGENETICS: 2015_Gralinski_PlosGenetics_nonprimategenetics, TRANSCRIPTOMICS: 2020_Langelier_medrxiv_transcriptomics
GCN1	1.33648	0	0	0	0	0	0	0	0	0	0	0	0	0	0	0	0	0	0	0	0	0	0	0	0	1.22411	0	0	0	0	0	0	2.5606	TRANSCRIPTOMICS: 2020_Blanco_Cell_transcriptomics, CRISPRSCREEN: 2020_Wei_Biorxiv_crispr
CCDC14	0	0	0	1.30292	0	0	0	0	0	0	0	0	0	0	0	0	0	0	0	0	0	0	0	0	0	1.25709	0	1.2349	0	0	0	0	2.56001	NONPRIMATEGENETICS: 2015_Gralinski_PlosGenetics_nonprimategenetics, TRANSCRIPTOMICS: 2020_Blanco_Cell_transcriptomics
CHMP2A	0	0	0	0	0	0	0	0	0	1.31872	0	0	0	0	0	0	0	0	0	0	0	0	0	0	0	0	0	0	0	1.24114	0	0	2.55986	PROTEINPROTEININTERACTION: 2020_Gordon_Nature_proteinproteininteraction, TRANSCRIPTOMICS: 2020_Sun_Biorxiv_transcriptomics
FAM193A	1.31576	0	0	0	0	0	0	0	0	0	0	0	0	0	0	0	0	0	0	0	0	0	0	0	0	0	0	0	0	1.24401	0	0	2.55976	TRANSCRIPTOMICS: 2020_Sun_Biorxiv_transcriptomics, CRISPRSCREEN: 2020_Wei_Biorxiv_crispr
NSD2	0	0	0	0	0	0	0	0	0	1.31872	0	0	0	0	0	0	0	0	0	0	0	0	0	0	0	0	0	0	0	1.24088	0	0	2.5596	PROTEINPROTEININTERACTION: 2020_Gordon_Nature_proteinproteininteraction, TRANSCRIPTOMICS: 2020_Sun_Biorxiv_transcriptomics
LARP1	0	0	0	0	0	0	0	0	0	1.31872	0	0	0	0	0	0	0	0	0	0	0	0	0	0	0	0	0	0	0	1.24006	0	0	2.55879	PROTEINPROTEININTERACTION: 2020_Gordon_Nature_proteinproteininteraction, TRANSCRIPTOMICS: 2020_Sun_Biorxiv_transcriptomics
ZBTB24	1.32907	0	0	0	0	0	0	0	0	0	0	0	0	0	0	0	0	0	0	0	0	0	0	0	0	0	0	1.22967	0	0	0	0	2.55873	TRANSCRIPTOMICS: 2020_Langelier_medrxiv_transcriptomics, CRISPRSCREEN: 2020_Wei_Biorxiv_crispr
ERP44	0	0	0	0	0	0	0	0	0	1.31872	0	0	0	0	0	0	0	0	0	0	0	0	0	0	0	0	0	1.23999	0	0	0	0	2.55871	PROTEINPROTEININTERACTION: 2020_Gordon_Nature_proteinproteininteraction, TRANSCRIPTOMICS: 2020_Langelier_medrxiv_transcriptomics
MAT2B	0	0	0	0	0	0	0	0	0	1.31872	0	0	0	0	0	0	0	0	0	0	0	0	0	0	0	0	0	1.2399	0	0	0	0	2.55862	PROTEINPROTEININTERACTION: 2020_Gordon_Nature_proteinproteininteraction, TRANSCRIPTOMICS: 2020_Langelier_medrxiv_transcriptomics
NDUFB9	0	0	0	0	0	0	0	0	0	1.31872	0	0	0	0	0	0	0	0	0	0	0	0	0	0	0	0	0	0	0	1.2398	0	0	2.55852	PROTEINPROTEININTERACTION: 2020_Gordon_Nature_proteinproteininteraction, TRANSCRIPTOMICS: 2020_Sun_Biorxiv_transcriptomics
RMI1	1.31378	0	0	0	0	0	0	0	0	0	0	0	0	0	0	0	0	0	0	0	0	0	0	0	0	0	0	1.24453	0	0	0	0	2.55831	TRANSCRIPTOMICS: 2020_Langelier_medrxiv_transcriptomics, CRISPRSCREEN: 2020_Wei_Biorxiv_crispr
JAGN1	1.31306	0	0	0	0	0	0	0	0	0	0	0	0	0	0	0	0	0	0	0	0	0	0	0	0	0	0	1.24447	0	0	0	0	2.55753	TRANSCRIPTOMICS: 2020_Langelier_medrxiv_transcriptomics, CRISPRSCREEN: 2020_Wei_Biorxiv_crispr
AGPS	0	0	0	0	0	0	0	0	0	1.31872	0	0	0	0	0	0	0	0	0	0	0	0	0	0	0	0	0	0	0	1.23844	0	0	2.55716	PROTEINPROTEININTERACTION: 2020_Gordon_Nature_proteinproteininteraction, TRANSCRIPTOMICS: 2020_Sun_Biorxiv_transcriptomics
DCTPP1	0	0	0	0	0	0	0	0	0	1.31872	0	0	0	0	0	0	0	0	0	0	0	0	0	0	0	0	0	0	0	1.2382	0	0	2.55692	PROTEINPROTEININTERACTION: 2020_Gordon_Nature_proteinproteininteraction, TRANSCRIPTOMICS: 2020_Sun_Biorxiv_transcriptomics
LOX	0	0	0	0	0	0	0	0	0	1.31872	0	0	0	0	0	0	0	0	0	0	0	0	0	0	0	0	0	1.23275	0	1.23812	0	0	2.55685	PROTEINPROTEININTERACTION: 2020_Gordon_Nature_proteinproteininteraction, TRANSCRIPTOMICS: 2020_Sun_Biorxiv_transcriptomics
TOMM20	1.31148	0	0	0	0	0	0	0	0	0	0	0	0	0	0	0	0	0	0	0	0	0	0	0	0	0	0	0	0	1.24528	0	0	2.55676	TRANSCRIPTOMICS: 2020_Sun_Biorxiv_transcriptomics, CRISPRSCREEN: 2020_Wei_Biorxiv_crispr
RIPK1	0	0	0	0	0	0	0	0	0	1.31872	0	0	0	0	0	0	0	0	0	0	0	0	0	0	0	0	0	0	0	1.23787	0	0	2.5566	PROTEINPROTEININTERACTION: 2020_Gordon_Nature_proteinproteininteraction, TRANSCRIPTOMICS: 2020_Sun_Biorxiv_transcriptomics
HS6ST2	0	0	0	0	0	0	0	0	0	1.31872	0	0	0	0	0	0	0	0	0	0	0	0	0	0	0	0	0	0	0	1.23743	0	0	2.55615	PROTEINPROTEININTERACTION: 2020_Gordon_Nature_proteinproteininteraction, TRANSCRIPTOMICS: 2020_Sun_Biorxiv_transcriptomics
MCMBP	1.32528	0	0	0	0	0	0	0	0	0	0	0	0	0	0	0	0	0	0	0	0	0	0	0	0	0	0	0	0	1.23079	0	0	2.55607	TRANSCRIPTOMICS: 2020_Sun_Biorxiv_transcriptomics, CRISPRSCREEN: 2020_Wei_Biorxiv_crispr
CCAR1	1.32572	0	0	0	0	0	0	0	0	0	0	0	0	0	0	0	0	0	0	0	0	0	0	0	0	0	0	0	0	1.23035	0	0	2.55606	TRANSCRIPTOMICS: 2020_Sun_Biorxiv_transcriptomics, CRISPRSCREEN: 2020_Wei_Biorxiv_crispr
ICE1	1.31822	0	0	0	0	0	0	0	0	0	0	0	0	0	0	0	0	0	0	0	0	0	0	0	0	0	0	1.23767	0	0	0	0	2.55589	TRANSCRIPTOMICS: 2020_Langelier_medrxiv_transcriptomics, CRISPRSCREEN: 2020_Wei_Biorxiv_crispr
SCCPDH	0	0	0	0	0	0	0	0	0	1.31872	0	0	0	0	0	0	0	0	0	0	0	0	0	0	0	0	0	0	0	1.23714	0	0	2.55586	PROTEINPROTEININTERACTION: 2020_Gordon_Nature_proteinproteininteraction, TRANSCRIPTOMICS: 2020_Sun_Biorxiv_transcriptomics
RAB7A	0	0	0	0	0	0	0	0	0	1.31872	0	0	0	0	0	0	0	0	0	0	0	0	0	0	0	0	0	0	0	1.23694	0	0	2.55567	PROTEINPROTEININTERACTION: 2020_Gordon_Nature_proteinproteininteraction, TRANSCRIPTOMICS: 2020_Sun_Biorxiv_transcriptomics
SNX14	1.31454	0	0	0	0	0	0	0	0	0	0	0	0	0	0	0	0	0	0	0	0	0	0	0	0	0	0	0	0	1.24101	0	0	2.55555	TRANSCRIPTOMICS: 2020_Sun_Biorxiv_transcriptomics, CRISPRSCREEN: 2020_Wei_Biorxiv_crispr
HS2ST1	0	0	0	0	0	0	0	0	0	1.31872	0	0	0	0	0	0	0	0	0	0	0	0	0	0	0	0	0	0	0	1.23653	0	0	2.55525	PROTEINPROTEININTERACTION: 2020_Gordon_Nature_proteinproteininteraction, TRANSCRIPTOMICS: 2020_Sun_Biorxiv_transcriptomics
ISG20L2	1.31018	0	0	0	0	0	0	0	0	0	0	0	0	0	0	0	0	0	0	0	0	0	0	0	0	1.24496	0	0	0	0	0	0	2.55513	TRANSCRIPTOMICS: 2020_Blanco_Cell_transcriptomics, CRISPRSCREEN: 2020_Wei_Biorxiv_crispr
LIN54	1.32577	0	0	0	0	0	0	0	0	0	0	0	0	0	0	0	0	0	0	0	0	0	0	0	0	0	0	1.22934	0	0	0	0	2.55511	TRANSCRIPTOMICS: 2020_Langelier_medrxiv_transcriptomics, CRISPRSCREEN: 2020_Wei_Biorxiv_crispr
GHITM	0	0	0	0	0	0	0	0	0	1.31872	0	0	0	0	0	0	0	0	0	0	0	0	0	0	0	0	0	0	0	1.23616	0	0	2.55488	PROTEINPROTEININTERACTION: 2020_Gordon_Nature_proteinproteininteraction, TRANSCRIPTOMICS: 2020_Sun_Biorxiv_transcriptomics
AMBRA1	1.31637	0	0	0	0	0	0	0	0	0	0	0	0	0	0	0	0	0	0	0	0	0	0	0	0	0	0	0	0	1.2381	0	0	2.55447	TRANSCRIPTOMICS: 2020_Sun_Biorxiv_transcriptomics, CRISPRSCREEN: 2020_Wei_Biorxiv_crispr
ASCL3	1.31476	0	0	0	0	0	0	0	0	0	0	0	0	0	0	0	0	0	0	0	0	0	0	0	0	0	0	1.23944	0	0	0	0	2.5542	TRANSCRIPTOMICS: 2020_Langelier_medrxiv_transcriptomics, CRISPRSCREEN: 2020_Wei_Biorxiv_crispr
VAMP5	1.3126	0	0	0	0	0	0	0	0	0	0	0	0	0	0	0	0	0	0	0	0	0	0	0	0	0	0	1.24144	0	0	0	0	2.55404	TRANSCRIPTOMICS: 2020_Langelier_medrxiv_transcriptomics, CRISPRSCREEN: 2020_Wei_Biorxiv_crispr
TRAK1	1.31395	0	0	0	0	0	0	0	0	0	0	0	0	0	0	0	0	0	0	0	0	0	0	0	0	0	0	0	0	1.23993	0	0	2.55388	TRANSCRIPTOMICS: 2020_Sun_Biorxiv_transcriptomics, CRISPRSCREEN: 2020_Wei_Biorxiv_crispr
CENPF	0	0	0	0	0	0	0	0	0	1.31872	0	0	0	0	0	0	0	0	0	0	0	0	0	0	0	1.2349	0	0	0	0	0	0	2.55362	TRANSCRIPTOMICS: 2020_Blanco_Cell_transcriptomics, PROTEINPROTEININTERACTION: 2020_Gordon_Nature_proteinproteininteraction
SUZ12	1.32291	0	0	0	0	0	0	0	0	0	0	0	0	0	0	0	0	0	0	0	0	0	0	0	0	0	0	0	0	1.23053	0	0	2.55343	TRANSCRIPTOMICS: 2020_Sun_Biorxiv_transcriptomics, CRISPRSCREEN: 2020_Wei_Biorxiv_crispr
TUBE1	1.32352	0	0	0	0	0	0	0	0	0	0	0	0	0	0	0	0	0	0	0	0	0	1.22975	0	0	0	0	0	0	0	0	0	2.55328	TRANSCRIPTOMICS: 2008_Baas_et_al_JournalOfVirology_transcriptomics, CRISPRSCREEN: 2020_Wei_Biorxiv_crispr
BRAF	1.3225	0	0	0	0	0	0	0	0	0	0	0	0	0	0	0	0	0	0	0	0	0	0	0	0	0	0	1.23072	0	0	0	0	2.55322	TRANSCRIPTOMICS: 2020_Langelier_medrxiv_transcriptomics, CRISPRSCREEN: 2020_Wei_Biorxiv_crispr
SRP19	0	0	0	0	0	0	0	0	0	1.31872	0	0	0	0	0	0	0	0	0	0	0	0	0	0	0	0	0	1.23437	0	0	0	0	2.55309	PROTEINPROTEININTERACTION: 2020_Gordon_Nature_proteinproteininteraction, TRANSCRIPTOMICS: 2020_Langelier_medrxiv_transcriptomics
HSBP1	0	0	0	0	0	0	0	0	0	1.31872	0	0	0	0	0	0	0	0	0	0	0	0	0	0	0	0	0	0	0	1.23434	0	0	2.55306	PROTEINPROTEININTERACTION: 2020_Gordon_Nature_proteinproteininteraction, TRANSCRIPTOMICS: 2020_Sun_Biorxiv_transcriptomics
RND3	1.31119	0	0	0	0	0	0	0	0	0	0	0	0	0	0	0	0	0	0	0	0	0	0	0	0	0	0	0	0	1.24044	0	0	2.55164	TRANSCRIPTOMICS: 2020_Sun_Biorxiv_transcriptomics, CRISPRSCREEN: 2020_Wei_Biorxiv_crispr
LRCH3	0	0	0	1.30292	0	0	0	0	0	0	0	0	0	0	0	0	0	0	0	0	0	0	0	0	0	0	0	0	0	1.2487	0	0	2.55162	NONPRIMATEGENETICS: 2015_Gralinski_PlosGenetics_nonprimategenetics, TRANSCRIPTOMICS: 2020_Sun_Biorxiv_transcriptomics
ERO1B	0	0	0	0	0	0	0	0	0	1.31872	0	0	0	0	0	0	0	0	0	0	0	0	0	0	0	0	0	0	0	1.23275	0	0	2.55148	PROTEINPROTEININTERACTION: 2020_Gordon_Nature_proteinproteininteraction, TRANSCRIPTOMICS: 2020_Sun_Biorxiv_transcriptomics
ARF6	0	0	0	0	0	0	0	0	0	1.31872	0	0	0	0	0	0	0	0	0	0	0	0	0	0	0	0	0	0	0	1.23238	0	0	2.5511	PROTEINPROTEININTERACTION: 2020_Gordon_Nature_proteinproteininteraction, TRANSCRIPTOMICS: 2020_Sun_Biorxiv_transcriptomics
POGLUT3	0	0	0	0	0	0	0	0	0	1.31872	0	0	0	0	0	0	0	0	0	0	0	0	0	0	0	0	0	0	0	1.2323	0	0	2.55102	PROTEINPROTEININTERACTION: 2020_Gordon_Nature_proteinproteininteraction, TRANSCRIPTOMICS: 2020_Sun_Biorxiv_transcriptomics
BARD1	1.31804	0	0	0	0	0	0	0	0	0	0	0	0	0	0	0	0	0	0	0	0	0	0	0	0	0	0	0	0	1.23262	0	0	2.55066	TRANSCRIPTOMICS: 2020_Sun_Biorxiv_transcriptomics, CRISPRSCREEN: 2020_Wei_Biorxiv_crispr
LRIF1	1.31472	0	0	0	0	0	0	0	0	0	0	0	0	0	0	0	0	0	0	0	0	0	0	0	0	0	0	0	0	1.23584	0	0	2.55056	TRANSCRIPTOMICS: 2020_Sun_Biorxiv_transcriptomics, CRISPRSCREEN: 2020_Wei_Biorxiv_crispr
TBK1	0	0	0	0	0	0	0	0	0	1.31872	0	0	0	0	0	0	0	0	0	0	0	0	0	0	0	0	0	0	0	1.23164	0	0	2.55037	PROTEINPROTEININTERACTION: 2020_Gordon_Nature_proteinproteininteraction, TRANSCRIPTOMICS: 2020_Sun_Biorxiv_transcriptomics
REV3L	1.3114	0	0	0	0	0	0	0	0	0	0	0	0	0	0	0	0	0	0	0	0	0	0	0	0	0	0	0	0	1.23877	0	0	2.55016	TRANSCRIPTOMICS: 2020_Sun_Biorxiv_transcriptomics, CRISPRSCREEN: 2020_Wei_Biorxiv_crispr
BHLHE40	1.31214	0	0	0	0	0	0	0	0	0	0	0	0	0	0	0	0	0	0	0	0	0	0	0	0	1.23786	0	0	0	1.23681	0	0	2.55	TRANSCRIPTOMICS: 2020_Blanco_Cell_transcriptomics, CRISPRSCREEN: 2020_Wei_Biorxiv_crispr
CIR1	1.31924	0	0	0	0	0	0	0	0	0	0	0	0	0	0	0	0	0	0	0	0	0	0	0	0	0	0	1.23063	0	0	0	0	2.54987	TRANSCRIPTOMICS: 2020_Langelier_medrxiv_transcriptomics, CRISPRSCREEN: 2020_Wei_Biorxiv_crispr
UBE2L3	1.3191	0	0	0	0	0	0	0	0	0	0	0	0	0	0	0	0	0	0	0	0	0	0	0	0	0	0	1.23066	0	0	0	0	2.54976	TRANSCRIPTOMICS: 2020_Langelier_medrxiv_transcriptomics, CRISPRSCREEN: 2020_Wei_Biorxiv_crispr
FLII	1.31277	0	0	0	0	0	0	0	0	0	0	0	0	0	0	0	0	0	0	0	0	0	0	0	0	1.23669	0	0	0	0	0	0	2.54946	TRANSCRIPTOMICS: 2020_Blanco_Cell_transcriptomics, CRISPRSCREEN: 2020_Wei_Biorxiv_crispr
CYB5B	0	0	0	0	0	0	0	0	0	1.31872	0	0	0	0	0	0	0	0	0	0	0	0	0	0	0	0	0	1.23071	0	0	0	0	2.54943	PROTEINPROTEININTERACTION: 2020_Gordon_Nature_proteinproteininteraction, TRANSCRIPTOMICS: 2020_Langelier_medrxiv_transcriptomics
SLU7	0	0	0	0	0	0	0	0	0	1.31872	0	0	0	0	0	0	0	0	0	0	0	0	0	0	0	0	0	0	0	1.2306	0	0	2.54932	PROTEINPROTEININTERACTION: 2020_Gordon_Nature_proteinproteininteraction, TRANSCRIPTOMICS: 2020_Sun_Biorxiv_transcriptomics
EIF4H	0	0	0	0	0	0	0	0	0	1.31872	0	0	0	0	0	0	0	0	0	0	0	0	0	0	0	0	0	0	0	1.2304	0	0	2.54912	PROTEINPROTEININTERACTION: 2020_Gordon_Nature_proteinproteininteraction, TRANSCRIPTOMICS: 2020_Sun_Biorxiv_transcriptomics
SLC30A7	0	0	0	0	0	0	0	0	0	1.31872	0	0	0	0	0	0	0	0	0	0	0	0	0	0	0	0	0	1.23027	0	0	0	0	2.549	PROTEINPROTEININTERACTION: 2020_Gordon_Nature_proteinproteininteraction, TRANSCRIPTOMICS: 2020_Langelier_medrxiv_transcriptomics
BUD31	1.32009	0	0	0	0	0	0	0	0	0	0	0	0	0	0	0	0	0	0	0	0	0	0	0	0	0	0	1.22885	0	0	0	0	2.54894	TRANSCRIPTOMICS: 2020_Langelier_medrxiv_transcriptomics, CRISPRSCREEN: 2020_Wei_Biorxiv_crispr
TRIM59	0	0	0	0	0	0	0	0	0	1.31872	0	0	0	0	0	0	0	0	0	0	0	0	1.22975	0	0	0	0	0	0	0	0	0	2.54848	TRANSCRIPTOMICS: 2008_Baas_et_al_JournalOfVirology_transcriptomics, PROTEINPROTEININTERACTION: 2020_Gordon_Nature_proteinproteininteraction
ADAMTS1	0	0	0	0	0	0	0	0	0	1.31872	0	0	0	0	0	0	0	0	0	0	0	0	1.22975	0	0	0	0	0	0	0	0	0	2.54848	TRANSCRIPTOMICS: 2008_Baas_et_al_JournalOfVirology_transcriptomics, PROTEINPROTEININTERACTION: 2020_Gordon_Nature_proteinproteininteraction
MTARC1	0	0	0	0	0	0	0	0	0	1.31872	0	0	0	0	0	0	0	0	0	0	0	0	1.22975	0	0	0	0	0	0	0	0	0	2.54848	TRANSCRIPTOMICS: 2008_Baas_et_al_JournalOfVirology_transcriptomics, PROTEINPROTEININTERACTION: 2020_Gordon_Nature_proteinproteininteraction
FBXL12	0	0	0	0	0	0	0	0	0	1.31872	0	0	0	0	0	0	0	0	0	0	0	0	1.22975	0	0	0	0	0	0	0	0	0	2.54848	TRANSCRIPTOMICS: 2008_Baas_et_al_JournalOfVirology_transcriptomics, PROTEINPROTEININTERACTION: 2020_Gordon_Nature_proteinproteininteraction
RAB2A	0	0	0	0	0	0	0	0	0	1.31872	0	0	0	0	0	0	0	0	0	0	0	0	0	0	0	0	0	1.22947	0	0	0	0	2.54819	PROTEINPROTEININTERACTION: 2020_Gordon_Nature_proteinproteininteraction, TRANSCRIPTOMICS: 2020_Langelier_medrxiv_transcriptomics
TLE5	0	0	0	0	0	0	0	0	0	1.31872	0	0	0	0	0	0	0	0	0	0	0	0	0	0	0	0	0	1.22926	0	0	0	0	2.54798	PROTEINPROTEININTERACTION: 2020_Gordon_Nature_proteinproteininteraction, TRANSCRIPTOMICS: 2020_Langelier_medrxiv_transcriptomics
TMEM50B	1.31407	0	0	0	0	0	0	0	0	0	0	0	0	0	0	0	0	0	0	0	0	0	0	0	0	1.23346	0	0	0	0	0	0	2.54753	TRANSCRIPTOMICS: 2020_Blanco_Cell_transcriptomics, CRISPRSCREEN: 2020_Wei_Biorxiv_crispr
MRPL46	1.30889	0	0	0	0	0	0	0	0	0	0	0	0	0	0	0	0	0	0	0	0	0	0	0	0	0	0	1.23851	0	0	0	0	2.54739	TRANSCRIPTOMICS: 2020_Langelier_medrxiv_transcriptomics, CRISPRSCREEN: 2020_Wei_Biorxiv_crispr
AMZ2	1.31293	0	0	0	0	0	0	0	0	0	0	0	0	0	0	0	0	0	0	0	0	0	0	0	0	0	0	0	0	1.23429	0	0	2.54722	TRANSCRIPTOMICS: 2020_Sun_Biorxiv_transcriptomics, CRISPRSCREEN: 2020_Wei_Biorxiv_crispr
AHSA1	0	0	0	0	0	0	0	0	1.31594	0	0	0	0	0	0	0	0	0	0	0	0	0	0	0	0	0	0	1.22959	0	1.23002	0	0	2.54596	PROTEINPROTEININTERACTION: 2015_Yu_BiochemBiophysResCommun_proteinproteininteraction, TRANSCRIPTOMICS: 2020_Sun_Biorxiv_transcriptomics
PGAP2	1.31001	0	0	0	0	0	0	0	0	0	0	0	0	0	0	0	0	0	0	0	0	0	0	0	0	0	0	1.23541	0	0	0	0	2.54542	TRANSCRIPTOMICS: 2020_Langelier_medrxiv_transcriptomics, CRISPRSCREEN: 2020_Wei_Biorxiv_crispr
UBR2	1.30977	0	0	0	0	0	0	0	0	0	0	0	0	0	0	0	0	0	0	0	0	0	0	0	0	0	0	0	0	1.23448	0	0	2.54425	TRANSCRIPTOMICS: 2020_Sun_Biorxiv_transcriptomics, CRISPRSCREEN: 2020_Wei_Biorxiv_crispr
MRPL22	1.30993	0	0	0	0	0	0	0	0	0	0	0	0	0	0	0	0	0	0	0	0	0	0	0	0	0	0	1.23299	0	0	0	0	2.54292	TRANSCRIPTOMICS: 2020_Langelier_medrxiv_transcriptomics, CRISPRSCREEN: 2020_Wei_Biorxiv_crispr
ARMH3	1.30917	0	0	0	0	0	0	0	0	0	0	0	0	0	0	0	0	0	0	0	0	0	0	0	0	0	0	1.2337	0	0	0	0	2.54286	TRANSCRIPTOMICS: 2020_Langelier_medrxiv_transcriptomics, CRISPRSCREEN: 2020_Wei_Biorxiv_crispr
PDIA5	0	0	0	1.30292	0	0	0	0	0	0	0	0	0	0	0	0	0	0	0	0	0	0	0	0	0	1.23957	0	0	0	0	0	0	2.54249	NONPRIMATEGENETICS: 2015_Gralinski_PlosGenetics_nonprimategenetics, TRANSCRIPTOMICS: 2020_Blanco_Cell_transcriptomics
GPR63	1.30857	0	0	0	0	0	0	0	0	0	0	0	0	0	0	0	0	0	0	0	0	0	0	0	0	0	0	1.23387	0	0	0	0	2.54244	TRANSCRIPTOMICS: 2020_Langelier_medrxiv_transcriptomics, CRISPRSCREEN: 2020_Wei_Biorxiv_crispr
RPL28	1.31078	0	0	0	0	0	0	0	0	0	0	0	0	0	0	0	0	0	0	0	0	0	0	0	0	0	0	0	0	1.23156	0	0	2.54235	TRANSCRIPTOMICS: 2020_Sun_Biorxiv_transcriptomics, CRISPRSCREEN: 2020_Wei_Biorxiv_crispr
GYS1	1.31335	0	0	0	0	0	0	0	0	0	0	0	0	0	0	0	0	0	0	0	0	0	0	0	0	0	0	1.22883	0	0	0	0	2.54218	TRANSCRIPTOMICS: 2020_Langelier_medrxiv_transcriptomics, CRISPRSCREEN: 2020_Wei_Biorxiv_crispr
YPEL5	1.31169	0	0	0	0	0	0	0	0	0	0	0	0	0	0	0	0	0	0	0	0	0	0	0	0	0	0	1.22965	0	0	0	0	2.54134	TRANSCRIPTOMICS: 2020_Langelier_medrxiv_transcriptomics, CRISPRSCREEN: 2020_Wei_Biorxiv_crispr
HEG1	0	0	0	1.30292	0	0	0	0	0	0	0	0	0	0	0	0	0	0	0	0	0	0	0	0	0	1.2384	0	0	0	0	0	0	2.54132	NONPRIMATEGENETICS: 2015_Gralinski_PlosGenetics_nonprimategenetics, TRANSCRIPTOMICS: 2020_Blanco_Cell_transcriptomics
SMARCA1	1.31042	0	0	0	0	0	0	0	0	0	0	0	0	0	0	0	0	0	0	0	0	0	0	0	0	0	0	0	0	1.22998	0	0	2.5404	TRANSCRIPTOMICS: 2020_Sun_Biorxiv_transcriptomics, CRISPRSCREEN: 2020_Wei_Biorxiv_crispr
TRADD	1.30793	0	0	0	0	0	0	0	0	0	0	0	0	0	0	0	0	0	0	0	0	0	0	0	0	0	0	1.23211	0	0	0	0	2.54004	TRANSCRIPTOMICS: 2020_Langelier_medrxiv_transcriptomics, CRISPRSCREEN: 2020_Wei_Biorxiv_crispr
FDXR	1.37374	0	0	0	0	0	0	0	0	0	0	0	0	0	0	0	0	0	0	0	0	0	0	0	1.1657	0	0	0	0	0	0	0	2.53944	TRANSCRIPTOMICS: 2017_Poppe_PlosPathogens_transcriptomics, CRISPRSCREEN: 2020_Wei_Biorxiv_crispr
DNAJB1	0	0	0	0	0	0	1.257	0	0	0	0	0	0	0	0	0	0	0	0	0	1.28115	0	0	0	0	0	0	0	0	0	0	0	2.53815	TRANSCRIPTOMICS: 2005_Leong_MicrobesInfect_transcriptomics, PROTEINPROTEININTERACTION: 2015_Cheng_VirolSin_proteinproteininteraction
RNF168	0	0	0	1.30292	0	0	0	0	0	0	0	0	0	0	0	0	0	0	0	0	0	0	0	0	0	0	0	0	0	1.23482	0	0	2.53774	NONPRIMATEGENETICS: 2015_Gralinski_PlosGenetics_nonprimategenetics, TRANSCRIPTOMICS: 2020_Sun_Biorxiv_transcriptomics
CD86	0	0	0	1.30292	0	0	0	0	0	0	0	0	0	0	0	0	0	0	0	0	0	0	0	0	1.19624	1.23463	0	0	0	0	0	0	2.53755	NONPRIMATEGENETICS: 2015_Gralinski_PlosGenetics_nonprimategenetics, TRANSCRIPTOMICS: 2020_Blanco_Cell_transcriptomics
TSPAN17	0	0	0	1.30292	0	0	0	0	0	0	0	0	0	0	0	0	0	0	0	0	0	0	0	0	0	0	0	1.23397	0	0	0	0	2.5369	NONPRIMATEGENETICS: 2015_Gralinski_PlosGenetics_nonprimategenetics, TRANSCRIPTOMICS: 2020_Langelier_medrxiv_transcriptomics
RUBCN	0	0	0	1.30292	0	0	0	0	0	0	0	0	0	0	0	0	0	0	0	0	0	0	0	0	0	0	0	1.2329	0	0	0	0	2.53582	NONPRIMATEGENETICS: 2015_Gralinski_PlosGenetics_nonprimategenetics, TRANSCRIPTOMICS: 2020_Langelier_medrxiv_transcriptomics
DARS2	1.36474	0	0	0	0	0	0	0	0	0	0	0	0	0	0	0	0	0	0	0	0	0	0	0	1.16742	0	0	0	0	0	0	0	2.53216	TRANSCRIPTOMICS: 2017_Poppe_PlosPathogens_transcriptomics, CRISPRSCREEN: 2020_Wei_Biorxiv_crispr
NFIL3	0	0	0	1.30292	0	0	0	0	0	0	0	0	0	0	0	0	0	0	0	0	0	1.1912	0	0	0	1.22465	0	0	0	0	0	0	2.52757	TRANSCRIPTOMICS: 2020_Blanco_Cell_transcriptomics, NONPRIMATEGENETICS: 2015_Gralinski_PlosGenetics_nonprimategenetics
CRTC3	0	0	0	0	0	0	0	0	0	1.31872	0	0	0	0	0	0	0	0	0	0	0	0	0	0	1.17703	0	0	0	0	0	0	0	2.49576	TRANSCRIPTOMICS: 2017_Poppe_PlosPathogens_transcriptomics, PROTEINPROTEININTERACTION: 2020_Gordon_Nature_proteinproteininteraction
NPTX1	0	0	0	0	0	0	0	0	0	1.31872	0	0	0	0	0	0	0	0	0	0	0	0	0	0	1.17581	0	0	0	0	0	0	0	2.49453	TRANSCRIPTOMICS: 2017_Poppe_PlosPathogens_transcriptomics, PROTEINPROTEININTERACTION: 2020_Gordon_Nature_proteinproteininteraction
HMOX1	0	0	0	0	0	0	0	0	0	1.31872	0	0	0	0	0	0	0	0	0	0	0	0	0	0	1.17071	0	0	0	0	0	0	0	2.48944	TRANSCRIPTOMICS: 2017_Poppe_PlosPathogens_transcriptomics, PROTEINPROTEININTERACTION: 2020_Gordon_Nature_proteinproteininteraction
POLA1	0	0	0	0	0	0	0	0	0	1.31872	0	0	0	0	0	0	0	0	0	0	0	0	0	0	1.16903	0	0	0	0	0	0	0	2.48776	TRANSCRIPTOMICS: 2017_Poppe_PlosPathogens_transcriptomics, PROTEINPROTEININTERACTION: 2020_Gordon_Nature_proteinproteininteraction
PLOD2	0	0	0	0	0	0	0	0	0	1.31872	0	0	0	0	0	0	0	0	0	0	0	0	0	0	1.16584	0	0	0	0	0	0	0	2.48456	TRANSCRIPTOMICS: 2017_Poppe_PlosPathogens_transcriptomics, PROTEINPROTEININTERACTION: 2020_Gordon_Nature_proteinproteininteraction
SLIT3	1.31318	0	0	0	0	0	0	0	0	0	0	0	0	0	0	0	0	0	0	0	0	0	0	0	1.16692	0	0	0	0	0	0	0	2.48011	TRANSCRIPTOMICS: 2017_Poppe_PlosPathogens_transcriptomics, CRISPRSCREEN: 2020_Wei_Biorxiv_crispr
PPIG	0	0	0	0	0	1.96872	0	0	0	0	0	0	0	0	0	0	0	0	0	0	0	0	0	0	0	0	0	0	0	0	0	0	1.96872	PROTEINPROTEININTERACTION: 2011_Pfefferle_PlosPathogens_proteinproteininteraction
ABHD17A	0	0	0	0	0	1.83265	0	0	0	0	0	0	0	0	0	0	0	0	0	0	0	0	0	0	0	0	0	0	0	0	0	0	1.83265	PROTEINPROTEININTERACTION: 2011_Pfefferle_PlosPathogens_proteinproteininteraction
IFIH2	0	0	0	0	0	0	0	0	0	0	0	0	0	0	0	0	0	0	0	1.82783	0	0	0	0	0	0	0	0	0	0	0	0	1.82783	SCREEN: 2020_Pfaender_Biorxiv_screen
PPIH	0	0	0	0	0	1.77979	0	0	0	0	0	0	0	0	0	0	0	0	0	0	0	0	0	0	0	0	0	0	0	0	0	0	1.77979	PROTEINPROTEININTERACTION: 2011_Pfefferle_PlosPathogens_proteinproteininteraction
HNRNPH1	0	0	0	0	0	0	0	0	0	0	0	1.76171	1.72533	0	0	0	0	0	0	0	0	0	0	0	0	0	0	0	0	0	0	0	1.76171	PROTEOMICS: 2005_Jiang_mcp_proteomics
TUBA3C	0	0	0	0	0	0	0	0	0	0	0	1.76171	0	0	0	0	0	0	0	0	0	0	0	0	0	0	0	0	0	0	0	0	1.76171	PROTEOMICS: 2005_Jiang_mcp_proteomics
CHAF1A	0	0	0	0	0	0	0	0	0	0	0	1.76171	0	0	0	0	0	0	0	0	0	0	0	0	0	0	0	0	0	0	0	0	1.76171	PROTEOMICS: 2005_Jiang_mcp_proteomics
ZNF107	0	0	0	0	0	0	0	0	0	0	0	0	0	0	0	0	0	0	0	1.7356	0	0	0	0	0	0	0	0	0	0	0	0	1.7356	SCREEN: 2020_Pfaender_Biorxiv_screen
SSBP3	0	0	0	0	0	0	0	0	0	0	0	0	0	0	0	0	0	0	0	1.7271	0	0	0	0	0	0	0	0	0	0	0	0	1.7271	SCREEN: 2020_Pfaender_Biorxiv_screen
QPRT	0	0	0	0	0	0	0	0	0	0	0	0	1.72533	0	0	0	0	0	0	0	0	0	0	0	0	0	0	0	0	0	0	0	1.72533	PROTEOMICS: 2012_Li_Proteomics_proteomics
UBE2K	0	0	0	0	0	0	0	0	0	0	0	0	1.72533	0	0	0	0	0	0	0	0	0	0	0	0	0	0	0	0	0	0	0	1.72533	PROTEOMICS: 2012_Li_Proteomics_proteomics
PRDX6	0	0	0	0	0	0	0	0	0	0	0	0	1.72533	0	0	0	0	0	0	0	0	0	0	0	0	0	0	0	0	0	0	0	1.72533	PROTEOMICS: 2012_Li_Proteomics_proteomics
ALDH1A2	0	0	0	0	0	0	0	0	0	0	0	0	1.72533	0	0	0	0	0	0	0	0	0	0	0	0	0	0	0	0	0	0	0	1.72533	PROTEOMICS: 2012_Li_Proteomics_proteomics
GFAP	0	0	0	0	0	0	0	0	0	0	0	0	1.72533	0	0	0	0	0	0	0	0	0	0	0	0	0	0	0	0	0	0	0	1.72533	PROTEOMICS: 2012_Li_Proteomics_proteomics
DCD	0	0	0	0	0	0	0	0	0	0	0	0	1.72533	0	0	0	0	0	0	0	0	0	0	0	0	0	0	0	0	0	0	0	1.72533	PROTEOMICS: 2012_Li_Proteomics_proteomics
GSTO1	0	0	0	0	0	0	0	0	0	0	0	0	1.72533	0	0	0	0	0	0	0	0	0	0	0	0	0	0	0	0	0	0	0	1.72533	PROTEOMICS: 2012_Li_Proteomics_proteomics
WARS2	0	0	0	0	0	0	0	0	0	0	0	0	1.72533	0	0	0	0	0	0	0	0	0	0	0	0	0	0	0	0	0	0	0	1.72533	PROTEOMICS: 2012_Li_Proteomics_proteomics
MAPK3	0	0	0	0	0	0	0	0	0	0	0	0	1.72533	0	0	0	0	0	0	0	0	0	0	0	0	0	0	0	0	0	0	0	1.72533	PROTEOMICS: 2012_Li_Proteomics_proteomics
NDUFC2	0	0	0	0	0	0	0	0	0	0	0	0	1.72533	0	0	0	0	0	0	0	0	0	0	0	0	0	0	0	0	0	0	0	1.72533	PROTEOMICS: 2012_Li_Proteomics_proteomics
PRDX2	0	0	0	0	0	0	0	0	0	0	0	0	1.72533	0	0	0	0	0	0	0	0	0	0	0	0	0	0	0	0	0	0	0	1.72533	PROTEOMICS: 2012_Li_Proteomics_proteomics
MAFB	0	0	0	0	0	0	0	0	0	0	0	0	0	0	0	0	0	0	0	1.71289	0	0	0	0	0	0	0	0	0	0	0	0	1.71289	SCREEN: 2020_Pfaender_Biorxiv_screen
PAK3	0	0	0	0	0	0	0	0	0	0	0	0	0	0	0	0	0	0	0	1.7068	0	0	0	0	0	0	0	0	0	0	0	0	1.7068	SCREEN: 2020_Pfaender_Biorxiv_screen
NOMO3	0	0	0	0	0	1.69699	0	0	0	0	0	0	0	0	0	0	0	0	0	0	0	0	0	0	0	0	0	0	0	0	0	0	1.69699	PROTEINPROTEININTERACTION: 2011_Pfefferle_PlosPathogens_proteinproteininteraction
NRN1	0	0	0	0	0	0	0	0	0	0	0	0	0	0	0	0	0	0	0	1.69602	0	0	0	0	0	0	0	0	0	0	0	0	1.69602	SCREEN: 2020_Pfaender_Biorxiv_screen
SLFN12	0	0	0	0	0	0	0	0	0	0	0	0	0	0	0	0	0	0	0	1.66956	0	0	0	0	0	0	0	0	0	0	0	0	1.66956	SCREEN: 2020_Pfaender_Biorxiv_screen
HGS	0	0	0	0	0	1.66475	0	0	0	0	0	0	0	0	0	0	0	0	0	0	0	0	0	0	0	0	0	0	0	0	0	0	1.66475	PROTEINPROTEININTERACTION: 2011_Pfefferle_PlosPathogens_proteinproteininteraction
PRL	0	0	0	0	0	0	0	0	0	0	0	0	0	0	1.66425	0	0	0	0	0	0	0	0	0	0	0	0	0	0	0	0	0	1.66425	PROTEOMICS: 2020_Hou_Medrxiv_proteomics
STAT3	0	0	0	0	0	0	0	0	0	0	0	0	0	0	0	0	0	0	0	1.66165	0	0	0	0	0	0	0	0	0	0	0	0	1.66165	SCREEN: 2020_Pfaender_Biorxiv_screen
CTCFL	0	0	0	0	0	0	0	0	0	0	0	0	0	0	0	0	0	0	0	1.65395	0	0	0	0	0	0	0	0	0	0	0	0	1.65395	SCREEN: 2020_Pfaender_Biorxiv_screen
IL36G	0	0	0	0	0	0	0	0	0	0	0	0	0	0	0	0	0	0	0	0	0	0	0	0	0	1.65246	0	0	0	0	0	0	1.65246	TRANSCRIPTOMICS: 2020_Blanco_Cell_transcriptomics
LEP	0	0	0	0	0	0	0	0	0	0	0	0	0	0	1.64655	0	0	0	0	0	0	0	0	0	0	0	0	0	0	0	0	0	1.64655	PROTEOMICS: 2020_Hou_Medrxiv_proteomics
SOCS2	0	0	0	0	0	0	0	0	0	0	0	0	0	0	0	0	0	0	0	1.64261	0	0	0	0	0	0	0	0	0	0	0	0	1.64261	SCREEN: 2020_Pfaender_Biorxiv_screen
RCAN3	0	0	0	0	0	1.63737	0	0	0	0	0	0	0	0	0	0	0	0	0	0	0	0	0	0	0	0	0	0	0	0	0	0	1.63737	PROTEINPROTEININTERACTION: 2011_Pfefferle_PlosPathogens_proteinproteininteraction
APOC3	0	0	0	0	0	0	0	0	0	0	0	0	0	0	1.63205	0	0	0	0	0	0	0	0	0	0	0	0	0	0	0	0	0	1.63205	PROTEOMICS: 2020_Hou_Medrxiv_proteomics
TNIP1	0	0	0	0	0	0	0	0	0	0	0	0	0	0	0	0	0	0	0	0	0	0	0	0	0	1.62514	0	0	0	1.28199	0	0	1.62514	TRANSCRIPTOMICS: 2020_Blanco_Cell_transcriptomics
MIF4GD	0	0	0	0	0	1.6141	0	0	0	0	0	0	0	0	0	0	0	0	0	0	0	0	0	0	0	0	0	0	0	0	0	0	1.6141	PROTEINPROTEININTERACTION: 2011_Pfefferle_PlosPathogens_proteinproteininteraction
C7	0	0	0	0	0	0	0	0	0	0	0	0	0	0	1.61043	0	0	0	0	0	0	0	0	0	0	0	0	0	0	0	0	0	1.61043	PROTEOMICS: 2020_Hou_Medrxiv_proteomics
TNFAIP3	0	0	0	0	0	0	0	0	0	0	0	0	0	0	0	0	0	0	0	0	0	0	0	0	1.17124	1.59977	0	0	0	1.37254	0	1.34119	1.59977	TRANSCRIPTOMICS: 2020_Blanco_Cell_transcriptomics
CFHR4	0	0	0	0	0	0	0	0	0	0	0	0	0	0	1.59584	0	0	0	0	0	0	0	0	0	0	0	0	0	0	0	0	0	1.59584	PROTEOMICS: 2020_Hou_Medrxiv_proteomics
MACROH2A2	0	0	0	0	0	1.59431	0	0	0	0	0	0	0	0	0	0	0	0	0	0	0	0	0	0	0	0	0	0	0	0	0	0	1.59431	PROTEINPROTEININTERACTION: 2011_Pfefferle_PlosPathogens_proteinproteininteraction
VTN	0	0	0	0	0	0	0	0	0	0	0	0	0	1.49623	1.58594	0	0	0	0	0	0	0	0	0	0	0	0	0	0	0	0	0	1.58594	PROTEOMICS: 2020_Hou_Medrxiv_proteomics
DDAH2	0	0	0	0	0	1.57745	0	0	0	0	0	0	0	0	0	0	0	0	0	0	0	0	0	0	0	0	0	0	0	0	0	0	1.57745	PROTEINPROTEININTERACTION: 2011_Pfefferle_PlosPathogens_proteinproteininteraction
CD276	0	0	0	0	0	0	0	0	0	0	0	0	0	0	1.57658	0	0	0	0	0	0	0	0	0	0	0	0	0	0	0	0	0	1.57658	PROTEOMICS: 2020_Hou_Medrxiv_proteomics
INHBA	0	0	0	0	0	0	0	0	0	0	0	0	0	0	0	0	0	0	0	0	0	0	1.22975	0	0	1.57622	0	0	0	1.36191	0	0	1.57622	TRANSCRIPTOMICS: 2020_Blanco_Cell_transcriptomics
ENG	0	0	0	0	0	0	0	0	0	0	0	0	0	0	1.57262	0	0	0	0	0	0	0	0	0	0	0	0	0	0	0	0	0	1.57262	PROTEOMICS: 2020_Hou_Medrxiv_proteomics
RBMXL2	0	0	0	0	0	0	0	1.57235	0	0	0	0	0	0	0	0	0	0	0	0	0	0	0	0	0	0	0	0	0	0	0	0	1.57235	PROTEINPROTEININTERACTION: 2015_Huang_JMicrobiolImmunolInfect_proteinproteininteraction
NPIPB3	0	0	0	0	0	0	0	1.57235	0	0	0	0	0	0	0	0	0	0	0	0	0	0	0	0	0	0	0	0	0	0	0	0	1.57235	PROTEINPROTEININTERACTION: 2015_Huang_JMicrobiolImmunolInfect_proteinproteininteraction
CFHR1	0	0	0	0	0	0	0	0	0	0	0	0	0	0	1.57108	0	0	0	0	0	0	0	0	0	0	0	0	0	0	0	0	0	1.57108	PROTEOMICS: 2020_Hou_Medrxiv_proteomics
CCL17	0	0	0	0	0	0	0	0	0	0	0	0	0	0	1.56978	0	0	0	0	0	0	0	0	0	0	0	0	0	0	0	0	0	1.56978	PROTEOMICS: 2020_Hou_Medrxiv_proteomics
IL2RA	0	0	0	0	0	0	0	0	0	0	0	0	0	0	1.56865	0	0	0	0	0	0	0	0	0	0	0	0	0	0	0	0	0	1.56865	PROTEOMICS: 2020_Hou_Medrxiv_proteomics
C4BPA	0	0	0	0	0	0	0	0	0	0	0	0	0	0	1.56542	0	0	0	0	0	0	0	0	0	0	0	0	0	0	0	0	0	1.56542	PROTEOMICS: 2020_Hou_Medrxiv_proteomics
IL21	0	0	0	0	0	0	0	0	0	0	0	0	0	0	1.56482	0	0	0	0	0	0	0	0	0	0	0	0	0	0	0	0	0	1.56482	PROTEOMICS: 2020_Hou_Medrxiv_proteomics
KRT16	0	0	0	0	0	0	0	0	0	0	0	0	0	0	1.56378	0	0	0	0	0	0	0	0	0	0	0	0	0	0	0	0	0	1.56378	PROTEOMICS: 2020_Hou_Medrxiv_proteomics
BAG6	0	0	0	0	0	1.56307	0	0	0	0	1.51272	0	0	0	0	0	0	0	0	0	0	0	0	0	0	0	0	0	0	0	0	0	1.56307	PROTEINPROTEININTERACTION: 2011_Pfefferle_PlosPathogens_proteinproteininteraction
C8A	0	0	0	0	0	0	0	0	0	0	0	0	0	0	1.56065	0	1.52994	0	0	0	0	0	0	0	0	0	0	0	0	0	0	0	1.56065	PROTEOMICS: 2020_Hou_Medrxiv_proteomics
DEFB4B	0	0	0	0	0	0	0	0	0	0	0	0	0	0	1.55998	0	0	0	0	0	0	0	0	0	0	0	0	0	0	0	0	0	1.55998	PROTEOMICS: 2020_Hou_Medrxiv_proteomics
IL20	0	0	0	0	0	0	0	0	0	0	0	0	0	0	1.55934	0	0	0	0	0	0	0	0	0	0	0	0	0	0	0	0	0	1.55934	PROTEOMICS: 2020_Hou_Medrxiv_proteomics
IL12B	0	0	0	0	0	0	0	0	0	0	0	0	0	0	1.55871	0	0	0	0	0	0	0	0	0	0	0	0	0	0	0	0	0	1.55871	PROTEOMICS: 2020_Hou_Medrxiv_proteomics
GPC3	0	0	0	0	0	0	0	0	0	0	0	0	0	0	1.55777	0	0	0	0	0	0	0	0	0	0	0	0	0	0	0	0	0	1.55777	PROTEOMICS: 2020_Hou_Medrxiv_proteomics
NOS3	0	0	0	0	0	0	0	0	0	0	0	0	0	0	1.55746	0	0	0	0	0	0	0	0	0	0	0	0	0	0	0	0	0	1.55746	PROTEOMICS: 2020_Hou_Medrxiv_proteomics
FLT1	0	0	0	0	0	0	0	0	0	0	0	0	0	0	1.55654	0	0	0	0	0	0	0	0	0	0	0	0	0	0	0	0	0	1.55654	PROTEOMICS: 2020_Hou_Medrxiv_proteomics
RBP4	0	0	0	0	0	0	0	0	0	0	0	0	0	0	1.55593	0	0	0	0	0	0	0	0	0	0	0	0	0	0	0	0	0	1.55593	PROTEOMICS: 2020_Hou_Medrxiv_proteomics
EGF	0	0	0	0	0	0	0	0	0	0	0	0	0	0	1.55562	0	0	0	0	0	0	0	0	0	0	0	0	0	0	0	0	0	1.55562	PROTEOMICS: 2020_Hou_Medrxiv_proteomics
IL19	0	0	0	0	0	0	0	0	0	0	0	0	0	0	1.5544	0	0	0	0	0	0	0	0	0	0	0	0	0	0	0	0	0	1.5544	PROTEOMICS: 2020_Hou_Medrxiv_proteomics
CXCL1	0	0	0	0	0	0	0	0	0	0	0	0	0	0	0	0	0	0	0	0	0	0	0	1.38629	1.16615	1.55434	0	0	1.28226	1.4058	0	0	1.55434	TRANSCRIPTOMICS: 2020_Blanco_Cell_transcriptomics
FCAR	0	0	0	0	0	0	0	0	0	0	0	0	0	0	1.55379	0	0	0	0	0	0	0	0	0	0	0	0	0	0	0	0	0	1.55379	PROTEOMICS: 2020_Hou_Medrxiv_proteomics
EGFR	0	0	0	0	0	0	0	0	0	0	0	0	0	0	1.55349	0	0	0	0	0	0	0	0	0	0	0	0	0	0	0	0	0	1.55349	PROTEOMICS: 2020_Hou_Medrxiv_proteomics
FN1	0	0	0	0	0	0	0	0	0	0	0	0	0	0	1.55288	0	0	0	0	0	0	0	0	0	0	0	0	0	0	0	0	0	1.55288	PROTEOMICS: 2020_Hou_Medrxiv_proteomics
KLK6	0	0	0	0	0	0	0	0	0	0	0	0	0	0	1.55227	0	0	0	0	0	0	0	0	0	0	0	0	0	0	0	0	0	1.55227	PROTEOMICS: 2020_Hou_Medrxiv_proteomics
CFHR2	0	0	0	0	0	0	0	0	0	0	0	0	0	0	1.55167	0	0	0	0	0	0	0	0	0	0	0	0	0	0	0	0	0	1.55167	PROTEOMICS: 2020_Hou_Medrxiv_proteomics
IL13	0	0	0	0	0	0	0	0	0	0	0	0	0	0	1.55106	0	0	0	0	0	0	0	0	0	0	0	0	0	0	0	0	0	1.55106	PROTEOMICS: 2020_Hou_Medrxiv_proteomics
CAMLG	0	0	0	0	0	1.55079	0	0	0	0	0	0	0	0	0	0	0	0	0	0	0	0	0	0	0	0	0	0	0	0	0	0	1.55079	PROTEINPROTEININTERACTION: 2011_Pfefferle_PlosPathogens_proteinproteininteraction
NGF	0	0	0	0	0	0	0	0	0	0	0	0	0	0	1.54984	0	0	0	0	0	0	0	0	0	0	0	0	0	0	0	0	0	1.54984	PROTEOMICS: 2020_Hou_Medrxiv_proteomics
APCS	0	0	0	0	0	0	0	0	0	0	0	0	0	0	1.54893	0	0	0	0	0	0	0	0	0	0	0	0	0	0	0	0	0	1.54893	PROTEOMICS: 2020_Hou_Medrxiv_proteomics
GUSB	0	0	0	0	0	0	0	0	0	0	0	0	0	0	1.54863	0	0	0	0	0	0	0	0	0	0	0	0	0	0	0	0	0	1.54863	PROTEOMICS: 2020_Hou_Medrxiv_proteomics
APOB	0	0	0	0	0	0	0	0	0	0	0	0	0	0	1.54802	0	0	0	0	0	0	0	0	0	0	0	0	0	0	0	0	0	1.54802	PROTEOMICS: 2020_Hou_Medrxiv_proteomics
KLK8	0	0	0	0	0	0	0	0	0	0	0	0	0	0	1.54771	0	0	0	0	0	0	0	0	0	0	0	0	0	0	0	0	0	1.54771	PROTEOMICS: 2020_Hou_Medrxiv_proteomics
CTNNB1	0	0	0	0	0	0	0	0	0	0	0	0	0	0	1.54741	0	0	0	0	0	0	0	0	0	0	0	0	0	0	0	0	0	1.54741	PROTEOMICS: 2020_Hou_Medrxiv_proteomics
IL3	0	0	0	0	0	0	0	0	0	0	0	0	0	0	1.54619	0	0	0	0	0	0	0	0	0	0	0	0	0	0	0	0	0	1.54619	PROTEOMICS: 2020_Hou_Medrxiv_proteomics
TERT	0	0	0	0	0	0	0	0	0	0	0	0	0	0	1.54559	0	0	0	0	0	0	0	0	0	0	0	0	0	0	0	0	0	1.54559	PROTEOMICS: 2020_Hou_Medrxiv_proteomics
CCL28	0	0	0	0	0	0	0	0	0	0	0	0	0	0	1.54498	0	0	0	0	0	0	0	0	0	0	0	0	0	0	0	0	0	1.54498	PROTEOMICS: 2020_Hou_Medrxiv_proteomics
DKK1	0	0	0	0	0	0	0	0	0	0	0	0	0	0	1.54407	0	0	0	0	0	0	0	0	0	0	0	0	0	0	0	0	0	1.54407	PROTEOMICS: 2020_Hou_Medrxiv_proteomics
CCL27	0	0	0	0	0	0	0	0	0	0	0	0	0	0	1.54346	0	0	0	0	0	0	0	0	0	0	0	0	0	0	0	0	0	1.54346	PROTEOMICS: 2020_Hou_Medrxiv_proteomics
IL25	0	0	0	0	0	0	0	0	0	0	0	0	0	0	1.54315	0	0	0	0	0	0	0	0	0	0	0	0	0	0	0	0	0	1.54315	PROTEOMICS: 2020_Hou_Medrxiv_proteomics
TYRP1	0	0	0	0	0	0	0	0	0	0	0	0	0	0	0	1.54306	0	0	0	0	0	0	0	0	0	0	0	0	0	0	0	0	1.54306	PROTEOMICS: 2020_Li_Biorxiv_proteomics
APAF1	0	0	0	0	0	0	0	0	0	0	0	0	0	0	0	1.54306	0	0	0	0	0	0	0	0	0	0	0	0	0	0	0	0	1.54306	PROTEOMICS: 2020_Li_Biorxiv_proteomics
ALOX15	0	0	0	0	0	0	0	0	0	0	0	0	0	0	0	1.54306	0	0	0	0	0	0	0	0	0	0	0	0	0	0	0	0	1.54306	PROTEOMICS: 2020_Li_Biorxiv_proteomics
OLR1	0	0	0	0	0	0	0	0	0	0	0	0	0	0	0	1.54306	0	0	0	0	0	0	0	0	0	0	0	0	0	0	0	0	1.54306	PROTEOMICS: 2020_Li_Biorxiv_proteomics
CXCR2	0	0	0	0	0	0	0	0	0	0	0	0	0	0	0	1.54306	0	0	0	0	0	0	0	0	0	0	0	0	0	0	0	0	1.54306	PROTEOMICS: 2020_Li_Biorxiv_proteomics
CRP	0	0	0	0	0	0	0	0	0	0	0	0	0	0	0	1.54306	1.52994	0	0	0	0	0	0	0	0	0	0	0	0	0	0	0	1.54306	PROTEOMICS: 2020_Li_Biorxiv_proteomics
TNFRSF10C	0	0	0	0	0	0	0	0	0	0	0	0	0	0	0	1.54306	0	0	0	0	0	0	0	0	0	0	0	0	0	0	0	0	1.54306	PROTEOMICS: 2020_Li_Biorxiv_proteomics
MMP25	0	0	0	0	0	0	0	0	0	0	0	0	0	0	0	1.54306	0	0	0	0	0	0	0	0	0	0	0	0	0	0	0	0	1.54306	PROTEOMICS: 2020_Li_Biorxiv_proteomics
PRG3	0	0	0	0	0	0	0	0	0	0	0	0	0	0	0	1.54306	0	0	0	0	0	0	0	0	0	0	0	0	0	0	0	0	1.54306	PROTEOMICS: 2020_Li_Biorxiv_proteomics
PAOX	0	0	0	0	0	0	0	0	0	0	0	0	0	0	0	1.54306	0	0	0	0	0	0	0	0	0	0	0	0	0	0	0	0	1.54306	PROTEOMICS: 2020_Li_Biorxiv_proteomics
GRM6	0	0	0	0	0	0	0	0	0	0	0	0	0	0	0	1.54306	0	0	0	0	0	0	0	0	0	0	0	0	0	0	0	0	1.54306	PROTEOMICS: 2020_Li_Biorxiv_proteomics
OR1B1	0	0	0	0	0	0	0	0	0	0	0	0	0	0	0	1.54306	0	0	0	0	0	0	0	0	0	0	0	0	0	0	0	0	1.54306	PROTEOMICS: 2020_Li_Biorxiv_proteomics
EPHX2	0	0	0	0	0	0	0	0	0	0	0	0	0	0	0	1.54306	0	0	0	0	0	0	0	0	0	0	0	0	0	0	0	0	1.54306	PROTEOMICS: 2020_Li_Biorxiv_proteomics
PF4	0	0	0	0	0	0	0	0	0	0	0	0	0	0	0	1.54306	0	0	0	0	0	0	0	0	0	0	0	0	0	0	0	0	1.54306	PROTEOMICS: 2020_Li_Biorxiv_proteomics
RBM45	0	0	0	0	0	0	0	0	0	0	0	0	0	0	0	1.54306	0	0	0	0	0	0	0	0	0	0	0	0	0	0	0	0	1.54306	PROTEOMICS: 2020_Li_Biorxiv_proteomics
TRBC1	0	0	0	0	0	0	0	0	0	0	0	0	0	0	0	1.54306	0	0	0	0	0	0	0	0	0	0	0	0	0	0	0	0	1.54306	PROTEOMICS: 2020_Li_Biorxiv_proteomics
PLEKHA1	0	0	0	0	0	0	0	0	0	0	0	0	0	0	0	1.54306	0	0	0	0	0	0	0	0	0	0	0	0	0	0	0	0	1.54306	PROTEOMICS: 2020_Li_Biorxiv_proteomics
RAB29	0	0	0	0	0	0	0	0	0	0	0	0	0	0	0	1.54306	0	0	0	0	0	0	0	0	0	0	0	0	0	0	0	0	1.54306	PROTEOMICS: 2020_Li_Biorxiv_proteomics
ZAP70	0	0	0	0	0	0	0	0	0	0	0	0	0	0	0	1.54306	0	0	0	0	0	0	0	0	0	0	0	0	0	0	0	0	1.54306	PROTEOMICS: 2020_Li_Biorxiv_proteomics
THEMIS	0	0	0	0	0	0	0	0	0	0	0	0	0	0	0	1.54306	0	0	0	0	0	0	0	0	0	0	0	0	0	0	0	0	1.54306	PROTEOMICS: 2020_Li_Biorxiv_proteomics
TRAC	0	0	0	0	0	0	0	0	0	0	0	0	0	0	0	1.54306	0	0	0	0	0	0	0	0	0	0	0	0	0	0	0	0	1.54306	PROTEOMICS: 2020_Li_Biorxiv_proteomics
NLRC3	0	0	0	0	0	0	0	0	0	0	0	0	0	0	0	1.54306	0	0	0	0	0	0	0	0	0	0	0	0	0	0	0	0	1.54306	PROTEOMICS: 2020_Li_Biorxiv_proteomics
CD7	0	0	0	0	0	0	0	0	0	0	0	0	0	0	0	1.54306	0	0	0	0	0	0	0	0	0	0	0	0	0	0	0	0	1.54306	PROTEOMICS: 2020_Li_Biorxiv_proteomics
MGP	0	0	0	0	0	0	0	0	0	0	0	0	0	0	1.54285	0	0	0	0	0	0	0	0	0	0	0	0	0	0	0	0	0	1.54285	PROTEOMICS: 2020_Hou_Medrxiv_proteomics
ANG	0	0	0	0	0	0	0	0	0	0	0	0	0	0	1.54255	0	0	0	0	0	0	0	0	0	0	0	0	0	0	0	0	0	1.54255	PROTEOMICS: 2020_Hou_Medrxiv_proteomics
SERPINF1	0	0	0	0	0	0	0	0	0	0	0	0	0	0	1.54224	0	0	0	0	0	0	0	0	0	0	0	0	0	0	0	0	0	1.54224	PROTEOMICS: 2020_Hou_Medrxiv_proteomics
IL17A	0	0	0	0	0	0	0	0	0	0	0	0	0	0	1.54194	0	0	0	0	0	0	0	0	0	0	0	0	0	0	0	0	0	1.54194	PROTEOMICS: 2020_Hou_Medrxiv_proteomics
S100B	0	0	0	0	0	0	0	0	0	0	0	0	0	0	1.54133	0	0	0	0	0	0	0	0	0	0	0	0	0	0	0	0	0	1.54133	PROTEOMICS: 2020_Hou_Medrxiv_proteomics
MPO	0	0	0	0	0	0	0	0	0	0	0	0	0	1.48745	1.54072	0	0	0	0	0	0	0	0	0	0	0	0	0	0	0	0	0	1.54072	PROTEOMICS: 2020_Hou_Medrxiv_proteomics
SDC1	0	0	0	0	0	0	0	0	0	0	0	0	0	0	1.54042	0	0	0	0	0	0	0	0	0	0	0	0	0	0	0	0	0	1.54042	PROTEOMICS: 2020_Hou_Medrxiv_proteomics
SNAP47	0	0	0	0	0	1.54029	0	0	0	0	0	0	0	0	0	0	0	0	0	0	0	0	0	0	0	0	0	0	0	0	0	0	1.54029	PROTEINPROTEININTERACTION: 2011_Pfefferle_PlosPathogens_proteinproteininteraction
MIF	0	0	0	0	0	0	0	0	0	0	0	0	0	0	1.53981	0	0	0	0	0	0	0	0	0	0	0	0	0	0	0	0	0	1.53981	PROTEOMICS: 2020_Hou_Medrxiv_proteomics
PROCR	0	0	0	0	0	0	0	0	0	0	0	0	0	0	1.53951	0	0	0	0	0	0	0	0	0	0	0	0	0	0	0	0	0	1.53951	PROTEOMICS: 2020_Hou_Medrxiv_proteomics
CR1L	0	0	0	0	0	0	0	0	0	0	0	0	0	0	1.53799	0	0	0	0	0	0	0	0	0	0	0	0	0	0	0	0	0	1.53799	PROTEOMICS: 2020_Hou_Medrxiv_proteomics
APOE	0	0	0	0	0	0	0	0	0	0	0	0	0	0	1.53738	0	0	0	0	0	0	0	0	0	0	0	0	0	0	0	0	0	1.53738	PROTEOMICS: 2020_Hou_Medrxiv_proteomics
TNFRSF8	0	0	0	0	0	0	0	0	0	0	0	0	0	0	1.53616	0	0	0	0	0	0	0	0	0	0	0	0	0	0	0	0	0	1.53616	PROTEOMICS: 2020_Hou_Medrxiv_proteomics
VIL1	0	0	0	0	0	0	0	0	0	0	0	0	0	0	1.53586	0	0	0	0	0	0	0	0	0	0	0	0	0	0	0	0	0	1.53586	PROTEOMICS: 2020_Hou_Medrxiv_proteomics
RENBP	0	0	0	0	0	0	0	0	0	0	0	0	0	0	1.53525	0	0	0	0	0	0	0	0	0	0	0	0	0	0	0	0	0	1.53525	PROTEOMICS: 2020_Hou_Medrxiv_proteomics
CES2	0	0	0	0	0	0	0	0	0	0	0	0	0	0	1.53495	0	0	0	0	0	0	0	0	0	0	0	0	0	0	0	0	0	1.53495	PROTEOMICS: 2020_Hou_Medrxiv_proteomics
S100A8	0	0	0	0	0	0	0	0	0	0	0	0	0	0	0	0	0	0	0	0	0	0	0	0	0	1.53403	1.31326	0	1.28226	0	1.31447	0	1.53403	TRANSCRIPTOMICS: 2020_Blanco_Cell_transcriptomics
LAS1L	0	0	0	0	0	1.53128	0	0	0	0	0	0	0	0	0	0	0	0	0	0	0	0	0	0	0	0	0	0	0	0	0	0	1.53128	PROTEINPROTEININTERACTION: 2011_Pfefferle_PlosPathogens_proteinproteininteraction
CFI	0	0	0	0	0	0	0	0	0	0	0	0	0	0	0	0	1.52994	0	0	0	0	0	0	0	0	0	0	0	0	0	0	0	1.52994	PROTEOMICS: 2020_Messner_Medrxiv_proteomics
FGA	0	0	0	0	0	0	0	0	0	0	0	0	0	0	0	0	1.52994	0	0	0	0	0	0	0	0	0	0	0	0	0	0	0	1.52994	PROTEOMICS: 2020_Messner_Medrxiv_proteomics
FGG	0	0	0	0	0	0	0	0	0	0	0	0	0	0	0	0	1.52994	0	0	0	0	0	0	0	0	0	0	0	0	0	0	0	1.52994	PROTEOMICS: 2020_Messner_Medrxiv_proteomics
ITIH3	0	0	0	0	0	0	0	0	0	0	0	0	0	0	0	0	1.52994	0	0	0	0	0	0	0	0	0	0	0	0	0	0	0	1.52994	PROTEOMICS: 2020_Messner_Medrxiv_proteomics
ITIH4	0	0	0	0	0	0	0	0	0	0	0	0	0	0	0	0	1.52994	0	0	0	0	0	0	0	0	0	0	0	0	0	0	0	1.52994	PROTEOMICS: 2020_Messner_Medrxiv_proteomics
LBP	0	0	0	0	0	0	0	0	0	0	0	0	0	0	0	0	1.52994	0	0	0	0	0	0	0	0	0	0	0	0	0	0	0	1.52994	PROTEOMICS: 2020_Messner_Medrxiv_proteomics
LRG1	0	0	0	0	0	0	0	0	0	0	0	0	0	0	0	0	1.52994	0	0	0	0	0	0	0	0	0	0	0	0	0	0	0	1.52994	PROTEOMICS: 2020_Messner_Medrxiv_proteomics
APOA1	0	0	0	0	0	0	0	0	0	0	0	0	0	0	0	0	1.52994	0	0	0	0	0	0	0	0	0	0	0	0	0	0	0	1.52994	PROTEOMICS: 2020_Messner_Medrxiv_proteomics
APOC1	0	0	0	0	0	0	0	0	0	0	0	0	0	0	0	0	1.52994	0	0	0	0	0	0	0	0	0	0	0	0	0	0	0	1.52994	PROTEOMICS: 2020_Messner_Medrxiv_proteomics
TF	0	0	0	0	0	0	0	0	0	0	0	0	0	0	0	0	1.52994	0	0	0	0	0	0	0	0	0	0	0	0	0	0	0	1.52994	PROTEOMICS: 2020_Messner_Medrxiv_proteomics
DCTN2	0	0	0	0	0	1.52354	0	0	0	0	1.51272	0	0	0	0	0	0	0	0	0	0	0	0	0	0	0	0	0	0	0	0	0	1.52354	PROTEINPROTEININTERACTION: 2011_Pfefferle_PlosPathogens_proteinproteininteraction
TPSAB1	0	0	0	0	0	1.51687	0	0	0	0	0	0	0	0	0	0	0	0	0	0	0	0	0	0	0	0	0	0	0	0	0	0	1.51687	PROTEINPROTEININTERACTION: 2011_Pfefferle_PlosPathogens_proteinproteininteraction
C15orf48	0	0	0	0	0	0	0	0	0	0	0	0	0	0	0	0	0	0	0	0	0	0	0	0	0	1.51516	0	0	0	0	0	0	1.51516	TRANSCRIPTOMICS: 2020_Blanco_Cell_transcriptomics
POLR2B	0	0	0	0	0	1.49458	0	0	0	0	1.51272	0	0	0	0	0	0	0	0	0	0	0	0	0	0	0	0	0	0	0	0	0	1.51272	PROTEINPROTEININTERACTION: 2020_Li_Biorxiv_proteinproteininteraction
AKAP8L	0	0	0	0	0	0	0	0	0	1.31872	1.51272	0	0	0	0	0	0	0	0	0	0	0	0	0	0	0	0	0	0	0	0	0	1.51272	PROTEINPROTEININTERACTION: 2020_Li_Biorxiv_proteinproteininteraction
G3BP2	0	0	0	0	0	0	0	0	0	1.31872	1.51272	0	0	0	0	0	0	0	0	0	0	0	0	0	0	0	0	0	0	0	0	0	1.51272	PROTEINPROTEININTERACTION: 2020_Li_Biorxiv_proteinproteininteraction
LARP4B	0	0	0	0	0	0	0	0	0	1.31872	1.51272	0	0	0	0	0	0	0	0	0	0	0	0	0	0	0	0	0	0	0	0	0	1.51272	PROTEINPROTEININTERACTION: 2020_Li_Biorxiv_proteinproteininteraction
IMPDH2	0	0	0	0	0	0	0	0	0	1.31872	1.51272	0	0	0	0	0	0	0	0	0	0	0	0	0	0	0	0	0	0	0	0	0	1.51272	PROTEINPROTEININTERACTION: 2020_Li_Biorxiv_proteinproteininteraction
EXOSC2	0	0	0	0	0	0	0	0	0	1.31872	1.51272	0	0	0	0	0	0	0	0	0	0	0	0	0	0	0	0	0	0	0	0	0	1.51272	PROTEINPROTEININTERACTION: 2020_Li_Biorxiv_proteinproteininteraction
EIF3B	0	0	0	0	0	0	0	0	0	0	1.51272	0	0	0	0	0	0	0	0	0	0	0	0	0	0	0	0	0	0	0	0	0	1.51272	PROTEINPROTEININTERACTION: 2020_Li_Biorxiv_proteinproteininteraction
EDC4	0	0	0	0	0	0	0	0	0	0	1.51272	0	0	0	0	0	0	0	0	0	0	0	0	0	0	0	0	0	0	0	0	0	1.51272	PROTEINPROTEININTERACTION: 2020_Li_Biorxiv_proteinproteininteraction
ATAD3B	0	0	0	0	0	0	0	0	0	0	1.51272	0	0	0	0	0	0	0	0	0	0	0	0	0	0	0	0	0	0	0	0	0	1.51272	PROTEINPROTEININTERACTION: 2020_Li_Biorxiv_proteinproteininteraction
CEP170	0	0	0	0	0	0	0	0	0	0	1.51272	0	0	0	0	0	0	0	0	0	0	0	0	0	0	0	0	0	0	0	0	0	1.51272	PROTEINPROTEININTERACTION: 2020_Li_Biorxiv_proteinproteininteraction
CLPB	0	0	0	0	0	0	0	0	0	0	1.51272	0	0	0	0	0	0	0	0	0	0	0	0	0	0	0	0	0	0	0	0	0	1.51272	PROTEINPROTEININTERACTION: 2020_Li_Biorxiv_proteinproteininteraction
DDX39A	0	0	0	0	0	0	0	0	0	0	1.51272	0	0	0	0	0	0	0	0	0	0	0	0	0	0	0	0	0	0	0	0	0	1.51272	PROTEINPROTEININTERACTION: 2020_Li_Biorxiv_proteinproteininteraction
YTHDF2	0	0	0	0	0	0	0	0	0	0	1.51272	0	0	0	0	0	0	0	0	0	0	0	0	0	0	0	0	0	0	0	0	0	1.51272	PROTEINPROTEININTERACTION: 2020_Li_Biorxiv_proteinproteininteraction
PSMD1	0	0	0	0	0	0	0	0	0	0	1.51272	0	0	0	0	0	0	0	0	0	0	0	0	0	0	0	0	0	0	0	0	0	1.51272	PROTEINPROTEININTERACTION: 2020_Li_Biorxiv_proteinproteininteraction
SEC16A	0	0	0	0	0	0	0	0	0	0	1.51272	0	0	0	0	0	0	0	0	0	0	0	0	0	0	0	0	0	0	0	0	0	1.51272	PROTEINPROTEININTERACTION: 2020_Li_Biorxiv_proteinproteininteraction
BAG2	0	0	0	0	0	0	0	0	0	0	1.51272	0	0	0	0	0	0	0	0	0	0	0	0	0	0	0	0	0	0	0	0	0	1.51272	PROTEINPROTEININTERACTION: 2020_Li_Biorxiv_proteinproteininteraction
ACTR3	0	0	0	0	0	0	0	0	0	0	1.51272	0	0	0	0	0	0	0	0	0	0	0	0	0	0	0	0	0	0	0	0	0	1.51272	PROTEINPROTEININTERACTION: 2020_Li_Biorxiv_proteinproteininteraction
DNAJA3	0	0	0	0	0	0	0	0	0	0	1.51272	0	0	0	0	0	0	0	0	0	0	0	0	0	0	0	0	0	0	0	0	0	1.51272	PROTEINPROTEININTERACTION: 2020_Li_Biorxiv_proteinproteininteraction
KLK3	0	0	0	0	0	0	0	0	0	0	1.51272	0	0	0	0	0	0	0	0	0	0	0	0	0	0	0	0	0	0	0	0	0	1.51272	PROTEINPROTEININTERACTION: 2020_Li_Biorxiv_proteinproteininteraction
DNAJA2	0	0	0	0	0	0	0	0	0	0	1.51272	0	0	0	0	0	0	0	0	0	0	0	0	0	0	0	0	0	0	0	0	0	1.51272	PROTEINPROTEININTERACTION: 2020_Li_Biorxiv_proteinproteininteraction
COPA	0	0	0	0	0	0	0	0	0	0	1.51272	0	0	0	0	0	0	0	0	0	0	0	0	0	0	0	0	0	0	0	0	0	1.51272	PROTEINPROTEININTERACTION: 2020_Li_Biorxiv_proteinproteininteraction
SLC25A22	0	0	0	0	0	0	0	0	0	0	1.51272	0	0	0	0	0	0	0	0	0	0	0	0	0	0	0	0	0	0	0	0	0	1.51272	PROTEINPROTEININTERACTION: 2020_Li_Biorxiv_proteinproteininteraction
SLC25A3	0	0	0	0	0	0	0	0	0	0	1.51272	0	0	0	0	0	0	0	0	0	0	0	0	0	0	0	0	0	0	0	0	0	1.51272	PROTEINPROTEININTERACTION: 2020_Li_Biorxiv_proteinproteininteraction
PSMD6	0	0	0	0	0	0	0	0	0	0	1.51272	0	0	0	0	0	0	0	0	0	0	0	0	0	0	0	0	0	0	0	0	0	1.51272	PROTEINPROTEININTERACTION: 2020_Li_Biorxiv_proteinproteininteraction
PSMD7	0	0	0	0	0	0	0	0	0	0	1.51272	0	0	0	0	0	0	0	0	0	0	0	0	0	0	0	0	0	0	0	0	0	1.51272	PROTEINPROTEININTERACTION: 2020_Li_Biorxiv_proteinproteininteraction
HSPA9	0	0	0	0	0	0	0	0	0	0	1.51272	0	0	0	0	0	0	0	0	0	0	0	0	0	0	0	0	0	0	0	0	0	1.51272	PROTEINPROTEININTERACTION: 2020_Li_Biorxiv_proteinproteininteraction
CMC1	0	0	0	0	0	0	0	0	0	0	1.51272	0	0	0	0	0	0	0	0	0	0	0	0	0	0	0	0	0	0	0	0	0	1.51272	PROTEINPROTEININTERACTION: 2020_Li_Biorxiv_proteinproteininteraction
EIF3A	0	0	0	0	0	0	0	0	0	0	1.51272	0	0	0	0	0	0	0	0	0	0	0	0	0	0	0	0	0	0	0	0	0	1.51272	PROTEINPROTEININTERACTION: 2020_Li_Biorxiv_proteinproteininteraction
KHSRP	0	0	0	0	0	0	0	0	0	0	1.51272	0	0	0	0	0	0	0	0	0	0	0	0	0	0	0	0	0	0	0	0	0	1.51272	PROTEINPROTEININTERACTION: 2020_Li_Biorxiv_proteinproteininteraction
GALK1	0	0	0	0	0	0	0	0	0	0	1.51272	0	0	0	0	0	0	0	0	0	0	0	0	0	0	0	0	0	0	0	0	0	1.51272	PROTEINPROTEININTERACTION: 2020_Li_Biorxiv_proteinproteininteraction
PSMD13	0	0	0	0	0	0	0	0	0	0	1.51272	0	0	0	0	0	0	0	0	0	0	0	0	0	0	0	0	0	0	0	0	0	1.51272	PROTEINPROTEININTERACTION: 2020_Li_Biorxiv_proteinproteininteraction
ATAD3A	0	0	0	0	0	0	0	0	0	0	1.51272	0	0	0	0	0	0	0	0	0	0	0	0	0	0	0	0	0	0	0	0	0	1.51272	PROTEINPROTEININTERACTION: 2020_Li_Biorxiv_proteinproteininteraction
GTF3C1	0	0	0	0	0	0	0	0	0	0	1.51272	0	0	0	0	0	0	0	0	0	0	0	0	0	0	0	0	0	0	0	0	0	1.51272	PROTEINPROTEININTERACTION: 2020_Li_Biorxiv_proteinproteininteraction
SLC25A1	0	0	0	0	0	0	0	0	0	0	1.51272	0	0	0	0	0	0	0	0	0	0	0	0	0	0	0	0	0	0	0	0	0	1.51272	PROTEINPROTEININTERACTION: 2020_Li_Biorxiv_proteinproteininteraction
HNRNPUL1	0	0	0	0	0	0	0	0	0	0	1.51272	0	0	0	0	0	0	0	0	0	0	0	0	0	0	0	0	0	0	0	0	0	1.51272	PROTEINPROTEININTERACTION: 2020_Li_Biorxiv_proteinproteininteraction
BCAS2	0	0	0	0	0	0	0	0	0	0	1.51272	0	0	0	0	0	0	0	0	0	0	0	0	0	0	0	0	0	0	0	0	0	1.51272	PROTEINPROTEININTERACTION: 2020_Li_Biorxiv_proteinproteininteraction
POLRMT	0	0	0	0	0	0	0	0	0	0	1.51272	0	0	0	0	0	0	0	0	0	0	0	0	0	0	0	0	0	0	0	0	0	1.51272	PROTEINPROTEININTERACTION: 2020_Li_Biorxiv_proteinproteininteraction
RSL1D1	0	0	0	0	0	0	0	0	0	0	1.51272	0	0	0	0	0	0	0	0	0	0	0	0	0	0	0	0	0	0	0	0	0	1.51272	PROTEINPROTEININTERACTION: 2020_Li_Biorxiv_proteinproteininteraction
TXNL4A	0	0	0	0	0	0	0	0	0	0	1.51272	0	0	0	0	0	0	0	0	0	0	0	0	0	0	0	0	0	0	0	0	0	1.51272	PROTEINPROTEININTERACTION: 2020_Li_Biorxiv_proteinproteininteraction
XRN2	0	0	0	0	0	0	0	0	0	0	1.51272	0	0	0	0	0	0	0	0	0	0	0	0	0	0	0	0	0	0	0	0	0	1.51272	PROTEINPROTEININTERACTION: 2020_Li_Biorxiv_proteinproteininteraction
LUC7L2	0	0	0	0	0	0	0	0	0	0	1.51272	0	0	0	0	0	0	0	0	0	0	0	0	0	0	0	0	0	0	0	0	0	1.51272	PROTEINPROTEININTERACTION: 2020_Li_Biorxiv_proteinproteininteraction
EXOSC7	0	0	0	0	0	0	0	0	0	0	1.51272	0	0	0	0	0	0	0	0	0	0	0	0	0	0	0	0	0	0	0	0	0	1.51272	PROTEINPROTEININTERACTION: 2020_Li_Biorxiv_proteinproteininteraction
KRI1	0	0	0	0	0	0	0	0	0	0	1.51272	0	0	0	0	0	0	0	0	0	0	0	0	0	0	0	0	0	0	0	0	0	1.51272	PROTEINPROTEININTERACTION: 2020_Li_Biorxiv_proteinproteininteraction
PRKRA	0	0	0	0	0	0	0	0	0	0	1.51272	0	0	0	0	0	0	0	0	0	0	0	0	0	0	0	0	0	0	0	0	0	1.51272	PROTEINPROTEININTERACTION: 2020_Li_Biorxiv_proteinproteininteraction
HNRNPUL2	0	0	0	0	0	0	0	0	0	0	1.51272	0	0	0	0	0	0	0	0	0	0	0	0	0	0	0	0	0	0	0	0	0	1.51272	PROTEINPROTEININTERACTION: 2020_Li_Biorxiv_proteinproteininteraction
TSR1	0	0	0	0	0	0	0	0	0	0	1.51272	0	0	0	0	0	0	0	0	0	0	0	0	0	0	0	0	0	0	0	0	0	1.51272	PROTEINPROTEININTERACTION: 2020_Li_Biorxiv_proteinproteininteraction
HP1BP3	0	0	0	0	0	0	0	0	0	0	1.51272	0	0	0	0	0	0	0	0	0	0	0	0	0	0	0	0	0	0	0	0	0	1.51272	PROTEINPROTEININTERACTION: 2020_Li_Biorxiv_proteinproteininteraction
GTPBP4	0	0	0	0	0	0	0	0	0	0	1.51272	0	0	0	0	0	0	0	0	0	0	0	0	0	0	0	0	0	0	0	0	0	1.51272	PROTEINPROTEININTERACTION: 2020_Li_Biorxiv_proteinproteininteraction
MRPS22	0	0	0	0	0	0	0	0	0	0	1.51272	0	0	0	0	0	0	0	0	0	0	0	0	0	0	0	0	0	0	0	0	0	1.51272	PROTEINPROTEININTERACTION: 2020_Li_Biorxiv_proteinproteininteraction
TRMT1L	0	0	0	0	0	0	0	0	0	0	1.51272	0	0	0	0	0	0	0	0	0	0	0	0	0	0	0	0	0	0	0	0	0	1.51272	PROTEINPROTEININTERACTION: 2020_Li_Biorxiv_proteinproteininteraction
RFC1	0	0	0	0	0	0	0	0	0	0	1.51272	0	0	0	0	0	0	0	0	0	0	0	0	0	0	0	0	0	0	0	0	0	1.51272	PROTEINPROTEININTERACTION: 2020_Li_Biorxiv_proteinproteininteraction
RFC3	0	0	0	0	0	0	0	0	0	0	1.51272	0	0	0	0	0	0	0	0	0	0	0	0	0	0	0	0	0	0	0	0	0	1.51272	PROTEINPROTEININTERACTION: 2020_Li_Biorxiv_proteinproteininteraction
TECR	0	0	0	0	0	0	0	0	0	0	1.51272	0	0	0	0	0	0	0	0	0	0	0	0	0	0	0	0	0	0	0	0	0	1.51272	PROTEINPROTEININTERACTION: 2020_Li_Biorxiv_proteinproteininteraction
PSMC5	0	0	0	0	0	0	0	0	0	0	1.51272	0	0	0	0	0	0	0	0	0	0	0	0	0	0	0	0	0	0	0	0	0	1.51272	PROTEINPROTEININTERACTION: 2020_Li_Biorxiv_proteinproteininteraction
PTBP1	0	0	0	0	0	0	0	0	0	0	1.51272	0	0	0	0	0	0	0	0	0	0	0	0	0	0	0	0	0	0	0	0	0	1.51272	PROTEINPROTEININTERACTION: 2020_Li_Biorxiv_proteinproteininteraction
BOP1	0	0	0	0	0	0	0	0	0	0	1.51272	0	0	0	0	0	0	0	0	0	0	0	0	0	0	0	0	0	0	0	0	0	1.51272	PROTEINPROTEININTERACTION: 2020_Li_Biorxiv_proteinproteininteraction
MTREX	0	0	0	0	0	0	0	0	0	0	1.51272	0	0	0	0	0	0	0	0	0	0	0	0	0	0	0	0	0	0	0	0	0	1.51272	PROTEINPROTEININTERACTION: 2020_Li_Biorxiv_proteinproteininteraction
U2AF1L5	0	0	0	0	0	0	0	0	0	0	1.51272	0	0	0	0	0	0	0	0	0	0	0	0	0	0	0	0	0	0	0	0	0	1.51272	PROTEINPROTEININTERACTION: 2020_Li_Biorxiv_proteinproteininteraction
NVL	0	0	0	0	0	0	0	0	0	0	1.51272	0	0	0	0	0	0	0	0	0	0	0	0	0	0	0	0	0	0	0	0	0	1.51272	PROTEINPROTEININTERACTION: 2020_Li_Biorxiv_proteinproteininteraction
RBM34	0	0	0	0	0	0	0	0	0	0	1.51272	0	0	0	0	0	0	0	0	0	0	0	0	0	0	0	0	0	0	0	0	0	1.51272	PROTEINPROTEININTERACTION: 2020_Li_Biorxiv_proteinproteininteraction
DDX41	0	0	0	0	0	0	0	0	0	0	1.51272	0	0	0	0	0	0	0	0	0	0	0	0	0	0	0	0	0	0	0	0	0	1.51272	PROTEINPROTEININTERACTION: 2020_Li_Biorxiv_proteinproteininteraction
PRPF4B	0	0	0	0	0	0	0	0	0	0	1.51272	0	0	0	0	0	0	0	0	0	0	0	0	0	0	0	0	0	0	0	0	0	1.51272	PROTEINPROTEININTERACTION: 2020_Li_Biorxiv_proteinproteininteraction
MRM3	0	0	0	0	0	0	0	0	0	0	1.51272	0	0	0	0	0	0	0	0	0	0	0	0	0	0	0	0	0	0	0	0	0	1.51272	PROTEINPROTEININTERACTION: 2020_Li_Biorxiv_proteinproteininteraction
NAT10	0	0	0	0	0	0	0	0	0	0	1.51272	0	0	0	0	0	0	0	0	0	0	0	0	0	0	0	0	0	0	0	0	0	1.51272	PROTEINPROTEININTERACTION: 2020_Li_Biorxiv_proteinproteininteraction
PRPF3	0	0	0	0	0	0	0	0	0	0	1.51272	0	0	0	0	0	0	0	0	0	0	0	0	0	0	0	0	0	0	0	0	0	1.51272	PROTEINPROTEININTERACTION: 2020_Li_Biorxiv_proteinproteininteraction
HNRNPA0	0	0	0	0	0	0	0	0	0	0	1.51272	0	0	0	0	0	0	0	0	0	0	0	0	0	0	0	0	0	0	0	0	0	1.51272	PROTEINPROTEININTERACTION: 2020_Li_Biorxiv_proteinproteininteraction
TEX10	0	0	0	0	0	0	0	0	0	0	1.51272	0	0	0	0	0	0	0	0	0	0	0	0	0	0	0	0	0	0	0	0	0	1.51272	PROTEINPROTEININTERACTION: 2020_Li_Biorxiv_proteinproteininteraction
ZNF768	0	0	0	0	0	0	0	0	0	0	1.51272	0	0	0	0	0	0	0	0	0	0	0	0	0	0	0	0	0	0	0	0	0	1.51272	PROTEINPROTEININTERACTION: 2020_Li_Biorxiv_proteinproteininteraction
PWP1	0	0	0	0	0	0	0	0	0	0	1.51272	0	0	0	0	0	0	0	0	0	0	0	0	0	0	0	0	0	0	0	0	0	1.51272	PROTEINPROTEININTERACTION: 2020_Li_Biorxiv_proteinproteininteraction
SNRPA	0	0	0	0	0	0	0	0	0	0	1.51272	0	0	0	0	0	0	0	0	0	0	0	0	0	0	0	0	0	0	0	0	0	1.51272	PROTEINPROTEININTERACTION: 2020_Li_Biorxiv_proteinproteininteraction
PLRG1	0	0	0	0	0	0	0	0	0	0	1.51272	0	0	0	0	0	0	0	0	0	0	0	0	0	0	0	0	0	0	0	0	0	1.51272	PROTEINPROTEININTERACTION: 2020_Li_Biorxiv_proteinproteininteraction
SRBD1	0	0	0	0	0	0	0	0	0	0	1.51272	0	0	0	0	0	0	0	0	0	0	0	0	0	0	0	0	0	0	0	0	0	1.51272	PROTEINPROTEININTERACTION: 2020_Li_Biorxiv_proteinproteininteraction
YBX3	0	0	0	0	0	0	0	0	0	0	1.51272	0	0	0	0	0	0	0	0	0	0	0	0	0	0	0	0	0	0	0	0	0	1.51272	PROTEINPROTEININTERACTION: 2020_Li_Biorxiv_proteinproteininteraction
RFC2	0	0	0	0	0	0	0	0	0	0	1.51272	0	0	0	0	0	0	0	0	0	0	0	0	0	0	0	0	0	0	0	0	0	1.51272	PROTEINPROTEININTERACTION: 2020_Li_Biorxiv_proteinproteininteraction
PUF60	0	0	0	0	0	0	0	0	0	0	1.51272	0	0	0	0	0	0	0	0	0	0	0	0	0	0	0	0	0	0	0	0	0	1.51272	PROTEINPROTEININTERACTION: 2020_Li_Biorxiv_proteinproteininteraction
LYAR	0	0	0	0	0	0	0	0	0	0	1.51272	0	0	0	0	0	0	0	0	0	0	0	0	0	0	0	0	0	0	0	0	0	1.51272	PROTEINPROTEININTERACTION: 2020_Li_Biorxiv_proteinproteininteraction
MRT4	0	0	0	0	0	0	0	0	0	0	1.51272	0	0	0	0	0	0	0	0	0	0	0	0	0	0	0	0	0	0	0	0	0	1.51272	PROTEINPROTEININTERACTION: 2020_Li_Biorxiv_proteinproteininteraction
TOP1	0	0	0	0	0	0	0	0	0	0	1.51272	0	0	0	0	0	0	0	0	0	0	0	0	0	0	0	0	0	0	0	0	0	1.51272	PROTEINPROTEININTERACTION: 2020_Li_Biorxiv_proteinproteininteraction
SCAF4	0	0	0	0	0	0	0	0	0	0	1.51272	0	0	0	0	0	0	0	0	0	0	0	0	0	0	0	0	0	0	0	0	0	1.51272	PROTEINPROTEININTERACTION: 2020_Li_Biorxiv_proteinproteininteraction
MYO6	0	0	0	0	0	0	0	0	0	0	1.51272	0	0	0	0	0	0	0	0	0	0	0	0	0	0	0	0	0	0	0	0	0	1.51272	PROTEINPROTEININTERACTION: 2020_Li_Biorxiv_proteinproteininteraction
SLC25A11	0	0	0	0	0	0	0	0	0	0	1.51272	0	0	0	0	0	0	0	0	0	0	0	0	0	0	0	0	0	0	0	0	0	1.51272	PROTEINPROTEININTERACTION: 2020_Li_Biorxiv_proteinproteininteraction
PPP6R3	0	0	0	0	0	0	0	0	0	0	1.51272	0	0	0	0	0	0	0	0	0	0	0	0	0	0	0	0	0	0	0	0	0	1.51272	PROTEINPROTEININTERACTION: 2020_Li_Biorxiv_proteinproteininteraction
PSMD2	0	0	0	0	0	0	0	0	0	0	1.51272	0	0	0	0	0	0	0	0	0	0	0	0	0	0	0	0	0	0	0	0	0	1.51272	PROTEINPROTEININTERACTION: 2020_Li_Biorxiv_proteinproteininteraction
C1QBP	0	0	0	0	0	0	0	0	0	0	1.51272	0	0	0	0	0	0	0	0	0	0	0	0	0	0	0	0	0	0	0	0	0	1.51272	PROTEINPROTEININTERACTION: 2020_Li_Biorxiv_proteinproteininteraction
WDR6	0	0	0	0	0	0	0	0	0	0	1.51272	0	0	0	0	0	0	0	0	0	0	0	0	0	0	0	0	0	0	0	0	0	1.51272	PROTEINPROTEININTERACTION: 2020_Li_Biorxiv_proteinproteininteraction
COPB1	0	0	0	0	0	0	0	0	0	0	1.51272	0	0	0	0	0	0	0	0	0	0	0	0	0	0	0	0	0	0	0	0	0	1.51272	PROTEINPROTEININTERACTION: 2020_Li_Biorxiv_proteinproteininteraction
UBA1	0	0	0	0	0	0	0	0	0	0	1.51272	0	0	0	0	0	0	0	0	0	0	0	0	0	0	0	0	0	0	0	0	0	1.51272	PROTEINPROTEININTERACTION: 2020_Li_Biorxiv_proteinproteininteraction
CAPZA1	0	0	0	0	0	0	0	0	0	0	1.51272	0	0	0	0	0	0	0	0	0	0	0	0	0	0	0	0	0	0	0	0	0	1.51272	PROTEINPROTEININTERACTION: 2020_Li_Biorxiv_proteinproteininteraction
DOCK7	0	0	0	0	0	0	0	0	0	0	1.51272	0	0	0	0	0	0	0	0	0	0	0	0	0	0	0	0	0	0	0	0	0	1.51272	PROTEINPROTEININTERACTION: 2020_Li_Biorxiv_proteinproteininteraction
PPP1CB	0	0	0	0	0	0	0	0	0	0	1.51272	0	0	0	0	0	0	0	0	0	0	0	0	0	0	0	0	0	0	0	0	0	1.51272	PROTEINPROTEININTERACTION: 2020_Li_Biorxiv_proteinproteininteraction
FLNC	0	0	0	0	0	0	0	0	0	0	1.51272	0	0	0	0	0	0	0	0	0	0	0	0	0	0	0	0	0	0	0	0	0	1.51272	PROTEINPROTEININTERACTION: 2020_Li_Biorxiv_proteinproteininteraction
CALM3	0	0	0	0	0	0	0	0	0	0	1.51272	0	0	0	0	0	0	0	0	0	0	0	0	0	0	0	0	0	0	0	0	0	1.51272	PROTEINPROTEININTERACTION: 2020_Li_Biorxiv_proteinproteininteraction
CAPZA2	0	0	0	0	0	0	0	0	0	0	1.51272	0	0	0	0	0	0	0	0	0	0	0	0	0	0	0	0	0	0	0	0	0	1.51272	PROTEINPROTEININTERACTION: 2020_Li_Biorxiv_proteinproteininteraction
ARPC4	0	0	0	0	0	0	0	0	0	0	1.51272	0	0	0	0	0	0	0	0	0	0	0	0	0	0	0	0	0	0	0	0	0	1.51272	PROTEINPROTEININTERACTION: 2020_Li_Biorxiv_proteinproteininteraction
RO60	0	0	0	0	0	0	0	0	0	0	1.51272	0	0	0	0	0	0	0	0	0	0	0	0	0	0	0	0	0	0	0	0	0	1.51272	PROTEINPROTEININTERACTION: 2020_Li_Biorxiv_proteinproteininteraction
DYNC1I1	0	0	0	0	0	0	0	0	0	0	1.51272	0	0	0	0	0	0	0	0	0	0	0	0	0	0	0	0	0	0	0	0	0	1.51272	PROTEINPROTEININTERACTION: 2020_Li_Biorxiv_proteinproteininteraction
PPM1B	0	0	0	0	0	0	0	0	0	0	1.51272	0	0	0	0	0	0	0	0	0	0	0	0	0	0	0	0	0	0	0	0	0	1.51272	PROTEINPROTEININTERACTION: 2020_Li_Biorxiv_proteinproteininteraction
RUVBL1	0	0	0	0	0	0	0	0	0	0	1.51272	0	0	0	0	0	0	0	0	0	0	0	0	0	0	0	0	0	0	0	0	0	1.51272	PROTEINPROTEININTERACTION: 2020_Li_Biorxiv_proteinproteininteraction
TIMM50	0	0	0	0	0	0	0	0	0	0	1.51272	0	0	0	0	0	0	0	0	0	0	0	0	0	0	0	0	0	0	0	0	0	1.51272	PROTEINPROTEININTERACTION: 2020_Li_Biorxiv_proteinproteininteraction
RPS27	0	0	0	0	0	0	0	0	0	0	1.51272	0	0	0	0	0	0	0	0	0	0	0	0	0	0	0	0	0	0	0	0	0	1.51272	PROTEINPROTEININTERACTION: 2020_Li_Biorxiv_proteinproteininteraction
HSP90AB2P	0	0	0	0	0	0	0	0	0	0	1.51272	0	0	0	0	0	0	0	0	0	0	0	0	0	0	0	0	0	0	0	0	0	1.51272	PROTEINPROTEININTERACTION: 2020_Li_Biorxiv_proteinproteininteraction
CCT3	0	0	0	0	0	0	0	0	0	0	1.51272	0	0	0	0	0	0	0	0	0	0	0	0	0	0	0	0	0	0	0	0	0	1.51272	PROTEINPROTEININTERACTION: 2020_Li_Biorxiv_proteinproteininteraction
DLD	0	0	0	0	0	0	0	0	0	0	1.51272	0	0	0	0	0	0	0	0	0	0	0	0	0	0	0	0	0	0	0	0	0	1.51272	PROTEINPROTEININTERACTION: 2020_Li_Biorxiv_proteinproteininteraction
CHMP2B	0	0	0	0	0	1.5111	0	0	0	0	0	0	0	0	0	0	0	0	0	0	0	0	0	0	0	0	0	0	0	0	0	0	1.5111	PROTEINPROTEININTERACTION: 2011_Pfefferle_PlosPathogens_proteinproteininteraction
NDUFA10	0	0	0	0	0	1.50174	0	0	0	0	0	0	0	0	0	0	0	0	0	0	0	0	0	0	0	0	0	0	0	0	0	0	1.50174	PROTEINPROTEININTERACTION: 2011_Pfefferle_PlosPathogens_proteinproteininteraction
VKORC1	0	0	0	0	0	1.49793	0	0	0	0	0	0	0	0	0	0	0	0	0	0	0	0	0	0	0	0	0	0	0	0	0	0	1.49793	PROTEINPROTEININTERACTION: 2011_Pfefferle_PlosPathogens_proteinproteininteraction
SPRR2D	0	0	0	0	0	0	0	0	0	0	0	0	0	0	0	0	0	0	0	0	0	0	0	0	0	1.49764	0	0	0	0	0	0	1.49764	TRANSCRIPTOMICS: 2020_Blanco_Cell_transcriptomics
MKRN3	0	0	0	0	0	1.48899	0	0	0	0	0	0	0	0	0	0	0	0	0	0	0	0	0	0	0	0	0	0	0	0	0	0	1.48899	PROTEINPROTEININTERACTION: 2011_Pfefferle_PlosPathogens_proteinproteininteraction
H3-4	0	0	0	0	0	0	0	0	0	0	0	0	0	1.48779	0	0	0	0	0	0	0	0	0	0	0	0	0	0	0	0	0	0	1.48779	PROTEOMICS: 2020_Akgun_Medrxiv_proteomics
GJD2	0	0	0	0	0	0	0	0	0	0	0	0	0	1.48745	0	0	0	0	0	0	0	0	0	0	0	0	0	0	0	0	0	0	1.48745	PROTEOMICS: 2020_Akgun_Medrxiv_proteomics
CP	0	0	0	0	0	0	0	0	0	0	0	0	0	1.48745	0	0	0	0	0	0	0	0	0	0	0	0	0	0	0	0	0	0	1.48745	PROTEOMICS: 2020_Akgun_Medrxiv_proteomics
PRTN3	0	0	0	0	0	0	0	0	0	0	0	0	0	1.48745	0	0	0	0	0	0	0	0	0	0	0	0	0	0	0	0	0	0	1.48745	PROTEOMICS: 2020_Akgun_Medrxiv_proteomics
ELANE	0	0	0	0	0	0	0	0	0	0	0	0	0	1.48745	0	0	0	0	0	0	0	0	0	0	0	0	0	0	0	0	0	0	1.48745	PROTEOMICS: 2020_Akgun_Medrxiv_proteomics
IGK	0	0	0	0	0	0	0	0	0	0	0	0	0	1.48745	0	0	0	0	0	0	0	0	0	0	0	0	0	0	0	0	0	0	1.48745	PROTEOMICS: 2020_Akgun_Medrxiv_proteomics
ISLR	0	0	0	0	0	1.48261	0	0	0	0	0	0	0	0	0	0	0	0	0	0	0	0	0	0	0	0	0	0	0	0	0	0	1.48261	PROTEINPROTEININTERACTION: 2011_Pfefferle_PlosPathogens_proteinproteininteraction
IRF9	0	0	0	0	0	0	0	0	0	0	0	0	0	0	0	0	0	0	0	0	0	0	1.22975	0	0	1.48137	0	1.36522	0	0	0	0	1.48137	TRANSCRIPTOMICS: 2020_Blanco_Cell_transcriptomics
NPHP3	0	0	0	0	0	1.47508	0	0	0	0	0	0	0	0	0	0	0	0	0	0	0	0	0	0	0	0	0	0	0	0	0	0	1.47508	PROTEINPROTEININTERACTION: 2011_Pfefferle_PlosPathogens_proteinproteininteraction
TERF1	0	0	0	0	0	1.47386	0	0	0	0	0	0	0	0	0	0	0	0	0	0	0	0	0	0	0	0	0	0	0	0	0	0	1.47386	PROTEINPROTEININTERACTION: 2011_Pfefferle_PlosPathogens_proteinproteininteraction
NAE1	0	0	0	0	0	1.47051	0	0	0	0	0	0	0	0	0	0	0	0	0	0	0	0	0	0	0	0	0	0	0	0	0	0	1.47051	PROTEINPROTEININTERACTION: 2011_Pfefferle_PlosPathogens_proteinproteininteraction
ZNF410	0	0	0	0	0	1.4675	0	0	0	0	0	0	0	0	0	0	0	0	0	0	0	0	0	0	0	0	0	0	0	0	0	0	1.4675	PROTEINPROTEININTERACTION: 2011_Pfefferle_PlosPathogens_proteinproteininteraction
ARL4D	0	0	0	0	0	1.46655	0	0	0	0	0	0	0	0	0	0	0	0	0	0	0	0	0	0	0	0	0	0	0	0	0	0	1.46655	PROTEINPROTEININTERACTION: 2011_Pfefferle_PlosPathogens_proteinproteininteraction
KRT6B	0	0	0	0	0	0	0	0	0	0	0	0	0	0	0	0	0	0	0	0	0	0	0	0	0	1.46625	0	0	0	0	0	0	1.46625	TRANSCRIPTOMICS: 2020_Blanco_Cell_transcriptomics
MNAT1	0	0	0	0	0	1.46562	0	0	0	0	0	0	0	0	0	0	0	0	0	0	0	0	0	0	0	0	0	0	0	0	0	0	1.46562	PROTEINPROTEININTERACTION: 2011_Pfefferle_PlosPathogens_proteinproteininteraction
XPA	0	0	0	0	0	1.4647	0	0	0	0	0	0	0	0	0	0	0	0	0	0	0	0	0	0	0	0	0	0	0	0	0	0	1.4647	PROTEINPROTEININTERACTION: 2011_Pfefferle_PlosPathogens_proteinproteininteraction
HGF	0	0	0	0	0	0	0	0	0	0	0	0	0	0	0	0	0	1.46458	0	0	0	0	0	0	0	0	0	0	0	0	0	0	1.46458	PROTEOMICS: 2020_vanderVeerdonk_Medrxiv_proteomics
CCL19	0	0	0	0	0	0	0	0	0	0	0	0	0	0	0	0	0	1.46458	0	0	0	0	0	0	0	0	0	0	0	0	0	0	1.46458	PROTEOMICS: 2020_vanderVeerdonk_Medrxiv_proteomics
DECR1	0	0	0	0	0	0	0	0	0	0	0	0	0	0	0	0	0	1.46458	0	0	0	0	0	0	0	0	0	0	0	0	0	0	1.46458	PROTEOMICS: 2020_vanderVeerdonk_Medrxiv_proteomics
BTF3P11	0	0	0	0	0	0	0	0	0	0	0	0	0	0	0	0	0	1.46458	0	0	0	0	0	0	0	0	0	0	0	0	0	0	1.46458	PROTEOMICS: 2020_vanderVeerdonk_Medrxiv_proteomics
APOM	0	0	0	0	0	0	0	0	0	0	0	0	0	0	0	0	0	1.46458	0	0	0	0	0	0	0	0	0	0	0	0	0	0	1.46458	PROTEOMICS: 2020_vanderVeerdonk_Medrxiv_proteomics
SAA4	0	0	0	0	0	0	0	0	0	0	0	0	0	0	0	0	0	1.46458	0	0	0	0	0	0	0	0	0	0	0	0	0	0	1.46458	PROTEOMICS: 2020_vanderVeerdonk_Medrxiv_proteomics
FETUB	0	0	0	0	0	0	0	0	0	0	0	0	0	0	0	0	0	1.46458	0	0	0	0	0	0	0	0	0	0	0	0	0	0	1.46458	PROTEOMICS: 2020_vanderVeerdonk_Medrxiv_proteomics
CRTAC1	0	0	0	0	0	0	0	0	0	0	0	0	0	0	0	0	0	1.46458	0	0	0	0	0	0	0	0	0	0	0	0	0	0	1.46458	PROTEOMICS: 2020_vanderVeerdonk_Medrxiv_proteomics
SERPINA5	0	0	0	0	0	0	0	0	0	0	0	0	0	0	0	0	0	1.46458	0	0	0	0	0	0	0	0	0	0	0	0	0	0	1.46458	PROTEOMICS: 2020_vanderVeerdonk_Medrxiv_proteomics
VEGFD	0	0	0	0	0	0	0	0	0	0	0	0	0	0	0	0	0	1.46458	0	0	0	0	0	0	0	0	0	0	0	0	0	0	1.46458	PROTEOMICS: 2020_vanderVeerdonk_Medrxiv_proteomics
CNDP1	0	0	0	0	0	0	0	0	0	0	0	0	0	0	0	0	0	1.46458	0	0	0	0	0	0	0	0	0	0	0	0	0	0	1.46458	PROTEOMICS: 2020_vanderVeerdonk_Medrxiv_proteomics
COMP	0	0	0	0	0	0	0	0	0	0	0	0	0	0	0	0	0	1.46458	0	0	0	0	0	0	0	0	0	0	0	0	0	0	1.46458	PROTEOMICS: 2020_vanderVeerdonk_Medrxiv_proteomics
TNFSF11	0	0	0	0	0	0	0	0	0	0	0	0	0	0	0	0	0	1.46458	0	0	0	0	0	0	0	0	0	0	0	0	0	0	1.46458	PROTEOMICS: 2020_vanderVeerdonk_Medrxiv_proteomics
SERPINA12	0	0	0	0	0	0	0	0	0	0	0	0	0	0	0	0	0	1.46458	0	0	0	0	0	0	0	0	0	0	0	0	0	0	1.46458	PROTEOMICS: 2020_vanderVeerdonk_Medrxiv_proteomics
CA1	0	0	0	0	0	0	0	0	0	0	0	0	0	0	0	0	0	1.46458	0	0	0	0	0	0	0	0	0	0	0	0	0	0	1.46458	PROTEOMICS: 2020_vanderVeerdonk_Medrxiv_proteomics
TNFSF12	0	0	0	0	0	0	0	0	0	0	0	0	0	0	0	0	0	1.46458	0	0	0	0	0	0	0	0	0	0	0	0	0	0	1.46458	PROTEOMICS: 2020_vanderVeerdonk_Medrxiv_proteomics
LTA	0	0	0	0	0	0	0	0	0	0	0	0	0	0	0	0	0	1.46458	0	0	0	0	0	0	0	0	0	0	0	0	0	0	1.46458	PROTEOMICS: 2020_vanderVeerdonk_Medrxiv_proteomics
DNER	0	0	0	0	0	0	0	0	0	0	0	0	0	0	0	0	0	1.46458	0	0	0	0	0	0	0	0	0	0	0	0	0	0	1.46458	PROTEOMICS: 2020_vanderVeerdonk_Medrxiv_proteomics
PROC	0	0	0	0	0	0	0	0	0	0	0	0	0	0	0	0	0	1.46458	0	0	0	0	0	0	0	0	0	0	0	0	0	0	1.46458	PROTEOMICS: 2020_vanderVeerdonk_Medrxiv_proteomics
CTRC	0	0	0	0	0	0	0	0	0	0	0	0	0	0	0	0	0	1.46458	0	0	0	0	0	0	0	0	0	0	0	0	0	0	1.46458	PROTEOMICS: 2020_vanderVeerdonk_Medrxiv_proteomics
PRSS27	0	0	0	0	0	0	0	0	0	0	0	0	0	0	0	0	0	1.46458	0	0	0	0	0	0	0	0	0	0	0	0	0	0	1.46458	PROTEOMICS: 2020_vanderVeerdonk_Medrxiv_proteomics
KIT	0	0	0	0	0	0	0	0	0	0	0	0	0	0	0	0	0	1.46458	0	0	0	0	0	0	0	0	0	0	0	0	0	0	1.46458	PROTEOMICS: 2020_vanderVeerdonk_Medrxiv_proteomics
SPARCL1	0	0	0	0	0	0	0	0	0	0	0	0	0	0	0	0	0	1.46458	0	0	0	0	0	0	0	0	0	0	0	0	0	0	1.46458	PROTEOMICS: 2020_vanderVeerdonk_Medrxiv_proteomics
PTPRS	0	0	0	0	0	0	0	0	0	0	0	0	0	0	0	0	0	1.46458	0	0	0	0	0	0	0	0	0	0	0	0	0	0	1.46458	PROTEOMICS: 2020_vanderVeerdonk_Medrxiv_proteomics
HOXC6	0	0	0	0	0	1.4638	0	0	0	0	0	0	0	0	0	0	0	0	0	0	0	0	0	0	0	0	0	0	0	0	0	0	1.4638	PROTEINPROTEININTERACTION: 2011_Pfefferle_PlosPathogens_proteinproteininteraction
PLEKHO1	0	0	0	0	0	1.4629	0	0	0	0	0	0	0	0	0	0	0	0	0	0	0	0	0	0	0	0	0	0	0	0	0	0	1.4629	PROTEINPROTEININTERACTION: 2011_Pfefferle_PlosPathogens_proteinproteininteraction
IQCH	0	0	0	0	0	0	0	0	0	0	0	0	0	0	0	0	0	0	1.4622	0	0	0	0	0	0	0	0	0	0	0	0	0	1.4622	RNAI: 2015_Wilde_JVirol_rnai
BAP1	0	0	0	0	0	1.46202	0	0	0	0	0	0	0	0	0	0	0	0	0	0	0	0	0	0	0	0	0	0	0	0	0	0	1.46202	PROTEINPROTEININTERACTION: 2011_Pfefferle_PlosPathogens_proteinproteininteraction
AK9	0	0	0	0	0	0	0	0	0	0	0	0	0	0	0	0	0	0	1.4615	0	0	0	0	0	0	0	0	0	0	0	0	0	1.4615	RNAI: 2015_Wilde_JVirol_rnai
MAP2K6	0	0	0	0	0	0	0	0	0	0	0	0	0	0	0	0	0	0	1.46009	0	0	0	0	0	0	0	0	0	0	0	0	0	1.46009	RNAI: 2015_Wilde_JVirol_rnai
NMB	0	0	0	0	0	1.45942	0	0	0	0	0	0	0	0	0	0	0	0	0	0	0	0	0	0	0	0	0	0	0	0	0	0	1.45942	PROTEINPROTEININTERACTION: 2011_Pfefferle_PlosPathogens_proteinproteininteraction
MKNK2	0	0	0	0	0	0	0	0	0	0	0	0	0	0	0	0	0	0	1.45939	0	0	0	0	0	0	0	0	0	0	0	0	0	1.45939	RNAI: 2015_Wilde_JVirol_rnai
LCP1	0	0	0	0	0	1.45856	0	0	0	0	0	0	0	0	0	0	0	0	0	0	0	0	0	0	0	0	0	0	0	0	0	0	1.45856	PROTEINPROTEININTERACTION: 2011_Pfefferle_PlosPathogens_proteinproteininteraction
TPSB2	0	0	0	0	0	1.4577	0	0	0	0	0	0	0	0	0	0	0	0	0	0	0	0	0	0	0	0	0	0	0	0	0	0	1.4577	PROTEINPROTEININTERACTION: 2011_Pfefferle_PlosPathogens_proteinproteininteraction
NADK	0	0	0	0	0	0	0	0	0	0	0	0	0	0	0	0	0	0	1.45764	0	0	0	0	0	0	0	0	0	0	0	0	0	1.45764	RNAI: 2015_Wilde_JVirol_rnai
TRPM6	0	0	0	0	0	0	0	0	0	0	0	0	0	0	0	0	0	0	1.45694	0	0	0	0	0	0	0	0	0	0	0	0	0	1.45694	RNAI: 2015_Wilde_JVirol_rnai
NCOA5	0	0	0	0	0	1.45686	0	0	0	0	0	0	0	0	0	0	0	0	0	0	0	0	0	0	0	0	0	0	0	0	0	0	1.45686	PROTEINPROTEININTERACTION: 2011_Pfefferle_PlosPathogens_proteinproteininteraction
MST1R	0	0	0	0	0	0	0	0	0	0	0	0	0	0	0	0	0	0	1.45624	0	0	0	0	0	0	0	0	0	0	0	0	0	1.45624	RNAI: 2015_Wilde_JVirol_rnai
C20orf27	0	0	0	0	0	1.45601	0	0	0	0	0	0	0	0	0	0	0	0	0	0	0	0	0	0	0	0	0	0	0	0	0	0	1.45601	PROTEINPROTEININTERACTION: 2011_Pfefferle_PlosPathogens_proteinproteininteraction
ALPK3	0	0	0	0	0	0	0	0	0	0	0	0	0	0	0	0	0	0	1.45589	0	0	0	0	0	0	0	0	0	0	0	0	0	1.45589	RNAI: 2015_Wilde_JVirol_rnai
CSNK1G2	0	0	0	0	0	0	0	0	0	0	0	0	0	0	0	0	0	0	1.45554	0	0	0	0	0	0	0	0	0	0	0	0	0	1.45554	RNAI: 2015_Wilde_JVirol_rnai
SMOC1	0	0	0	0	0	1.45516	0	0	0	1.31872	0	0	0	0	0	0	0	0	0	0	0	0	0	0	0	0	0	0	0	0	0	0	1.45516	PROTEINPROTEININTERACTION: 2011_Pfefferle_PlosPathogens_proteinproteininteraction
ABI1	0	0	0	0	0	0	0	0	0	0	0	0	0	0	0	0	0	0	1.45448	0	0	0	0	0	0	0	0	0	0	0	0	0	1.45448	RNAI: 2015_Wilde_JVirol_rnai
N4BP2L2	0	0	0	0	0	1.45432	0	0	0	0	0	0	0	0	0	0	0	0	0	0	0	0	0	0	0	0	0	0	0	0	0	0	1.45432	PROTEINPROTEININTERACTION: 2011_Pfefferle_PlosPathogens_proteinproteininteraction
CSNK1G1	0	0	0	0	0	0	0	0	0	0	0	0	0	0	0	0	0	0	1.45413	0	0	0	0	0	0	0	0	0	0	0	0	0	1.45413	RNAI: 2015_Wilde_JVirol_rnai
AKAP6	0	0	0	0	0	0	0	0	0	0	0	0	0	0	0	0	0	0	1.45378	0	0	0	0	0	0	0	0	0	0	0	0	0	1.45378	RNAI: 2015_Wilde_JVirol_rnai
MARK2	0	0	0	0	0	1.45348	0	0	0	1.31872	0	0	0	0	0	0	0	0	0	0	0	0	0	0	0	0	0	0	0	0	0	0	1.45348	PROTEINPROTEININTERACTION: 2011_Pfefferle_PlosPathogens_proteinproteininteraction
BRF1	0	0	0	0	0	1.45264	0	0	0	0	0	0	0	0	0	0	0	0	0	0	0	0	0	0	0	0	0	0	0	0	0	0	1.45264	PROTEINPROTEININTERACTION: 2011_Pfefferle_PlosPathogens_proteinproteininteraction
NUAK1	0	0	0	0	0	0	0	0	0	0	0	0	0	0	0	0	0	0	1.45238	0	0	0	0	0	0	0	0	0	0	0	0	0	1.45238	RNAI: 2015_Wilde_JVirol_rnai
YAE1	0	0	0	0	0	1.45181	0	0	0	0	0	0	0	0	0	0	0	0	0	0	0	0	0	0	0	0	0	0	0	0	0	0	1.45181	PROTEINPROTEININTERACTION: 2011_Pfefferle_PlosPathogens_proteinproteininteraction
MYO3B	0	0	0	0	0	0	0	0	0	0	0	0	0	0	0	0	0	0	1.45168	0	0	0	0	0	0	0	0	0	0	0	0	0	1.45168	RNAI: 2015_Wilde_JVirol_rnai
CDK14	0	0	0	0	0	0	0	0	0	0	0	0	0	0	0	0	0	0	1.45133	0	0	0	0	0	0	0	0	0	0	0	0	0	1.45133	RNAI: 2015_Wilde_JVirol_rnai
FAHD1	0	0	0	0	0	1.45097	0	0	0	0	0	0	0	0	0	0	0	0	0	0	0	0	0	0	0	0	0	0	0	0	0	0	1.45097	PROTEINPROTEININTERACTION: 2011_Pfefferle_PlosPathogens_proteinproteininteraction
MYO3A	0	0	0	0	0	0	0	0	0	0	0	0	0	0	0	0	0	0	1.45062	0	0	0	0	0	0	0	0	0	0	0	0	0	1.45062	RNAI: 2015_Wilde_JVirol_rnai
SLC46A3	0	0	0	0	0	1.45013	0	0	0	0	0	0	0	0	0	0	0	0	0	0	0	0	0	0	0	0	0	0	0	0	0	0	1.45013	PROTEINPROTEININTERACTION: 2011_Pfefferle_PlosPathogens_proteinproteininteraction
PSKH1	0	0	0	0	0	0	0	0	0	0	0	0	0	0	0	0	0	0	1.44992	0	0	0	0	0	0	0	0	0	0	0	0	0	1.44992	RNAI: 2015_Wilde_JVirol_rnai
DGKZ	0	0	0	0	0	0	0	0	0	0	0	0	0	0	0	0	0	0	1.44957	0	0	0	0	0	0	0	0	0	0	0	0	0	1.44957	RNAI: 2015_Wilde_JVirol_rnai
ROCK1	0	0	0	0	0	0	0	0	0	0	0	0	0	0	0	0	0	0	1.44922	0	0	0	0	0	0	0	0	0	0	0	0	0	1.44922	RNAI: 2015_Wilde_JVirol_rnai
DGKA	0	0	0	0	0	0	0	0	0	0	0	0	0	0	0	0	0	0	1.44887	0	0	0	0	0	0	0	0	0	0	0	0	0	1.44887	RNAI: 2015_Wilde_JVirol_rnai
GRK2	0	0	0	0	0	0	0	0	0	0	0	0	0	0	0	0	0	0	1.44852	0	0	0	0	0	0	0	0	0	0	0	0	0	1.44852	RNAI: 2015_Wilde_JVirol_rnai
OCIAD2	0	0	0	0	0	1.44847	0	0	0	0	0	0	0	0	0	0	0	0	0	0	0	0	0	0	0	0	0	0	0	0	0	0	1.44847	PROTEINPROTEININTERACTION: 2011_Pfefferle_PlosPathogens_proteinproteininteraction
PDIK1L	0	0	0	0	0	0	0	0	0	0	0	0	0	0	0	0	0	0	1.44817	0	0	0	0	0	0	0	0	0	0	0	0	0	1.44817	RNAI: 2015_Wilde_JVirol_rnai
GCK	0	0	0	0	0	0	0	0	0	0	0	0	0	0	0	0	0	0	1.44782	0	0	0	0	0	0	0	0	0	0	0	0	0	1.44782	RNAI: 2015_Wilde_JVirol_rnai
NEK10	0	0	0	0	0	0	0	0	0	0	0	0	0	0	0	0	0	0	1.44747	0	0	0	0	0	0	0	0	0	0	0	0	0	1.44747	RNAI: 2015_Wilde_JVirol_rnai
ALPK2	0	0	0	0	0	0	0	0	0	0	0	0	0	0	0	0	0	0	1.44712	0	0	0	0	0	0	0	0	0	0	0	0	0	1.44712	RNAI: 2015_Wilde_JVirol_rnai
LRRK1	0	0	0	0	0	0	0	0	0	0	0	0	0	0	0	0	0	0	1.44677	0	0	0	0	0	0	0	0	0	0	0	0	0	1.44677	RNAI: 2015_Wilde_JVirol_rnai
AKAP5	0	0	0	0	0	0	0	0	0	0	0	0	0	0	0	0	0	0	1.44642	0	0	0	0	0	0	0	0	0	0	0	0	0	1.44642	RNAI: 2015_Wilde_JVirol_rnai
DGKD	0	0	0	0	0	0	0	0	0	0	0	0	0	0	0	0	0	0	1.44606	0	0	0	0	0	0	0	0	0	0	0	0	0	1.44606	RNAI: 2015_Wilde_JVirol_rnai
DGKB	0	0	0	0	0	0	0	0	0	0	0	0	0	0	0	0	0	0	1.44571	0	0	0	0	0	0	0	0	0	0	0	0	0	1.44571	RNAI: 2015_Wilde_JVirol_rnai
CLK3	0	0	0	0	0	0	0	0	0	0	0	0	0	0	0	0	0	0	1.44501	0	0	0	0	0	0	0	0	0	0	0	0	0	1.44501	RNAI: 2015_Wilde_JVirol_rnai
CDK6	0	0	0	0	0	0	0	0	0	0	0	0	0	0	0	0	0	0	1.44466	0	0	0	0	0	0	0	0	0	0	0	0	0	1.44466	RNAI: 2015_Wilde_JVirol_rnai
DAPK3	0	0	0	0	0	0	0	0	0	0	0	0	0	0	0	0	0	0	1.44431	0	0	0	0	0	0	0	0	0	0	0	0	0	1.44431	RNAI: 2015_Wilde_JVirol_rnai
GK2	0	0	0	0	0	0	0	0	0	0	0	0	0	0	0	0	0	0	1.44361	0	0	0	0	0	0	0	0	0	0	0	0	0	1.44361	RNAI: 2015_Wilde_JVirol_rnai
SOCS5	0	0	0	0	0	0	0	0	0	0	0	0	0	0	0	0	0	0	1.44326	0	0	0	0	0	0	0	0	0	0	0	0	0	1.44326	RNAI: 2015_Wilde_JVirol_rnai
DGKI	0	0	0	0	0	0	0	0	0	0	0	0	0	0	0	0	0	0	1.44291	0	0	0	0	0	0	0	0	0	0	0	0	0	1.44291	RNAI: 2015_Wilde_JVirol_rnai
THNSL1	0	0	0	0	0	0	0	0	0	0	0	0	0	0	0	0	0	0	1.44256	0	0	0	0	0	0	0	0	0	0	0	0	0	1.44256	RNAI: 2015_Wilde_JVirol_rnai
DAPK1	0	0	0	0	0	0	0	0	0	0	0	0	0	0	0	0	0	0	1.44186	0	0	0	0	0	0	0	0	0	0	0	0	0	1.44186	RNAI: 2015_Wilde_JVirol_rnai
TLR4	0	0	0	0	0	0	0	0	0	0	0	0	0	0	0	0	0	0	1.4415	0	0	0	0	0	0	0	0	0	0	0	0	0	1.4415	RNAI: 2015_Wilde_JVirol_rnai
CKB	0	0	0	0	0	0	0	0	0	0	0	0	0	0	0	0	0	0	1.44115	0	0	0	0	0	0	0	0	0	0	0	0	0	1.44115	RNAI: 2015_Wilde_JVirol_rnai
MAP3K10	0	0	0	0	0	0	0	0	0	0	0	0	0	0	0	0	0	0	1.4408	0	0	0	0	0	0	0	0	0	0	0	0	0	1.4408	RNAI: 2015_Wilde_JVirol_rnai
FER	0	0	0	0	0	0	0	0	0	0	0	0	0	0	0	0	0	0	1.44045	0	0	0	0	0	0	0	0	0	0	0	0	0	1.44045	RNAI: 2015_Wilde_JVirol_rnai
ETNK1	0	0	0	0	0	0	0	0	0	0	0	0	0	0	0	0	0	0	1.4401	0	0	0	0	0	0	0	0	0	0	0	0	0	1.4401	RNAI: 2015_Wilde_JVirol_rnai
EPHA3	0	0	0	0	0	0	0	0	0	0	0	0	0	0	0	0	0	0	1.4394	0	0	0	0	0	0	0	0	0	0	0	0	0	1.4394	RNAI: 2015_Wilde_JVirol_rnai
C3	0	0	0	0	0	0	0	0	0	0	0	0	0	0	0	0	0	0	0	0	0	0	0	0	0	1.43918	0	1.30519	0	1.23605	0	0	1.43918	TRANSCRIPTOMICS: 2020_Blanco_Cell_transcriptomics
NME8	0	0	0	0	0	0	0	0	0	0	0	0	0	0	0	0	0	0	1.438	0	0	0	0	0	0	0	0	0	0	0	0	0	1.438	RNAI: 2015_Wilde_JVirol_rnai
CSNK2A1	0	0	0	0	0	0	0	0	0	0	0	0	0	0	0	0	0	0	1.43694	0	0	0	0	0	0	0	0	0	0	0	0	0	1.43694	RNAI: 2015_Wilde_JVirol_rnai
TLR1	0	0	0	0	0	0	0	0	0	0	0	0	0	0	0	0	0	0	1.43659	0	0	0	0	0	0	0	0	0	0	0	0	0	1.43659	RNAI: 2015_Wilde_JVirol_rnai
PTK7	0	0	0	0	0	0	0	0	0	0	0	0	0	0	0	0	0	0	1.43484	0	0	0	0	0	0	0	0	0	0	0	0	0	1.43484	RNAI: 2015_Wilde_JVirol_rnai
ADK	0	0	0	0	0	0	0	0	0	0	0	0	0	0	0	0	0	0	1.43449	0	0	0	0	0	0	0	0	0	0	0	0	0	1.43449	RNAI: 2015_Wilde_JVirol_rnai
STK24	0	0	0	0	0	0	0	0	0	0	0	0	0	0	0	0	0	0	1.43414	0	0	0	0	0	0	0	0	0	0	0	0	0	1.43414	RNAI: 2015_Wilde_JVirol_rnai
CDK5R2	0	0	0	0	0	0	0	0	0	0	0	0	0	0	0	0	0	0	1.43379	0	0	0	0	0	0	0	0	0	0	0	0	0	1.43379	RNAI: 2015_Wilde_JVirol_rnai
PTPRG	0	0	0	0	0	0	0	0	0	0	0	0	0	0	0	0	0	0	1.43344	0	0	0	0	0	0	0	0	0	0	0	0	0	1.43344	RNAI: 2015_Wilde_JVirol_rnai
CDKL2	0	0	0	0	0	0	0	0	0	0	0	0	0	0	0	0	0	0	1.43274	0	0	0	0	0	0	0	0	0	0	0	0	0	1.43274	RNAI: 2015_Wilde_JVirol_rnai
SMAD7	0	0	0	0	0	0	0	0	0	0	0	0	0	0	0	0	0	0	1.43238	0	0	0	0	0	0	0	0	0	0	0	0	0	1.43238	RNAI: 2015_Wilde_JVirol_rnai
MT-ND4L	0	0	0	0	1.43136	0	0	0	0	0	0	0	0	0	0	0	0	0	0	0	0	0	0	0	0	0	0	0	0	0	0	0	1.43136	PROTEINPROTEININTERACTION: 2005_Li_JClinVirol_proteomics
MT-CO2	0	0	0	0	1.43136	0	0	0	1.31594	0	0	0	0	0	0	0	0	0	0	0	0	0	0	0	0	0	0	0	0	0	0	0	1.43136	PROTEINPROTEININTERACTION: 2005_Li_JClinVirol_proteomics
HK1	0	0	0	0	0	0	0	0	0	0	0	0	0	0	0	0	0	0	1.42993	0	0	0	0	0	0	0	0	0	0	0	0	0	1.42993	RNAI: 2015_Wilde_JVirol_rnai
CDK15	0	0	0	0	0	0	0	0	0	0	0	0	0	0	0	0	0	0	1.42923	0	0	0	0	0	0	0	0	0	0	0	0	0	1.42923	RNAI: 2015_Wilde_JVirol_rnai
STK16	0	0	0	0	0	0	0	0	0	0	0	0	0	0	0	0	0	0	1.42888	0	0	0	0	0	0	0	0	0	0	0	0	0	1.42888	RNAI: 2015_Wilde_JVirol_rnai
NEK4	0	0	0	0	0	0	0	0	0	0	0	0	0	0	0	0	0	0	1.42853	0	0	0	0	0	0	0	0	0	0	0	0	0	1.42853	RNAI: 2015_Wilde_JVirol_rnai
PTK2B	0	0	0	0	0	0	0	0	0	0	0	0	0	0	0	0	0	0	1.42818	0	0	0	0	0	0	0	0	0	0	0	0	0	1.42818	RNAI: 2015_Wilde_JVirol_rnai
SHPK	0	0	0	0	0	0	0	0	0	0	0	0	0	0	0	0	0	0	1.42783	0	0	0	0	0	0	0	0	0	0	0	0	0	1.42783	RNAI: 2015_Wilde_JVirol_rnai
GALK2	0	0	0	0	0	0	0	0	0	0	0	0	0	0	0	0	0	0	1.42747	0	0	0	0	0	0	0	0	0	0	0	0	0	1.42747	RNAI: 2015_Wilde_JVirol_rnai
RSKR	0	0	0	0	0	0	0	0	0	0	0	0	0	0	0	0	0	0	1.42712	0	0	0	0	0	0	0	0	0	0	0	0	0	1.42712	RNAI: 2015_Wilde_JVirol_rnai
MKNK1	0	0	0	0	0	0	0	0	0	0	0	0	0	0	0	0	0	0	1.42642	0	0	0	0	0	0	0	0	0	0	0	0	0	1.42642	RNAI: 2015_Wilde_JVirol_rnai
ARL4C	0	0	0	0	0	0	0	0	0	0	0	0	0	0	0	0	0	0	1.42607	0	0	0	0	0	0	0	0	0	0	0	0	0	1.42607	RNAI: 2015_Wilde_JVirol_rnai
MAP2K7	0	0	0	0	0	0	0	0	0	0	0	0	0	0	0	0	0	0	1.42572	0	0	0	0	0	0	0	0	0	0	0	0	0	1.42572	RNAI: 2015_Wilde_JVirol_rnai
CDKL3	0	0	0	0	0	0	0	0	0	0	0	0	0	0	0	0	0	0	1.42537	0	0	0	0	0	0	0	0	0	0	0	0	0	1.42537	RNAI: 2015_Wilde_JVirol_rnai
EPHA5	0	0	0	0	0	0	0	0	0	0	0	0	0	0	0	0	0	0	1.42467	0	0	0	0	0	0	0	0	0	0	0	0	0	1.42467	RNAI: 2015_Wilde_JVirol_rnai
ILKAP	0	0	0	0	0	0	0	0	0	0	0	0	0	0	0	0	0	0	1.42432	0	0	0	0	0	0	0	0	0	0	0	0	0	1.42432	RNAI: 2015_Wilde_JVirol_rnai
OBSCN	0	0	0	0	0	0	0	0	0	0	0	0	0	0	0	0	0	0	1.42362	0	0	0	0	0	0	0	0	0	0	0	0	0	1.42362	RNAI: 2015_Wilde_JVirol_rnai
IP6K1	0	0	0	0	0	0	0	0	0	0	0	0	0	0	0	0	0	0	1.42327	0	0	0	0	0	0	0	0	0	0	0	0	0	1.42327	RNAI: 2015_Wilde_JVirol_rnai
CKMT1A	0	0	0	0	0	0	0	0	0	0	0	0	0	0	0	0	0	0	1.42256	0	0	0	0	0	0	0	0	0	0	0	0	0	1.42256	RNAI: 2015_Wilde_JVirol_rnai
MAP3K11	0	0	0	0	0	0	0	0	0	0	0	0	0	0	0	0	0	0	1.42221	0	0	0	0	0	0	0	0	0	0	0	0	0	1.42221	RNAI: 2015_Wilde_JVirol_rnai
MAST2	0	0	0	0	0	0	0	0	0	0	0	0	0	0	0	0	0	0	1.42151	0	0	0	0	0	0	0	0	0	0	0	0	0	1.42151	RNAI: 2015_Wilde_JVirol_rnai
SGK3	0	0	0	0	0	0	0	0	0	0	0	0	0	0	0	0	0	0	1.42081	0	0	0	0	0	0	0	0	0	0	0	0	0	1.42081	RNAI: 2015_Wilde_JVirol_rnai
DCLK1	0	0	0	0	0	0	0	0	0	0	0	0	0	0	0	0	0	0	1.42046	0	0	0	0	0	0	0	0	0	0	0	0	0	1.42046	RNAI: 2015_Wilde_JVirol_rnai
ETNK2	0	0	0	0	0	0	0	0	0	0	0	0	0	0	0	0	0	0	1.42011	0	0	0	0	0	0	0	0	0	0	0	0	0	1.42011	RNAI: 2015_Wilde_JVirol_rnai
STK3	0	0	0	0	0	0	0	0	0	0	0	0	0	0	0	0	0	0	1.41976	0	0	0	0	0	0	0	0	0	0	0	0	0	1.41976	RNAI: 2015_Wilde_JVirol_rnai
MYLK2	0	0	0	0	0	0	0	0	0	0	0	0	0	0	0	0	0	0	1.41941	0	0	0	0	0	0	0	0	0	0	0	0	0	1.41941	RNAI: 2015_Wilde_JVirol_rnai
BLK	0	0	0	0	0	0	0	0	0	0	0	0	0	0	0	0	0	0	1.41906	0	0	0	0	0	0	0	0	0	0	0	0	0	1.41906	RNAI: 2015_Wilde_JVirol_rnai
CAMK1	0	0	0	0	0	0	0	0	0	0	0	0	0	0	0	0	0	0	1.41871	0	0	0	0	0	0	0	0	0	0	0	0	0	1.41871	RNAI: 2015_Wilde_JVirol_rnai
TAOK1	0	0	0	0	0	0	0	0	0	0	0	0	0	0	0	0	0	0	1.418	0	0	0	0	0	0	0	0	0	0	0	0	0	1.418	RNAI: 2015_Wilde_JVirol_rnai
GRK6	0	0	0	0	0	0	0	0	0	0	0	0	0	0	0	0	0	0	1.41765	0	0	0	0	0	0	0	0	0	0	0	0	0	1.41765	RNAI: 2015_Wilde_JVirol_rnai
CKM	0	0	0	0	0	0	0	0	0	0	0	0	0	0	0	0	0	0	1.41695	0	0	0	0	0	0	0	0	0	0	0	0	0	1.41695	RNAI: 2015_Wilde_JVirol_rnai
ICAM1	0	0	0	0	0	0	0	0	0	0	0	0	0	0	0	0	0	0	0	0	0	0	0	0	1.2107	1.41582	0	0	0	1.34972	0	0	1.41582	TRANSCRIPTOMICS: 2020_Blanco_Cell_transcriptomics
SOD2	0	0	0	0	0	0	0	0	0	0	0	0	0	0	0	0	0	0	0	0	0	0	0	0	0	1.37826	0	0	0	1.40841	0	0	1.40841	TRANSCRIPTOMICS: 2020_Sun_Biorxiv_transcriptomics
CXCL5	0	0	0	0	0	0	0	0	0	0	0	0	0	0	0	0	0	0	0	0	0	0	0	0	1.16558	1.40537	0	0	0	1.33532	0	0	1.40537	TRANSCRIPTOMICS: 2020_Blanco_Cell_transcriptomics
ARRDC3	0	0	0	0	0	0	0	0	0	0	0	0	0	0	0	0	0	0	0	0	0	0	0	0	0	0	0	0	0	1.40323	0	1.34119	1.40323	TRANSCRIPTOMICS: 2020_Sun_Biorxiv_transcriptomics
IFIT3	0	0	0	0	0	0	0	0	0	0	0	0	0	0	0	0	0	0	0	0	0	0	1.22975	0	0	0	0	1.36664	0	1.40197	1.31447	0	1.40197	TRANSCRIPTOMICS: 2020_Sun_Biorxiv_transcriptomics
KMT2E	0	0	0	0	0	0	0	0	0	0	0	0	0	0	0	0	0	0	0	0	0	0	0	0	0	0	0	0	0	1.40071	0	0	1.40071	TRANSCRIPTOMICS: 2020_Sun_Biorxiv_transcriptomics
HIVEP2	0	0	0	0	0	0	0	0	0	0	0	0	0	0	0	0	0	0	0	0	0	0	0	0	0	1.24765	0	0	0	1.39947	0	0	1.39947	TRANSCRIPTOMICS: 2020_Sun_Biorxiv_transcriptomics
CYLD	0	0	0	0	0	0	0	0	0	0	0	0	0	0	0	0	0	0	0	0	0	0	0	0	0	0	0	0	0	1.39823	0	0	1.39823	TRANSCRIPTOMICS: 2020_Sun_Biorxiv_transcriptomics
GABRP	0	0	0	0	0	0	0	0	0	0	0	0	0	0	0	0	0	0	0	0	0	0	0	0	0	1.24684	0	0	0	1.39701	0	0	1.39701	TRANSCRIPTOMICS: 2020_Sun_Biorxiv_transcriptomics
ZC3HAV1	0	0	0	0	0	0	0	0	0	0	0	0	0	0	0	0	0	0	0	0	0	0	0	1.38629	0	0	0	1.33295	0	1.3958	0	0	1.3958	TRANSCRIPTOMICS: 2020_Sun_Biorxiv_transcriptomics
LIF	0	0	0	0	0	0	0	0	0	0	0	0	0	0	0	0	0	0	0	0	0	0	0	0	0	1.39566	0	0	0	1.23219	0	0	1.39566	TRANSCRIPTOMICS: 2020_Blanco_Cell_transcriptomics
DDX58	0	0	0	0	0	0	0	0	0	0	0	0	0	0	0	0	0	0	0	0	0	0	0	1.38629	0	1.23624	0	1.35878	0	1.39459	0	0	1.39459	TRANSCRIPTOMICS: 2020_Sun_Biorxiv_transcriptomics
RSAD2	0	0	0	0	0	0	0	0	0	0	0	0	0	0	0	0	0	0	0	0	0	0	1.22975	1.38629	0	0	0	1.3615	0	1.38988	1.31447	1.34119	1.38988	TRANSCRIPTOMICS: 2020_Sun_Biorxiv_transcriptomics
OASL	0	0	0	0	0	0	0	0	0	0	0	0	0	0	0	0	0	0	0	0	0	0	1.22975	1.38629	0	0	0	1.35264	0	1.38873	0	0	1.38873	TRANSCRIPTOMICS: 2020_Sun_Biorxiv_transcriptomics
HBEGF	0	0	0	0	0	0	0	0	0	0	0	0	0	0	0	0	0	0	0	0	0	0	0	0	0	1.38664	0	1.26847	0	0	0	0	1.38664	TRANSCRIPTOMICS: 2020_Blanco_Cell_transcriptomics
PMAIP1	0	0	0	0	0	0	0	0	0	0	0	0	0	0	0	0	0	0	0	0	0	0	0	0	0	0	0	0	1.28226	1.38645	0	0	1.38645	TRANSCRIPTOMICS: 2020_Sun_Biorxiv_transcriptomics
MX1	0	0	0	0	0	0	0	0	0	0	0	0	0	0	0	0	0	0	0	0	1.28115	0	0	1.38629	1.22498	0	1.31326	1.37049	1.28226	1.3141	1.31447	1.34119	1.38629	TRANSCRIPTOMICS: 2010_Yoshikawa_PlosOne_transcriptomics
STAT2	0	0	0	0	0	0	0	0	0	0	0	0	0	0	0	0	0	0	0	0	0	0	1.22975	1.38629	0	1.23013	1.31326	1.35436	0	0	0	0	1.38629	TRANSCRIPTOMICS: 2010_Yoshikawa_PlosOne_transcriptomics
MX2	0	0	0	0	0	0	0	0	0	0	0	0	0	0	0	0	0	0	0	0	0	0	1.22975	1.38629	0	0	0	1.31333	0	1.31463	1.31447	0	1.38629	TRANSCRIPTOMICS: 2010_Yoshikawa_PlosOne_transcriptomics
GBP4	0	0	0	0	0	0	0	0	0	0	0	0	0	0	0	0	0	0	0	0	0	0	1.22975	1.38629	0	0	0	1.32732	0	1.3831	0	0	1.38629	TRANSCRIPTOMICS: 2010_Yoshikawa_PlosOne_transcriptomics
IFI44	0	0	0	0	0	0	0	0	0	0	0	0	0	0	0	0	0	0	0	0	0	0	1.22975	1.38629	0	1.27273	0	1.37346	0	1.31732	1.31447	0	1.38629	TRANSCRIPTOMICS: 2010_Yoshikawa_PlosOne_transcriptomics
CXCL2	0	0	0	0	0	0	0	0	0	0	0	0	0	0	0	0	0	0	0	0	0	0	1.22975	1.38629	0	1.28405	0	0	0	1.35563	0	0	1.38629	TRANSCRIPTOMICS: 2010_Yoshikawa_PlosOne_transcriptomics
APOBEC3G	0	0	0	0	0	0	0	0	0	0	0	0	0	0	0	0	0	0	0	0	0	0	0	1.38629	0	0	0	1.32199	0	0	0	0	1.38629	TRANSCRIPTOMICS: 2010_Yoshikawa_PlosOne_transcriptomics
CCR1	0	0	0	0	0	0	0	0	0	0	0	0	0	0	0	0	0	0	0	0	0	0	0	1.38629	0	0	1.31326	0	0	0	1.31447	0	1.38629	TRANSCRIPTOMICS: 2010_Yoshikawa_PlosOne_transcriptomics
ACKR4	0	0	0	0	0	0	0	0	0	0	0	0	0	0	0	0	0	0	0	0	0	0	0	1.38629	0	0	0	0	0	0	1.31447	0	1.38629	TRANSCRIPTOMICS: 2010_Yoshikawa_PlosOne_transcriptomics
CD74	0	0	0	0	0	0	0	0	0	0	0	0	0	0	0	0	0	0	0	0	0	0	0	1.38629	0	1.22573	0	1.32134	0	0	1.31447	0	1.38629	TRANSCRIPTOMICS: 2010_Yoshikawa_PlosOne_transcriptomics
CXCL11	0	0	0	0	0	0	0	0	0	0	0	0	0	0	0	0	0	0	0	0	0	0	0	1.38629	0	0	0	1.34843	0	1.37458	0	1.34119	1.38629	TRANSCRIPTOMICS: 2010_Yoshikawa_PlosOne_transcriptomics
GBP1	0	0	0	0	0	0	0	0	0	0	0	0	0	0	0	0	0	0	0	0	0	0	0	1.38629	0	0	1.31326	1.33259	0	1.3319	0	0	1.38629	TRANSCRIPTOMICS: 2010_Yoshikawa_PlosOne_transcriptomics
GEM	0	0	0	0	0	0	0	0	0	0	0	0	0	0	0	0	0	0	0	0	0	0	0	1.38629	0	0	0	0	0	1.2625	0	0	1.38629	TRANSCRIPTOMICS: 2010_Yoshikawa_PlosOne_transcriptomics
IFITM3	0	0	0	0	0	0	0	0	0	0	0	0	0	0	0	0	0	0	0	0	0	0	0	1.38629	0	1.26239	0	1.36711	1.28226	0	1.31447	0	1.38629	TRANSCRIPTOMICS: 2010_Yoshikawa_PlosOne_transcriptomics
IFNB1	0	0	0	0	0	0	0	0	0	0	0	0	0	0	0	0	0	0	0	0	0	0	0	1.38629	0	0	0	0	0	1.24205	0	1.34119	1.38629	TRANSCRIPTOMICS: 2010_Yoshikawa_PlosOne_transcriptomics
IFNL1	0	0	0	0	0	0	0	0	0	0	0	0	0	0	0	0	0	0	0	0	0	0	0	1.38629	0	0	0	0	0	1.23549	0	0	1.38629	TRANSCRIPTOMICS: 2010_Yoshikawa_PlosOne_transcriptomics
IFNL2	0	0	0	0	0	0	0	0	0	0	0	0	0	0	0	0	0	0	0	0	0	0	0	1.38629	0	0	0	0	0	1.23533	0	1.34119	1.38629	TRANSCRIPTOMICS: 2010_Yoshikawa_PlosOne_transcriptomics
IFNL3	0	0	0	0	0	0	0	0	0	0	0	0	0	0	0	0	0	0	0	0	0	0	0	1.38629	0	0	0	0	0	1.23052	0	1.34119	1.38629	TRANSCRIPTOMICS: 2010_Yoshikawa_PlosOne_transcriptomics
ISG20	0	0	0	0	0	0	0	0	0	0	0	0	0	0	0	0	0	0	0	0	0	0	0	1.38629	0	0	0	1.32102	0	1.27881	0	0	1.38629	TRANSCRIPTOMICS: 2010_Yoshikawa_PlosOne_transcriptomics
OAS1	0	0	0	0	0	0	0	0	0	0	0	0	0	0	0	0	0	0	0	0	0	0	0	1.38629	0	1.3021	0	1.36381	0	1.29597	1.31447	0	1.38629	TRANSCRIPTOMICS: 2010_Yoshikawa_PlosOne_transcriptomics
OAS3	0	0	0	0	0	0	0	0	0	0	0	0	0	0	0	0	0	0	0	0	0	0	0	1.38629	0	1.29333	0	1.36807	0	1.32244	1.31447	0	1.38629	TRANSCRIPTOMICS: 2010_Yoshikawa_PlosOne_transcriptomics
PSMB9	0	0	0	0	0	0	0	0	0	0	0	0	0	0	0	0	0	0	0	0	0	0	0	1.38629	0	0	0	1.33889	0	0	0	0	1.38629	TRANSCRIPTOMICS: 2010_Yoshikawa_PlosOne_transcriptomics
SAMHD1	0	0	0	0	0	0	0	0	0	0	0	0	0	0	0	0	0	0	0	0	0	0	0	1.38629	0	1.25601	0	1.29781	0	1.26599	0	0	1.38629	TRANSCRIPTOMICS: 2010_Yoshikawa_PlosOne_transcriptomics
STAT1	0	0	0	0	0	0	0	0	0	0	0	0	0	0	0	0	0	0	0	0	0	0	0	1.38629	0	1.26438	1.31326	1.37147	0	1.2768	1.31447	0	1.38629	TRANSCRIPTOMICS: 2010_Yoshikawa_PlosOne_transcriptomics
TAP1	0	0	0	0	0	0	0	0	0	0	0	0	0	0	0	0	0	0	0	0	0	0	0	1.38629	0	1.25727	1.31326	1.33514	0	1.2593	0	0	1.38629	TRANSCRIPTOMICS: 2010_Yoshikawa_PlosOne_transcriptomics
TAP2	0	0	0	0	0	0	0	0	0	0	0	0	0	0	0	0	0	0	0	0	0	0	0	1.38629	0	1.22995	0	1.30874	0	0	0	0	1.38629	TRANSCRIPTOMICS: 2010_Yoshikawa_PlosOne_transcriptomics
TRIM22	0	0	0	0	0	0	0	0	0	0	0	0	0	0	0	0	0	0	0	0	0	0	0	1.38629	0	0	0	1.37001	0	1.26325	1.31447	0	1.38629	TRANSCRIPTOMICS: 2010_Yoshikawa_PlosOne_transcriptomics
IL11	0	0	0	0	0	0	0	0	0	0	0	0	0	0	0	0	0	0	0	0	0	0	0	1.38629	1.22608	0	0	0	0	0	0	0	1.38629	TRANSCRIPTOMICS: 2010_Yoshikawa_PlosOne_transcriptomics
SP110	0	0	0	0	0	0	0	0	0	0	0	0	0	0	0	0	0	0	0	0	0	0	0	1.38629	0	0	0	1.32363	0	0	0	0	1.38629	TRANSCRIPTOMICS: 2010_Yoshikawa_PlosOne_transcriptomics
BNIP3L	0	0	0	0	0	0	0	0	0	0	0	0	0	0	0	0	0	0	0	0	0	0	0	1.38629	0	0	0	0	0	0	0	0	1.38629	TRANSCRIPTOMICS: 2010_Yoshikawa_PlosOne_transcriptomics
CD59	0	0	0	0	0	0	0	0	0	0	0	0	0	0	0	0	0	0	0	0	0	0	0	1.38629	0	0	0	0	1.28226	1.24694	0	0	1.38629	TRANSCRIPTOMICS: 2010_Yoshikawa_PlosOne_transcriptomics
FTH1	0	0	0	0	0	0	0	0	0	0	0	0	0	0	0	0	0	0	0	0	0	0	0	1.38629	0	0	0	1.29222	1.28226	0	0	0	1.38629	TRANSCRIPTOMICS: 2010_Yoshikawa_PlosOne_transcriptomics
MBP	0	0	0	0	0	0	0	0	0	0	0	0	0	0	0	0	0	0	0	0	0	0	0	1.38629	0	0	0	1.229	0	1.24131	0	0	1.38629	TRANSCRIPTOMICS: 2010_Yoshikawa_PlosOne_transcriptomics
CMTM4	0	0	0	0	0	0	0	0	0	0	0	0	0	0	0	0	0	0	0	0	0	0	0	1.38629	0	0	0	0	0	1.23625	0	0	1.38629	TRANSCRIPTOMICS: 2010_Yoshikawa_PlosOne_transcriptomics
ABO	0	0	1.38592	0	0	0	0	0	0	0	0	0	0	0	0	0	0	0	0	0	0	0	0	0	0	0	0	0	0	0	0	0	1.38592	GENETICS: 2020_Ellinghaus_NJEM_genetics
SLC6A20	0	0	1.38592	0	0	0	0	0	0	0	0	0	0	0	0	0	0	0	0	0	0	0	0	0	0	0	0	0	0	0	0	0	1.38592	GENETICS: 2020_Ellinghaus_NJEM_genetics
LZTFL1	0	0	1.38592	0	0	0	0	0	0	0	0	0	0	0	0	0	0	0	0	0	0	0	0	0	0	0	0	0	0	0	0	0	1.38592	GENETICS: 2020_Ellinghaus_NJEM_genetics
CXCR6	0	0	1.38592	0	0	0	0	0	0	0	0	0	0	0	0	0	0	0	0	0	0	0	0	0	0	0	0	0	0	0	0	0	1.38592	GENETICS: 2020_Ellinghaus_NJEM_genetics
XCR1	0	0	1.38592	0	0	0	0	0	0	0	0	0	0	0	0	0	0	0	0	0	0	0	0	0	0	0	0	0	0	0	0	0	1.38592	GENETICS: 2020_Ellinghaus_NJEM_genetics
HIRA	1.38485	0	0	0	0	0	0	0	0	0	0	0	0	0	0	0	0	0	0	0	0	0	0	0	0	0	0	0	0	0	0	0	1.38485	CRISPRSCREEN: 2020_Wei_Biorxiv_crispr
CABIN1	1.38461	0	0	0	0	0	0	0	0	0	0	0	0	0	0	0	0	0	0	0	0	0	0	0	0	0	0	0	0	0	0	0	1.38461	CRISPRSCREEN: 2020_Wei_Biorxiv_crispr
NOCT	0	0	0	0	0	0	0	0	0	0	0	0	0	0	0	0	0	0	0	0	0	0	0	0	0	0	0	0	0	1.38421	0	0	1.38421	TRANSCRIPTOMICS: 2020_Sun_Biorxiv_transcriptomics
SMARCA4	1.38414	0	0	0	0	0	0	0	0	0	0	0	0	0	0	0	0	0	0	0	0	0	0	0	0	0	0	0	0	0	0	0	1.38414	CRISPRSCREEN: 2020_Wei_Biorxiv_crispr
TRIP12	1.3839	0	0	0	0	0	0	0	0	0	0	0	0	0	0	0	0	0	0	0	0	0	0	0	0	0	0	0	0	0	0	0	1.3839	CRISPRSCREEN: 2020_Wei_Biorxiv_crispr
NONO	1.38366	0	0	0	0	0	0	0	0	0	0	0	0	0	0	0	0	0	0	0	0	0	0	0	0	0	0	0	0	0	0	0	1.38366	CRISPRSCREEN: 2020_Wei_Biorxiv_crispr
NDOR1	1.38296	0	0	0	0	0	0	0	0	0	0	0	0	0	0	0	0	0	0	0	0	0	0	0	0	0	0	0	0	0	0	0	1.38296	CRISPRSCREEN: 2020_Wei_Biorxiv_crispr
ZNF250	1.38227	0	0	0	0	0	0	0	0	0	0	0	0	0	0	0	0	0	0	0	0	0	0	0	0	0	0	0	0	0	0	0	1.38227	CRISPRSCREEN: 2020_Wei_Biorxiv_crispr
ATF3	0	0	0	0	0	0	0	0	0	0	0	0	0	0	0	0	0	0	0	0	0	0	0	0	1.16851	0	0	0	1.28226	1.382	0	1.34119	1.382	TRANSCRIPTOMICS: 2020_Sun_Biorxiv_transcriptomics
XRCC3	1.38181	0	0	0	0	0	0	0	0	0	0	0	0	0	0	0	0	0	0	0	0	0	0	0	0	0	0	0	0	0	0	0	1.38181	CRISPRSCREEN: 2020_Wei_Biorxiv_crispr
SMARCA5	1.38158	0	0	0	0	0	0	0	0	0	0	0	0	0	0	0	0	0	0	0	0	0	0	0	0	0	0	0	0	0	0	0	1.38158	CRISPRSCREEN: 2020_Wei_Biorxiv_crispr
DPF2	1.38136	0	0	0	0	0	0	0	0	0	0	0	0	0	0	0	0	0	0	0	0	0	0	0	0	0	0	0	0	0	0	0	1.38136	CRISPRSCREEN: 2020_Wei_Biorxiv_crispr
TIPARP	0	0	0	0	0	0	0	0	0	0	0	0	0	0	0	0	0	0	0	0	0	0	0	0	0	0	0	0	0	1.38092	0	0	1.38092	TRANSCRIPTOMICS: 2020_Sun_Biorxiv_transcriptomics
ADAT2	1.3809	0	0	0	0	0	0	0	0	0	0	0	0	0	0	0	0	0	0	0	0	0	0	0	0	0	0	0	0	0	0	0	1.3809	CRISPRSCREEN: 2020_Wei_Biorxiv_crispr
SMG5	1.38046	0	0	0	0	0	0	0	0	0	0	0	0	0	0	0	0	0	0	0	0	0	0	0	0	0	0	0	0	0	0	0	1.38046	CRISPRSCREEN: 2020_Wei_Biorxiv_crispr
TAF13	1.38023	0	0	0	0	0	0	0	0	0	0	0	0	0	0	0	0	0	0	0	0	0	0	0	0	0	0	0	0	0	0	0	1.38023	CRISPRSCREEN: 2020_Wei_Biorxiv_crispr
JMJD6	1.38001	0	0	0	0	0	0	0	0	0	0	0	0	0	0	0	0	0	0	0	0	0	0	0	0	0	0	0	0	0	0	0	1.38001	CRISPRSCREEN: 2020_Wei_Biorxiv_crispr
TSC22D2	0	0	0	0	0	0	0	0	0	0	0	0	0	0	0	0	0	0	0	0	0	0	0	0	0	0	0	0	0	1.37984	0	0	1.37984	TRANSCRIPTOMICS: 2020_Sun_Biorxiv_transcriptomics
MED16	1.37979	0	0	0	0	0	0	0	0	0	0	0	0	0	0	0	0	0	0	0	0	0	0	0	0	0	0	0	0	0	0	0	1.37979	CRISPRSCREEN: 2020_Wei_Biorxiv_crispr
KAT14	1.37957	0	0	0	0	0	0	0	0	0	0	0	0	0	0	0	0	0	0	0	0	0	0	0	0	0	0	0	0	0	0	0	1.37957	CRISPRSCREEN: 2020_Wei_Biorxiv_crispr
EIF2AK4	1.37935	0	0	0	0	0	0	0	0	0	0	0	0	0	0	0	0	0	0	0	0	0	0	0	0	0	0	0	0	0	0	0	1.37935	CRISPRSCREEN: 2020_Wei_Biorxiv_crispr
PIAS2	1.37914	0	0	0	0	0	0	0	0	0	0	0	0	0	0	0	0	0	0	0	0	0	0	0	0	0	0	0	0	0	0	0	1.37914	CRISPRSCREEN: 2020_Wei_Biorxiv_crispr
RAD54L2	1.37892	0	0	0	0	0	0	0	0	0	0	0	0	0	0	0	0	0	0	0	0	0	0	0	0	0	0	0	0	0	0	0	1.37892	CRISPRSCREEN: 2020_Wei_Biorxiv_crispr
GTF2H2	1.37827	0	0	0	0	0	0	0	0	0	0	0	0	0	0	0	0	0	0	0	0	0	0	0	0	0	0	0	0	0	0	0	1.37827	CRISPRSCREEN: 2020_Wei_Biorxiv_crispr
PSME3	1.37784	0	0	0	0	0	0	0	0	0	0	0	0	0	0	0	0	0	0	0	0	0	0	0	0	0	0	0	0	0	0	0	1.37784	CRISPRSCREEN: 2020_Wei_Biorxiv_crispr
LOC103214541	1.37742	0	0	0	0	0	0	0	0	0	0	0	0	0	0	0	0	0	0	0	0	0	0	0	0	0	0	0	0	0	0	0	1.37742	CRISPRSCREEN: 2020_Wei_Biorxiv_crispr
POLR1E	1.37721	0	0	0	0	0	0	0	0	0	0	0	0	0	0	0	0	0	0	0	0	0	0	0	0	0	0	0	0	0	0	0	1.37721	CRISPRSCREEN: 2020_Wei_Biorxiv_crispr
POP5	1.377	0	0	0	0	0	0	0	0	0	0	0	0	0	0	0	0	0	0	0	0	0	0	0	0	0	0	0	0	0	0	0	1.377	CRISPRSCREEN: 2020_Wei_Biorxiv_crispr
ZBTB14	1.37679	0	0	0	0	0	0	0	0	0	0	0	0	0	0	0	0	0	0	0	0	0	0	0	0	0	0	0	0	0	0	0	1.37679	CRISPRSCREEN: 2020_Wei_Biorxiv_crispr
NFKBIA	0	0	0	0	0	0	0	0	0	0	0	0	0	0	0	0	0	0	0	0	1.28115	1.19227	0	0	0	1.2882	0	0	1.28226	1.37666	1.31447	1.34119	1.37666	TRANSCRIPTOMICS: 2020_Sun_Biorxiv_transcriptomics
DDX42	1.37658	0	0	0	0	0	0	0	0	0	0	0	0	0	0	0	0	0	0	0	0	0	0	0	0	0	0	0	0	0	0	0	1.37658	CRISPRSCREEN: 2020_Wei_Biorxiv_crispr
CNBP	1.37637	0	0	0	0	0	0	0	0	0	0	0	0	0	0	0	0	0	0	0	0	0	0	0	0	0	0	0	0	0	0	0	1.37637	CRISPRSCREEN: 2020_Wei_Biorxiv_crispr
SRSF7	1.37596	0	0	0	0	0	0	0	0	0	0	0	0	0	0	0	0	0	0	0	0	0	0	0	0	0	0	0	0	0	0	0	1.37596	CRISPRSCREEN: 2020_Wei_Biorxiv_crispr
ELL	1.37555	0	0	0	0	0	0	0	0	0	0	0	0	0	0	0	0	0	0	0	0	0	0	0	0	0	0	0	0	0	0	0	1.37555	CRISPRSCREEN: 2020_Wei_Biorxiv_crispr
MVK	1.37535	0	0	0	0	0	0	0	0	0	0	0	0	0	0	0	0	0	0	0	0	0	0	0	0	0	0	0	0	0	0	0	1.37535	CRISPRSCREEN: 2020_Wei_Biorxiv_crispr
GEMIN8	1.37514	0	0	0	0	0	0	0	0	0	0	0	0	0	0	0	0	0	0	0	0	0	0	0	0	0	0	0	0	0	0	0	1.37514	CRISPRSCREEN: 2020_Wei_Biorxiv_crispr
IFI6	0	0	0	0	0	0	0	0	0	0	0	0	0	0	0	0	0	0	0	0	0	0	0	0	0	0	1.31326	1.37496	1.28226	1.23469	1.31447	0	1.37496	TRANSCRIPTOMICS: 2020_Langelier_medrxiv_transcriptomics
TEDC1	1.37474	0	0	0	0	0	0	0	0	0	0	0	0	0	0	0	0	0	0	0	0	0	0	0	0	0	0	0	0	0	0	0	1.37474	CRISPRSCREEN: 2020_Wei_Biorxiv_crispr
DOLK	1.37454	0	0	0	0	0	0	0	0	0	0	0	0	0	0	0	0	0	0	0	0	0	0	0	0	0	0	0	0	0	0	0	1.37454	CRISPRSCREEN: 2020_Wei_Biorxiv_crispr
IFI44L	0	0	0	0	0	0	0	0	0	0	0	0	0	0	0	0	0	0	0	0	0	0	1.22975	0	0	0	0	1.37446	0	1.3091	1.31447	1.34119	1.37446	TRANSCRIPTOMICS: 2020_Langelier_medrxiv_transcriptomics
PPP1R8	1.37414	0	0	0	0	0	0	0	0	0	0	0	0	0	0	0	0	0	0	0	0	0	0	0	0	0	0	0	0	0	0	0	1.37414	CRISPRSCREEN: 2020_Wei_Biorxiv_crispr
IFI27	0	0	0	0	0	0	0	0	0	0	0	0	0	0	0	0	0	0	0	0	0	0	1.22975	0	0	0	0	1.37395	1.28226	1.24092	1.31447	0	1.37395	TRANSCRIPTOMICS: 2020_Langelier_medrxiv_transcriptomics
UBN2	0	0	0	0	0	0	0	0	0	0	0	0	0	0	0	0	0	0	0	0	0	0	0	0	0	0	0	0	0	1.37356	0	0	1.37356	TRANSCRIPTOMICS: 2020_Sun_Biorxiv_transcriptomics
TARDBP	1.37355	0	0	0	0	0	0	0	0	0	0	0	0	0	0	0	0	0	0	0	0	0	0	0	0	0	0	0	0	0	0	0	1.37355	CRISPRSCREEN: 2020_Wei_Biorxiv_crispr
CDIPT	1.37335	0	0	0	0	0	0	0	0	0	0	0	0	0	0	0	0	0	0	0	0	0	0	0	0	0	0	0	0	0	0	0	1.37335	CRISPRSCREEN: 2020_Wei_Biorxiv_crispr
ATRX	1.37315	0	0	0	0	0	0	0	0	0	0	0	0	0	0	0	0	0	0	0	0	0	0	0	0	0	0	0	0	0	0	0	1.37315	CRISPRSCREEN: 2020_Wei_Biorxiv_crispr
VEZT	1.37296	0	0	0	0	0	0	0	0	0	0	0	0	0	0	0	0	0	0	0	0	0	0	0	0	0	0	0	0	0	0	0	1.37296	CRISPRSCREEN: 2020_Wei_Biorxiv_crispr
ASB7	1.37277	0	0	0	0	0	0	0	0	0	0	0	0	0	0	0	0	0	0	0	0	0	0	0	0	0	0	0	0	0	0	0	1.37277	CRISPRSCREEN: 2020_Wei_Biorxiv_crispr
VRK1	1.37257	0	0	0	0	0	0	0	0	0	0	0	0	0	0	0	0	0	0	0	0	0	0	0	0	0	0	0	0	0	0	0	1.37257	CRISPRSCREEN: 2020_Wei_Biorxiv_crispr
HERC6	0	0	0	0	0	0	0	0	0	0	0	0	0	0	0	0	0	0	0	0	0	0	0	0	0	1.24756	0	1.37246	0	1.32424	0	0	1.37246	TRANSCRIPTOMICS: 2020_Langelier_medrxiv_transcriptomics
EARS2	1.37238	0	0	0	0	0	0	0	0	0	0	0	0	0	0	0	0	0	0	0	0	0	0	0	0	0	0	0	0	0	0	0	1.37238	CRISPRSCREEN: 2020_Wei_Biorxiv_crispr
SLC25A26	1.37219	0	0	0	0	0	0	0	0	0	0	0	0	0	0	0	0	0	0	0	0	0	0	0	0	0	0	0	0	0	0	0	1.37219	CRISPRSCREEN: 2020_Wei_Biorxiv_crispr
LOC103226512	1.372	0	0	0	0	0	0	0	0	0	0	0	0	0	0	0	0	0	0	0	0	0	0	0	0	0	0	0	0	0	0	0	1.372	CRISPRSCREEN: 2020_Wei_Biorxiv_crispr
HARS2	1.37181	0	0	0	0	0	0	0	0	0	0	0	0	0	0	0	0	0	0	0	0	0	0	0	0	0	0	0	0	0	0	0	1.37181	CRISPRSCREEN: 2020_Wei_Biorxiv_crispr
GLMN	1.37162	0	0	0	0	0	0	0	0	0	0	0	0	0	0	0	0	0	0	0	0	0	0	0	0	0	0	0	0	0	0	0	1.37162	CRISPRSCREEN: 2020_Wei_Biorxiv_crispr
BIRC3	0	0	0	0	0	0	0	0	0	0	0	0	0	0	0	0	0	0	0	0	0	0	0	0	0	1.32505	0	0	0	1.37153	0	0	1.37153	TRANSCRIPTOMICS: 2020_Sun_Biorxiv_transcriptomics
GEMIN2	1.37068	0	0	0	0	0	0	0	0	0	0	0	0	0	0	0	0	0	0	0	0	0	0	0	0	0	0	0	0	0	0	0	1.37068	CRISPRSCREEN: 2020_Wei_Biorxiv_crispr
CD24	0	0	0	0	0	0	0	0	0	0	0	0	0	0	0	0	0	0	0	0	0	1.19307	0	0	0	0	0	0	1.28226	1.37053	0	0	1.37053	TRANSCRIPTOMICS: 2020_Sun_Biorxiv_transcriptomics
RHCG	0	0	0	0	0	0	0	0	0	0	0	0	0	0	0	0	0	0	0	0	0	0	0	0	0	1.37048	0	0	0	0	0	0	1.37048	TRANSCRIPTOMICS: 2020_Blanco_Cell_transcriptomics
ZBTB8OS	1.37012	0	0	0	0	0	0	0	0	0	0	0	0	0	0	0	0	0	0	0	0	0	0	0	0	0	0	0	0	0	0	0	1.37012	CRISPRSCREEN: 2020_Wei_Biorxiv_crispr
SERTAD4	1.36994	0	0	0	0	0	0	0	0	0	0	0	0	0	0	0	0	0	0	0	0	0	0	0	0	0	0	0	0	0	0	0	1.36994	CRISPRSCREEN: 2020_Wei_Biorxiv_crispr
SH3YL1	1.36976	0	0	0	0	0	0	0	0	0	0	0	0	0	0	0	0	0	0	0	0	0	0	0	0	0	0	0	0	0	0	0	1.36976	CRISPRSCREEN: 2020_Wei_Biorxiv_crispr
OSGEP	1.36958	0	0	0	0	0	0	0	0	0	0	0	0	0	0	0	0	0	0	0	0	0	0	0	0	0	0	0	0	0	0	0	1.36958	CRISPRSCREEN: 2020_Wei_Biorxiv_crispr
KLF6	0	0	0	0	0	0	0	0	0	0	0	0	0	0	0	0	0	0	0	0	0	0	0	0	0	0	0	0	1.28226	1.36954	1.31447	1.34119	1.36954	TRANSCRIPTOMICS: 2020_Sun_Biorxiv_transcriptomics
EPSTI1	0	0	0	0	0	0	0	0	0	0	0	0	0	0	0	0	0	0	0	0	0	0	0	0	0	1.25143	0	1.36952	0	1.25162	1.31447	0	1.36952	TRANSCRIPTOMICS: 2020_Langelier_medrxiv_transcriptomics
SMAD4	1.36939	0	0	0	0	0	0	0	0	0	0	0	0	0	0	0	0	0	0	0	0	0	0	0	0	0	0	0	0	0	0	0	1.36939	CRISPRSCREEN: 2020_Wei_Biorxiv_crispr
INTS10	1.36921	0	0	0	0	0	0	0	0	0	0	0	0	0	0	0	0	0	0	0	0	0	0	0	0	0	0	0	0	0	0	0	1.36921	CRISPRSCREEN: 2020_Wei_Biorxiv_crispr
CHTF8	1.36903	0	0	0	0	0	0	0	0	0	0	0	0	0	0	0	0	0	0	0	0	0	0	0	0	0	0	0	0	0	0	0	1.36903	CRISPRSCREEN: 2020_Wei_Biorxiv_crispr
SMG9	1.36867	0	0	0	0	0	0	0	0	0	0	0	0	0	0	0	0	0	0	0	0	0	0	0	0	0	0	0	0	0	0	0	1.36867	CRISPRSCREEN: 2020_Wei_Biorxiv_crispr
AFDN	0	0	0	0	0	0	0	0	0	0	0	0	0	0	0	0	0	0	0	0	0	0	0	0	0	0	0	0	0	1.36856	0	0	1.36856	TRANSCRIPTOMICS: 2020_Sun_Biorxiv_transcriptomics
USP18	0	0	0	0	0	0	0	0	0	0	0	0	0	0	0	0	0	0	0	0	0	0	1.22975	0	0	0	0	1.36855	0	1.23167	0	1.34119	1.36855	TRANSCRIPTOMICS: 2020_Langelier_medrxiv_transcriptomics
ACTR6	1.3685	0	0	0	0	0	0	0	0	0	0	0	0	0	0	0	0	0	0	0	0	0	0	0	0	0	0	0	0	0	0	0	1.3685	CRISPRSCREEN: 2020_Wei_Biorxiv_crispr
ASF1A	1.36832	0	0	0	0	0	0	0	0	0	0	0	0	0	0	0	0	0	0	0	0	0	0	0	0	0	0	0	0	0	0	0	1.36832	CRISPRSCREEN: 2020_Wei_Biorxiv_crispr
SYT7	1.36814	0	0	0	0	0	0	0	0	0	0	0	0	0	0	0	0	0	0	0	0	0	0	0	0	0	0	0	0	0	0	0	1.36814	CRISPRSCREEN: 2020_Wei_Biorxiv_crispr
FNTB	1.36797	0	0	0	0	0	0	0	0	0	0	0	0	0	0	0	0	0	0	0	0	0	0	0	0	0	0	0	0	0	0	0	1.36797	CRISPRSCREEN: 2020_Wei_Biorxiv_crispr
LDB1	1.36779	0	0	0	0	0	0	0	0	0	0	0	0	0	0	0	0	0	0	0	0	0	0	0	0	0	0	0	0	0	0	0	1.36779	CRISPRSCREEN: 2020_Wei_Biorxiv_crispr
TOPORS	1.36761	0	0	0	0	0	0	0	0	0	0	0	0	0	0	0	0	0	0	0	0	0	0	0	0	0	0	0	0	0	0	0	1.36761	CRISPRSCREEN: 2020_Wei_Biorxiv_crispr
REL	0	0	0	0	0	0	0	0	0	0	0	0	0	0	0	0	0	0	0	0	0	0	0	0	0	0	0	0	0	1.36758	0	0	1.36758	TRANSCRIPTOMICS: 2020_Sun_Biorxiv_transcriptomics
LOC103219298	1.36744	0	0	0	0	0	0	0	0	0	0	0	0	0	0	0	0	0	0	0	0	0	0	0	0	0	0	0	0	0	0	0	1.36744	CRISPRSCREEN: 2020_Wei_Biorxiv_crispr
LOC103224304	1.36727	0	0	0	0	0	0	0	0	0	0	0	0	0	0	0	0	0	0	0	0	0	0	0	0	0	0	0	0	0	0	0	1.36727	CRISPRSCREEN: 2020_Wei_Biorxiv_crispr
WDR55	1.36709	0	0	0	0	0	0	0	0	0	0	0	0	0	0	0	0	0	0	0	0	0	0	0	0	0	0	0	0	0	0	0	1.36709	CRISPRSCREEN: 2020_Wei_Biorxiv_crispr
PYROXD1	1.36675	0	0	0	0	0	0	0	0	0	0	0	0	0	0	0	0	0	0	0	0	0	0	0	0	0	0	0	0	0	0	0	1.36675	CRISPRSCREEN: 2020_Wei_Biorxiv_crispr
MRE11	1.36641	0	0	0	0	0	0	0	0	0	0	0	0	0	0	0	0	0	0	0	0	0	0	0	0	0	0	0	0	0	0	0	1.36641	CRISPRSCREEN: 2020_Wei_Biorxiv_crispr
MRPL57	1.36624	0	0	0	0	0	0	0	0	0	0	0	0	0	0	0	0	0	0	0	0	0	0	0	0	0	0	0	0	0	0	0	1.36624	CRISPRSCREEN: 2020_Wei_Biorxiv_crispr
EIF2AK2	0	0	0	0	0	0	0	0	0	0	0	0	0	0	0	0	0	0	0	0	0	0	0	0	0	0	0	1.36616	0	1.2455	0	0	1.36616	TRANSCRIPTOMICS: 2020_Langelier_medrxiv_transcriptomics
CPSF4	1.3659	0	0	0	0	0	0	0	0	0	0	0	0	0	0	0	0	0	0	0	0	0	0	0	0	0	0	0	0	0	0	0	1.3659	CRISPRSCREEN: 2020_Wei_Biorxiv_crispr
CDK12	0	0	0	0	0	0	0	0	0	0	0	0	0	0	0	0	0	0	0	0	0	0	0	0	0	0	0	0	0	1.36566	0	0	1.36566	TRANSCRIPTOMICS: 2020_Sun_Biorxiv_transcriptomics
WDR92	1.3654	0	0	0	0	0	0	0	0	0	0	0	0	0	0	0	0	0	0	0	0	0	0	0	0	0	0	0	0	0	0	0	1.3654	CRISPRSCREEN: 2020_Wei_Biorxiv_crispr
COASY	1.3649	0	0	0	0	0	0	0	0	0	0	0	0	0	0	0	0	0	0	0	0	0	0	0	0	0	0	0	0	0	0	0	1.3649	CRISPRSCREEN: 2020_Wei_Biorxiv_crispr
DDX60	0	0	0	0	0	0	0	0	0	0	0	0	0	0	0	0	0	0	0	0	0	0	0	0	0	0	0	1.36475	0	1.33462	0	0	1.36475	TRANSCRIPTOMICS: 2020_Langelier_medrxiv_transcriptomics
HSP90B1	0	0	0	0	0	0	0	0	0	0	0	0	0	0	0	0	0	0	0	0	0	0	0	0	0	0	0	1.26338	0	1.36471	1.31447	0	1.36471	TRANSCRIPTOMICS: 2020_Sun_Biorxiv_transcriptomics
WDR82	1.36441	0	0	0	0	0	0	0	0	0	0	0	0	0	0	0	0	0	0	0	0	0	0	0	0	0	0	0	0	0	0	0	1.36441	CRISPRSCREEN: 2020_Wei_Biorxiv_crispr
LOC103227169	1.36408	0	0	0	0	0	0	0	0	0	0	0	0	0	0	0	0	0	0	0	0	0	0	0	0	0	0	0	0	0	0	0	1.36408	CRISPRSCREEN: 2020_Wei_Biorxiv_crispr
DSCC1	1.36392	0	0	0	0	0	0	0	0	0	0	0	0	0	0	0	0	0	0	0	0	0	0	0	0	0	0	0	0	0	0	0	1.36392	CRISPRSCREEN: 2020_Wei_Biorxiv_crispr
PTGER4	0	0	0	0	0	0	0	0	0	0	0	0	0	0	0	0	0	0	0	0	0	0	0	0	0	0	0	0	0	1.36377	0	0	1.36377	TRANSCRIPTOMICS: 2020_Sun_Biorxiv_transcriptomics
CPSF1	1.36376	0	0	0	0	0	0	0	0	0	0	0	0	0	0	0	0	0	0	0	0	0	0	0	0	0	0	0	0	0	0	0	1.36376	CRISPRSCREEN: 2020_Wei_Biorxiv_crispr
DDX28	1.3636	0	0	0	0	0	0	0	0	0	0	0	0	0	0	0	0	0	0	0	0	0	0	0	0	0	0	0	0	0	0	0	1.3636	CRISPRSCREEN: 2020_Wei_Biorxiv_crispr
PMVK	1.36344	0	0	0	0	0	0	0	0	0	0	0	0	0	0	0	0	0	0	0	0	0	0	0	0	0	0	0	0	0	0	0	1.36344	CRISPRSCREEN: 2020_Wei_Biorxiv_crispr
CMPK2	0	0	0	0	0	0	0	0	0	0	0	0	0	0	0	0	0	0	0	0	0	0	0	0	0	0	0	1.36335	0	1.31516	0	0	1.36335	TRANSCRIPTOMICS: 2020_Langelier_medrxiv_transcriptomics
LOC103245787	1.36328	0	0	0	0	0	0	0	0	0	0	0	0	0	0	0	0	0	0	0	0	0	0	0	0	0	0	0	0	0	0	0	1.36328	CRISPRSCREEN: 2020_Wei_Biorxiv_crispr
ZC3H12A	0	0	0	0	0	0	0	0	0	0	0	0	0	0	0	0	0	0	0	0	0	0	0	0	0	1.36324	0	0	0	1.24499	0	0	1.36324	TRANSCRIPTOMICS: 2020_Blanco_Cell_transcriptomics
OIP5	1.36312	0	0	0	0	0	0	0	0	0	0	0	0	0	0	0	0	0	0	0	0	0	0	0	0	0	0	0	0	0	0	0	1.36312	CRISPRSCREEN: 2020_Wei_Biorxiv_crispr
NOA1	1.36296	0	0	0	0	0	0	0	0	0	0	0	0	0	0	0	0	0	0	0	0	0	0	0	0	0	0	0	0	0	0	0	1.36296	CRISPRSCREEN: 2020_Wei_Biorxiv_crispr
RTP4	0	0	0	0	0	0	0	0	0	0	0	0	0	0	0	0	0	0	0	0	0	0	1.22975	0	0	0	0	1.36288	0	1.2413	0	0	1.36288	TRANSCRIPTOMICS: 2020_Langelier_medrxiv_transcriptomics
CREB5	0	0	0	0	0	0	0	0	0	0	0	0	0	0	0	0	0	0	0	0	0	0	0	0	0	0	0	0	0	1.36283	0	0	1.36283	TRANSCRIPTOMICS: 2020_Sun_Biorxiv_transcriptomics
VPS13D	1.36265	0	0	0	0	0	0	0	0	0	0	0	0	0	0	0	0	0	0	0	0	0	0	0	0	0	0	0	0	0	0	0	1.36265	CRISPRSCREEN: 2020_Wei_Biorxiv_crispr
DIDO1	1.36249	0	0	0	0	0	0	0	0	0	0	0	0	0	0	0	0	0	0	0	0	0	0	0	0	0	0	0	0	0	0	0	1.36249	CRISPRSCREEN: 2020_Wei_Biorxiv_crispr
LAP3	0	0	0	0	0	0	0	0	0	0	0	0	0	0	0	0	0	0	0	0	0	0	0	0	0	1.23364	0	1.36242	0	0	0	0	1.36242	TRANSCRIPTOMICS: 2020_Langelier_medrxiv_transcriptomics
TSFM	1.36234	0	0	0	0	0	0	0	0	0	0	0	0	0	0	0	0	0	0	0	0	0	0	0	0	0	0	0	0	0	0	0	1.36234	CRISPRSCREEN: 2020_Wei_Biorxiv_crispr
SPATS2L	0	0	0	0	0	0	0	0	0	0	0	0	0	0	0	0	0	0	0	0	0	0	0	0	0	0	0	1.36196	0	0	0	0	1.36196	TRANSCRIPTOMICS: 2020_Langelier_medrxiv_transcriptomics
LOC103235920	1.36172	0	0	0	0	0	0	0	0	0	0	0	0	0	0	0	0	0	0	0	0	0	0	0	0	0	0	0	0	0	0	0	1.36172	CRISPRSCREEN: 2020_Wei_Biorxiv_crispr
GTF2H3	1.36156	0	0	0	0	0	0	0	0	0	0	0	0	0	0	0	0	0	0	0	0	0	0	0	0	0	0	0	0	0	0	0	1.36156	CRISPRSCREEN: 2020_Wei_Biorxiv_crispr
ARL2	1.36126	0	0	0	0	0	0	0	0	0	0	0	0	0	0	0	0	0	0	0	0	0	0	0	0	0	0	0	0	0	0	0	1.36126	CRISPRSCREEN: 2020_Wei_Biorxiv_crispr
TRIM33	1.36111	0	0	0	0	0	0	0	0	0	0	0	0	0	0	0	0	0	0	0	0	0	0	0	0	0	0	0	0	0	0	0	1.36111	CRISPRSCREEN: 2020_Wei_Biorxiv_crispr
ORC4	1.36096	0	0	0	0	0	0	0	0	0	0	0	0	0	0	0	0	0	0	0	0	0	0	0	0	0	0	0	0	0	0	0	1.36096	CRISPRSCREEN: 2020_Wei_Biorxiv_crispr
MED25	1.36066	0	0	0	0	0	0	0	0	0	0	0	0	0	0	0	0	0	0	0	0	0	0	0	0	0	0	0	0	0	0	0	1.36066	CRISPRSCREEN: 2020_Wei_Biorxiv_crispr
PPIL1	1.36051	0	0	0	0	0	0	0	0	0	0	0	0	0	0	0	0	0	0	0	0	0	0	0	0	0	0	0	0	0	0	0	1.36051	CRISPRSCREEN: 2020_Wei_Biorxiv_crispr
SMARCE1	1.36021	0	0	0	0	0	0	0	0	0	0	0	0	0	0	0	0	0	0	0	0	0	0	0	0	0	0	0	0	0	0	0	1.36021	CRISPRSCREEN: 2020_Wei_Biorxiv_crispr
DDX6	1.36006	0	0	0	0	0	0	0	0	0	0	0	0	0	0	0	0	0	0	0	0	0	0	0	0	0	0	0	0	0	0	0	1.36006	CRISPRSCREEN: 2020_Wei_Biorxiv_crispr
EMC3	1.35991	0	0	0	0	0	0	0	0	0	0	0	0	0	0	0	0	0	0	0	0	0	0	0	0	0	0	0	0	0	0	0	1.35991	CRISPRSCREEN: 2020_Wei_Biorxiv_crispr
IFIT5	0	0	0	0	0	0	0	0	0	0	0	0	0	0	0	0	0	0	0	0	0	0	0	0	0	0	0	1.35968	0	1.27023	0	0	1.35968	TRANSCRIPTOMICS: 2020_Langelier_medrxiv_transcriptomics
PGGT1B	1.35962	0	0	0	0	0	0	0	0	0	0	0	0	0	0	0	0	0	0	0	0	0	0	0	0	0	0	0	0	0	0	0	1.35962	CRISPRSCREEN: 2020_Wei_Biorxiv_crispr
SUMO2	1.35947	0	0	0	0	0	0	0	0	0	0	0	0	0	0	0	0	0	0	0	0	0	0	0	0	0	0	0	0	0	0	0	1.35947	CRISPRSCREEN: 2020_Wei_Biorxiv_crispr
CFAP298	1.35933	0	0	0	0	0	0	0	0	0	0	0	0	0	0	0	0	0	0	0	0	0	0	0	0	0	0	0	0	0	0	0	1.35933	CRISPRSCREEN: 2020_Wei_Biorxiv_crispr
STN1	1.35918	0	0	0	0	0	0	0	0	0	0	0	0	0	0	0	0	0	0	0	0	0	0	0	0	0	0	0	0	0	0	0	1.35918	CRISPRSCREEN: 2020_Wei_Biorxiv_crispr
NAV2	0	0	0	0	0	0	0	0	0	0	0	0	0	0	0	0	0	0	0	0	0	0	0	0	1.17258	0	0	0	0	1.35917	0	0	1.35917	TRANSCRIPTOMICS: 2020_Sun_Biorxiv_transcriptomics
LOC103244676	1.35904	0	0	0	0	0	0	0	0	0	0	0	0	0	0	0	0	0	0	0	0	0	0	0	0	0	0	0	0	0	0	0	1.35904	CRISPRSCREEN: 2020_Wei_Biorxiv_crispr
CTU2	1.35889	0	0	0	0	0	0	0	0	0	0	0	0	0	0	0	0	0	0	0	0	0	0	0	0	0	0	0	0	0	0	0	1.35889	CRISPRSCREEN: 2020_Wei_Biorxiv_crispr
SLC22A18AS	1.35861	0	0	0	0	0	0	0	0	0	0	0	0	0	0	0	0	0	0	0	0	0	0	0	0	0	0	0	0	0	0	0	1.35861	CRISPRSCREEN: 2020_Wei_Biorxiv_crispr
PRPF31	1.35847	0	0	0	0	0	0	0	0	0	0	0	0	0	0	0	0	0	0	0	0	0	0	0	0	0	0	0	0	0	0	0	1.35847	CRISPRSCREEN: 2020_Wei_Biorxiv_crispr
PSME2	0	0	0	0	0	0	0	0	0	0	0	0	0	0	0	0	0	0	0	0	0	0	0	0	0	1.23597	0	1.35788	0	0	0	0	1.35788	TRANSCRIPTOMICS: 2020_Langelier_medrxiv_transcriptomics
POLD3	1.35748	0	0	0	0	0	0	0	0	0	0	0	0	0	0	0	0	0	0	0	0	0	0	0	0	0	0	0	0	0	0	0	1.35748	CRISPRSCREEN: 2020_Wei_Biorxiv_crispr
SAMD9L	0	0	0	0	0	0	0	0	0	0	0	0	0	0	0	0	0	0	0	0	0	0	0	0	0	1.22879	0	1.35744	0	1.28609	1.31447	0	1.35744	TRANSCRIPTOMICS: 2020_Langelier_medrxiv_transcriptomics
MXD1	0	0	0	0	0	0	0	0	0	0	0	0	0	0	0	0	0	0	0	0	0	0	0	0	0	0	0	0	0	1.35739	0	0	1.35739	TRANSCRIPTOMICS: 2020_Sun_Biorxiv_transcriptomics
SPTY2D1	1.35734	0	0	0	0	0	0	0	0	0	0	0	0	0	0	0	0	0	0	0	0	0	0	0	0	0	0	0	0	0	0	0	1.35734	CRISPRSCREEN: 2020_Wei_Biorxiv_crispr
LOC103226836	1.3572	0	0	0	0	0	0	0	0	0	0	0	0	0	0	0	0	0	0	0	0	0	0	0	0	0	0	0	0	0	0	0	1.3572	CRISPRSCREEN: 2020_Wei_Biorxiv_crispr
NMT1	1.35707	0	0	0	0	0	0	0	0	0	0	0	0	0	0	0	0	0	0	0	0	0	0	0	0	0	0	0	0	0	0	0	1.35707	CRISPRSCREEN: 2020_Wei_Biorxiv_crispr
DHX30	1.35693	0	0	0	0	0	0	0	0	0	0	0	0	0	0	0	0	0	0	0	0	0	0	0	0	0	0	0	0	0	0	0	1.35693	CRISPRSCREEN: 2020_Wei_Biorxiv_crispr
E2F3	1.35679	0	0	0	0	0	0	0	0	0	0	0	0	0	0	0	0	0	0	0	0	0	0	0	0	0	0	0	0	0	0	0	1.35679	CRISPRSCREEN: 2020_Wei_Biorxiv_crispr
PTPN11	1.35666	0	0	0	0	0	0	0	0	0	0	0	0	0	0	0	0	0	0	0	0	0	0	0	0	0	0	0	0	0	0	0	1.35666	CRISPRSCREEN: 2020_Wei_Biorxiv_crispr
IFITM1	0	0	0	0	0	0	0	0	0	0	0	0	0	0	0	0	0	0	0	0	0	0	0	0	1.18677	1.27566	0	1.35655	0	0	0	0	1.35655	TRANSCRIPTOMICS: 2020_Langelier_medrxiv_transcriptomics
SLC6A14	0	0	0	0	0	0	0	0	0	0	0	0	0	0	0	0	0	0	0	0	0	0	0	0	1.19406	1.35652	0	0	0	1.25144	0	0	1.35652	TRANSCRIPTOMICS: 2020_Blanco_Cell_transcriptomics
SYNE1	0	0	0	0	0	0	0	0	0	0	0	0	0	0	0	0	0	0	0	0	0	0	1.22975	0	1.16971	0	0	0	0	1.35651	1.31447	0	1.35651	TRANSCRIPTOMICS: 2020_Sun_Biorxiv_transcriptomics
LOC103233752	1.35625	0	0	0	0	0	0	0	0	0	0	0	0	0	0	0	0	0	0	0	0	0	0	0	0	0	0	0	0	0	0	0	1.35625	CRISPRSCREEN: 2020_Wei_Biorxiv_crispr
VPS25	1.35611	0	0	0	0	0	0	0	0	0	0	0	0	0	0	0	0	0	0	0	0	0	0	0	0	0	0	0	0	0	0	0	1.35611	CRISPRSCREEN: 2020_Wei_Biorxiv_crispr
OTUD5	1.35598	0	0	0	0	0	0	0	0	0	0	0	0	0	0	0	0	0	0	0	0	0	0	0	0	0	0	0	0	0	0	0	1.35598	CRISPRSCREEN: 2020_Wei_Biorxiv_crispr
METTL16	1.35585	0	0	0	0	0	0	0	0	0	0	0	0	0	0	0	0	0	0	0	0	0	0	0	0	0	0	0	0	0	0	0	1.35585	CRISPRSCREEN: 2020_Wei_Biorxiv_crispr
NDUFB6	1.35571	0	0	0	0	0	0	0	0	0	0	0	0	0	0	0	0	0	0	0	0	0	0	0	0	0	0	0	0	0	0	0	1.35571	CRISPRSCREEN: 2020_Wei_Biorxiv_crispr
SIGLEC1	0	0	0	0	0	0	0	0	0	0	0	0	0	0	0	0	0	0	0	0	0	0	1.22975	0	0	0	0	1.35567	0	0	1.31447	0	1.35567	TRANSCRIPTOMICS: 2020_Langelier_medrxiv_transcriptomics
PDAP1	1.35558	0	0	0	0	0	0	0	0	0	0	0	0	0	0	0	0	0	0	0	0	0	0	0	0	0	0	0	0	0	0	0	1.35558	CRISPRSCREEN: 2020_Wei_Biorxiv_crispr
THUMPD1	1.35545	0	0	0	0	0	0	0	0	0	0	0	0	0	0	0	0	0	0	0	0	0	0	0	0	0	0	0	0	0	0	0	1.35545	CRISPRSCREEN: 2020_Wei_Biorxiv_crispr
ORC5	1.35532	0	0	0	0	0	0	0	0	0	0	0	0	0	0	0	0	0	0	0	0	0	0	0	0	0	0	0	0	0	0	0	1.35532	CRISPRSCREEN: 2020_Wei_Biorxiv_crispr
PML	0	0	0	0	0	0	0	0	0	0	0	0	0	0	0	0	0	0	0	0	0	0	0	0	0	1.23319	1.31326	1.35524	0	0	0	0	1.35524	TRANSCRIPTOMICS: 2020_Langelier_medrxiv_transcriptomics
LOC103233166	1.35519	0	0	0	0	0	0	0	0	0	0	0	0	0	0	0	0	0	0	0	0	0	0	0	0	0	0	0	0	0	0	0	1.35519	CRISPRSCREEN: 2020_Wei_Biorxiv_crispr
KLHDC7B	0	0	0	0	0	0	0	0	0	0	0	0	0	0	0	0	0	0	0	0	0	0	0	0	0	0	0	1.3548	0	0	0	0	1.3548	TRANSCRIPTOMICS: 2020_Langelier_medrxiv_transcriptomics
H1-4	1.35479	0	0	0	0	0	0	0	0	0	0	0	0	0	0	0	0	0	0	0	0	0	0	0	0	0	0	0	0	0	0	0	1.35479	CRISPRSCREEN: 2020_Wei_Biorxiv_crispr
HIVEP1	0	0	0	0	0	0	0	0	0	0	0	0	0	0	0	0	0	0	0	0	0	0	0	0	0	0	0	0	0	1.35477	0	0	1.35477	TRANSCRIPTOMICS: 2020_Sun_Biorxiv_transcriptomics
ZNF628	1.35453	0	0	0	0	0	0	0	0	0	0	0	0	0	0	0	0	0	0	0	0	0	0	0	0	0	0	0	0	0	0	0	1.35453	CRISPRSCREEN: 2020_Wei_Biorxiv_crispr
LOC103224264	1.35441	0	0	0	0	0	0	0	0	0	0	0	0	0	0	0	0	0	0	0	0	0	0	0	0	0	0	0	0	0	0	0	1.35441	CRISPRSCREEN: 2020_Wei_Biorxiv_crispr
TAF5L	1.35415	0	0	0	0	0	0	0	0	0	0	0	0	0	0	0	0	0	0	0	0	0	0	0	0	0	0	0	0	0	0	0	1.35415	CRISPRSCREEN: 2020_Wei_Biorxiv_crispr
NAA40	1.35402	0	0	0	0	0	0	0	0	0	0	0	0	0	0	0	0	0	0	0	0	0	0	0	0	0	0	0	0	0	0	0	1.35402	CRISPRSCREEN: 2020_Wei_Biorxiv_crispr
SAMD9	0	0	0	0	0	0	0	0	0	0	0	0	0	0	0	0	0	0	0	0	0	0	0	0	0	0	0	1.35393	1.28226	1.26639	1.31447	0	1.35393	TRANSCRIPTOMICS: 2020_Langelier_medrxiv_transcriptomics
PRKDC	0	0	0	0	0	0	0	0	0	0	0	0	0	0	0	0	0	0	0	0	0	0	0	0	0	0	0	1.25924	0	1.35391	0	0	1.35391	TRANSCRIPTOMICS: 2020_Sun_Biorxiv_transcriptomics
NXT1	1.35389	0	0	0	0	0	0	0	0	0	0	0	0	0	0	0	0	0	0	0	0	0	0	0	0	0	0	0	0	0	0	0	1.35389	CRISPRSCREEN: 2020_Wei_Biorxiv_crispr
MRPL16	1.35377	0	0	0	0	0	0	0	0	0	0	0	0	0	0	0	0	0	0	0	0	0	0	0	0	0	0	0	0	0	0	0	1.35377	CRISPRSCREEN: 2020_Wei_Biorxiv_crispr
RTF2	1.35364	0	0	0	0	0	0	0	0	0	0	0	0	0	0	0	0	0	0	0	0	0	0	0	0	0	0	0	0	0	0	0	1.35364	CRISPRSCREEN: 2020_Wei_Biorxiv_crispr
HSD17B10	1.35352	0	0	0	0	0	0	0	0	0	0	0	0	0	0	0	0	0	0	0	0	0	0	0	0	0	0	0	0	0	0	0	1.35352	CRISPRSCREEN: 2020_Wei_Biorxiv_crispr
ADAR	0	0	0	0	0	0	0	0	0	0	0	0	0	0	0	0	0	0	0	0	0	0	0	0	0	0	0	1.3535	0	0	1.31447	0	1.3535	TRANSCRIPTOMICS: 2020_Langelier_medrxiv_transcriptomics
SF3B4	1.35339	0	0	0	0	0	0	0	0	0	0	0	0	0	0	0	0	0	0	0	0	0	0	0	0	0	0	0	0	0	0	0	1.35339	CRISPRSCREEN: 2020_Wei_Biorxiv_crispr
CXCL9	0	0	0	0	0	0	0	0	0	0	0	0	0	0	0	0	0	0	0	0	0	0	1.22975	0	0	0	0	1.35307	0	0	0	0	1.35307	TRANSCRIPTOMICS: 2020_Langelier_medrxiv_transcriptomics
EPCAM	0	0	0	0	0	0	0	0	0	0	0	0	0	0	0	0	0	0	0	0	0	0	0	0	0	0	0	0	1.28226	1.35306	0	0	1.35306	TRANSCRIPTOMICS: 2020_Sun_Biorxiv_transcriptomics
NFRKB	1.35302	0	0	0	0	0	0	0	0	0	0	0	0	0	0	0	0	0	0	0	0	0	0	0	0	0	0	0	0	0	0	0	1.35302	CRISPRSCREEN: 2020_Wei_Biorxiv_crispr
ELAVL1	1.35289	0	0	0	0	0	0	0	0	0	0	0	0	0	0	0	0	0	0	0	0	0	0	0	0	0	0	0	0	0	0	0	1.35289	CRISPRSCREEN: 2020_Wei_Biorxiv_crispr
FASTKD1	1.35277	0	0	0	0	0	0	0	0	0	0	0	0	0	0	0	0	0	0	0	0	0	0	0	0	0	0	0	0	0	0	0	1.35277	CRISPRSCREEN: 2020_Wei_Biorxiv_crispr
UBA3	1.35265	0	0	0	0	0	0	0	0	0	0	0	0	0	0	0	0	0	0	0	0	0	0	0	0	0	0	0	0	0	0	0	1.35265	CRISPRSCREEN: 2020_Wei_Biorxiv_crispr
SRRD	1.3524	0	0	0	0	0	0	0	0	0	0	0	0	0	0	0	0	0	0	0	0	0	0	0	0	0	0	0	0	0	0	0	1.3524	CRISPRSCREEN: 2020_Wei_Biorxiv_crispr
LEO1	1.35228	0	0	0	0	0	0	0	0	0	0	0	0	0	0	0	0	0	0	0	0	0	0	0	0	0	0	0	0	0	0	0	1.35228	CRISPRSCREEN: 2020_Wei_Biorxiv_crispr
UBE2L6	0	0	0	0	0	0	0	0	0	0	0	0	0	0	0	0	0	0	0	0	0	0	0	0	0	1.25008	0	1.35221	0	0	0	0	1.35221	TRANSCRIPTOMICS: 2020_Langelier_medrxiv_transcriptomics
ZNFX1	0	0	0	0	0	0	0	0	0	0	0	0	0	0	0	0	0	0	0	0	0	0	0	0	0	0	0	1.35179	0	1.35221	0	0	1.35221	TRANSCRIPTOMICS: 2020_Sun_Biorxiv_transcriptomics
RNASEH2B	1.35204	0	0	0	0	0	0	0	0	0	0	0	0	0	0	0	0	0	0	0	0	0	0	0	0	0	0	0	0	0	0	0	1.35204	CRISPRSCREEN: 2020_Wei_Biorxiv_crispr
KMT2D	1.35192	0	0	0	0	0	0	0	0	0	0	0	0	0	0	0	0	0	0	0	0	0	0	0	0	0	0	0	0	0	0	0	1.35192	CRISPRSCREEN: 2020_Wei_Biorxiv_crispr
CTCF	1.3518	0	0	0	0	0	0	0	0	0	0	0	0	0	0	0	0	0	0	0	0	0	0	0	0	0	0	0	0	0	0	0	1.3518	CRISPRSCREEN: 2020_Wei_Biorxiv_crispr
DAZAP2	1.35168	0	0	0	0	0	0	0	0	0	0	0	0	0	0	0	0	0	0	0	0	0	0	0	0	0	0	0	0	0	0	0	1.35168	CRISPRSCREEN: 2020_Wei_Biorxiv_crispr
WDR48	1.35132	0	0	0	0	0	0	0	0	0	0	0	0	0	0	0	0	0	0	0	0	0	0	0	0	0	0	0	0	0	0	0	1.35132	CRISPRSCREEN: 2020_Wei_Biorxiv_crispr
ELP2	1.3512	0	0	0	0	0	0	0	0	0	0	0	0	0	0	0	0	0	0	0	0	0	0	0	0	0	0	0	0	0	0	0	1.3512	CRISPRSCREEN: 2020_Wei_Biorxiv_crispr
NELFE	1.35096	0	0	0	0	0	0	0	0	0	0	0	0	0	0	0	0	0	0	0	0	0	0	0	0	0	0	0	0	0	0	0	1.35096	CRISPRSCREEN: 2020_Wei_Biorxiv_crispr
LAG3	0	0	0	0	0	0	0	0	0	0	0	0	0	0	0	0	0	0	0	0	0	0	0	0	0	0	0	1.35094	0	0	0	0	1.35094	TRANSCRIPTOMICS: 2020_Langelier_medrxiv_transcriptomics
LOC103238540	1.35085	0	0	0	0	0	0	0	0	0	0	0	0	0	0	0	0	0	0	0	0	0	0	0	0	0	0	0	0	0	0	0	1.35085	CRISPRSCREEN: 2020_Wei_Biorxiv_crispr
SIK1	1.35073	0	0	0	0	0	0	0	0	0	0	0	0	0	0	0	0	0	0	0	0	0	0	0	0	0	0	0	0	0	0	0	1.35073	CRISPRSCREEN: 2020_Wei_Biorxiv_crispr
NFKB1	0	0	0	0	0	0	0	0	0	0	0	0	0	0	0	0	0	0	0	0	0	0	0	0	0	1.26541	0	0	0	1.35055	0	0	1.35055	TRANSCRIPTOMICS: 2020_Sun_Biorxiv_transcriptomics
SLFN5	0	0	0	0	0	0	0	0	0	0	0	0	0	0	0	0	0	0	0	0	0	0	0	0	0	1.24774	0	1.35052	0	1.24913	0	0	1.35052	TRANSCRIPTOMICS: 2020_Langelier_medrxiv_transcriptomics
PKMYT1	1.3505	0	0	0	0	0	0	0	0	0	0	0	0	0	0	0	0	0	0	0	0	0	0	0	0	0	0	0	0	0	0	0	1.3505	CRISPRSCREEN: 2020_Wei_Biorxiv_crispr
IPO13	1.35038	0	0	0	0	0	0	0	0	0	0	0	0	0	0	0	0	0	0	0	0	0	0	0	0	0	0	0	0	0	0	0	1.35038	CRISPRSCREEN: 2020_Wei_Biorxiv_crispr
IL1B	0	0	0	0	0	0	0	0	0	0	0	0	0	0	0	0	0	0	0	0	0	0	0	0	0	1.35027	0	0	0	1.23803	0	0	1.35027	TRANSCRIPTOMICS: 2020_Blanco_Cell_transcriptomics
ANAPC10	1.35027	0	0	0	0	0	0	0	0	0	0	0	0	0	0	0	0	0	0	0	0	0	0	0	0	0	0	0	0	0	0	0	1.35027	CRISPRSCREEN: 2020_Wei_Biorxiv_crispr
LOC103230378	1.35015	0	0	0	0	0	0	0	0	0	0	0	0	0	0	0	0	0	0	0	0	0	0	0	0	0	0	0	0	0	0	0	1.35015	CRISPRSCREEN: 2020_Wei_Biorxiv_crispr
HLA-A	0	0	0	0	0	0	0	0	0	0	0	0	0	0	0	0	0	0	0	0	0	0	0	0	0	0	0	1.3501	0	0	1.31447	0	1.3501	TRANSCRIPTOMICS: 2020_Langelier_medrxiv_transcriptomics
TRNAU1AP	1.35004	0	0	0	0	0	0	0	0	0	0	0	0	0	0	0	0	0	0	0	0	0	0	0	0	0	0	0	0	0	0	0	1.35004	CRISPRSCREEN: 2020_Wei_Biorxiv_crispr
RUNX1	1.34992	0	0	0	0	0	0	0	0	0	0	0	0	0	0	0	0	0	0	0	0	0	0	0	0	0	0	0	0	0	0	0	1.34992	CRISPRSCREEN: 2020_Wei_Biorxiv_crispr
TAF10	1.34981	0	0	0	0	0	0	0	0	0	0	0	0	0	0	0	0	0	0	0	0	0	0	0	0	0	0	0	0	0	0	0	1.34981	CRISPRSCREEN: 2020_Wei_Biorxiv_crispr
PSMB8	0	0	0	0	0	0	0	0	0	0	0	0	0	0	0	0	0	0	0	0	0	0	1.22975	0	0	1.24136	0	1.34968	0	0	0	0	1.34968	TRANSCRIPTOMICS: 2020_Langelier_medrxiv_transcriptomics
PI4KB	1.34958	0	0	0	0	0	0	0	0	0	0	0	0	0	0	0	0	0	0	0	0	0	0	0	0	0	0	0	0	0	0	0	1.34958	CRISPRSCREEN: 2020_Wei_Biorxiv_crispr
RESF1	1.34947	0	0	0	0	0	0	0	0	0	0	0	0	0	0	0	0	0	0	0	0	0	0	0	0	0	0	0	0	0	0	0	1.34947	CRISPRSCREEN: 2020_Wei_Biorxiv_crispr
CNOT1	1.34935	0	0	0	0	0	0	0	0	0	0	0	0	0	0	0	0	0	0	0	0	0	0	0	0	0	0	0	0	0	0	0	1.34935	CRISPRSCREEN: 2020_Wei_Biorxiv_crispr
BTN3A3	0	0	0	0	0	0	0	0	0	0	0	0	0	0	0	0	0	0	0	0	0	0	0	0	0	0	0	1.34926	0	0	0	0	1.34926	TRANSCRIPTOMICS: 2020_Langelier_medrxiv_transcriptomics
ELP1	1.34913	0	0	0	0	0	0	0	0	0	0	0	0	0	0	0	0	0	0	0	0	0	0	0	0	0	0	0	0	0	0	0	1.34913	CRISPRSCREEN: 2020_Wei_Biorxiv_crispr
LOC103243813	1.34902	0	0	0	0	0	0	0	0	0	0	0	0	0	0	0	0	0	0	0	0	0	0	0	0	0	0	0	0	0	0	0	1.34902	CRISPRSCREEN: 2020_Wei_Biorxiv_crispr
TRIM31	0	0	0	0	0	0	0	0	0	0	0	0	0	0	0	0	0	0	0	0	0	0	0	0	1.17914	0	0	0	0	1.3489	0	0	1.3489	TRANSCRIPTOMICS: 2020_Sun_Biorxiv_transcriptomics
NT5C3A	0	0	0	0	0	0	0	0	0	0	0	0	0	0	0	0	0	0	0	0	0	0	0	0	0	0	0	1.34885	0	1.28303	0	0	1.34885	TRANSCRIPTOMICS: 2020_Langelier_medrxiv_transcriptomics
HNRNPU	1.34869	0	0	0	0	0	0	0	0	0	0	0	0	0	0	0	0	0	0	0	0	0	0	0	0	0	0	0	0	0	0	0	1.34869	CRISPRSCREEN: 2020_Wei_Biorxiv_crispr
PSMG4	1.34858	0	0	0	0	0	0	0	0	0	0	0	0	0	0	0	0	0	0	0	0	0	0	0	0	0	0	0	0	0	0	0	1.34858	CRISPRSCREEN: 2020_Wei_Biorxiv_crispr
LOC103235650	1.34847	0	0	0	0	0	0	0	0	0	0	0	0	0	0	0	0	0	0	0	0	0	0	0	0	0	0	0	0	0	0	0	1.34847	CRISPRSCREEN: 2020_Wei_Biorxiv_crispr
ADSL	1.34825	0	0	0	0	0	0	0	0	0	0	0	0	0	0	0	0	0	0	0	0	0	0	0	0	0	0	0	0	0	0	0	1.34825	CRISPRSCREEN: 2020_Wei_Biorxiv_crispr
DENND4A	0	0	0	0	0	0	0	0	0	0	0	0	0	0	0	0	0	0	0	0	0	0	0	0	0	0	0	0	0	1.3481	0	0	1.3481	TRANSCRIPTOMICS: 2020_Sun_Biorxiv_transcriptomics
PNKP	1.34803	0	0	0	0	0	0	0	0	0	0	0	0	0	0	0	0	0	0	0	0	0	0	0	0	0	0	0	0	0	0	0	1.34803	CRISPRSCREEN: 2020_Wei_Biorxiv_crispr
SMG6	1.34792	0	0	0	0	0	0	0	0	0	0	0	0	0	0	0	0	0	0	0	0	0	0	0	0	0	0	0	0	0	0	0	1.34792	CRISPRSCREEN: 2020_Wei_Biorxiv_crispr
TRIM8	1.3476	0	0	0	0	0	0	0	0	0	0	0	0	0	0	0	0	0	0	0	0	0	0	0	0	0	0	0	0	0	0	0	1.3476	CRISPRSCREEN: 2020_Wei_Biorxiv_crispr
ABCC11	1.34749	0	0	0	0	0	0	0	0	0	0	0	0	0	0	0	0	0	0	0	0	0	0	0	0	0	0	0	0	0	0	0	1.34749	CRISPRSCREEN: 2020_Wei_Biorxiv_crispr
LOC103243020	1.34739	0	0	0	0	0	0	0	0	0	0	0	0	0	0	0	0	0	0	0	0	0	0	0	0	0	0	0	0	0	0	0	1.34739	CRISPRSCREEN: 2020_Wei_Biorxiv_crispr
AGR2	0	0	0	0	0	0	0	0	0	0	0	0	0	0	0	0	0	0	0	0	0	0	1.22975	0	0	0	0	0	1.28226	1.34729	0	0	1.34729	TRANSCRIPTOMICS: 2020_Sun_Biorxiv_transcriptomics
WRAP53	1.34728	0	0	0	0	0	0	0	0	0	0	0	0	0	0	0	0	0	0	0	0	0	0	0	0	0	0	0	0	0	0	0	1.34728	CRISPRSCREEN: 2020_Wei_Biorxiv_crispr
SHFL	0	0	0	0	0	0	0	0	0	0	0	0	0	0	0	0	0	0	0	0	0	0	0	0	0	0	0	1.3472	0	0	0	0	1.3472	TRANSCRIPTOMICS: 2020_Langelier_medrxiv_transcriptomics
LOC103229653	1.34717	0	0	0	0	0	0	0	0	0	0	0	0	0	0	0	0	0	0	0	0	0	0	0	0	0	0	0	0	0	0	0	1.34717	CRISPRSCREEN: 2020_Wei_Biorxiv_crispr
CLTC	1.34707	0	0	0	0	0	0	0	0	0	0	0	0	0	0	0	0	0	0	0	0	0	0	0	0	0	0	0	0	0	0	0	1.34707	CRISPRSCREEN: 2020_Wei_Biorxiv_crispr
SNRNP40	1.34696	0	0	0	0	0	0	0	0	0	0	0	0	0	0	0	0	0	0	0	0	0	0	0	0	0	0	0	0	0	0	0	1.34696	CRISPRSCREEN: 2020_Wei_Biorxiv_crispr
IFI16	0	0	0	0	0	0	0	0	0	0	0	0	0	0	0	0	0	0	0	0	0	0	0	0	0	0	0	1.34679	0	1.24159	1.31447	0	1.34679	TRANSCRIPTOMICS: 2020_Langelier_medrxiv_transcriptomics
EIF2B1	1.34654	0	0	0	0	0	0	0	0	0	0	0	0	0	0	0	0	0	0	0	0	0	0	0	0	0	0	0	0	0	0	0	1.34654	CRISPRSCREEN: 2020_Wei_Biorxiv_crispr
SERPINA3	0	0	0	0	0	0	0	0	0	0	0	0	0	0	0	0	0	0	0	0	0	0	0	0	0	0	0	0	0	1.3465	0	0	1.3465	TRANSCRIPTOMICS: 2020_Sun_Biorxiv_transcriptomics
SPRING1	1.34644	0	0	0	0	0	0	0	0	0	0	0	0	0	0	0	0	0	0	0	0	0	0	0	0	0	0	0	0	0	0	0	1.34644	CRISPRSCREEN: 2020_Wei_Biorxiv_crispr
WDR74	0	0	0	0	0	0	0	0	0	0	0	0	0	0	0	0	0	0	0	0	0	0	0	0	0	0	0	1.34638	0	0	0	0	1.34638	TRANSCRIPTOMICS: 2020_Langelier_medrxiv_transcriptomics
SEC22B	1.34634	0	0	0	0	0	0	0	0	0	0	0	0	0	0	0	0	0	0	0	0	0	0	0	0	0	0	0	0	0	0	0	1.34634	CRISPRSCREEN: 2020_Wei_Biorxiv_crispr
C28H7orf26	1.34623	0	0	0	0	0	0	0	0	0	0	0	0	0	0	0	0	0	0	0	0	0	0	0	0	0	0	0	0	0	0	0	1.34623	CRISPRSCREEN: 2020_Wei_Biorxiv_crispr
SNUPN	1.34613	0	0	0	0	0	0	0	0	0	0	0	0	0	0	0	0	0	0	0	0	0	0	0	0	0	0	0	0	0	0	0	1.34613	CRISPRSCREEN: 2020_Wei_Biorxiv_crispr
GPRC5D	1.34603	0	0	0	0	0	0	0	0	0	0	0	0	0	0	0	0	0	0	0	0	0	0	0	0	0	0	0	0	0	0	0	1.34603	CRISPRSCREEN: 2020_Wei_Biorxiv_crispr
LOC103219987	1.34593	0	0	0	0	0	0	0	0	0	0	0	0	0	0	0	0	0	0	0	0	0	0	0	0	0	0	0	0	0	0	0	1.34593	CRISPRSCREEN: 2020_Wei_Biorxiv_crispr
CENPP	1.34582	0	0	0	0	0	0	0	0	0	0	0	0	0	0	0	0	0	0	0	0	0	0	0	0	0	0	0	0	0	0	0	1.34582	CRISPRSCREEN: 2020_Wei_Biorxiv_crispr
PCLO	0	0	0	0	0	0	0	0	0	0	0	0	0	0	0	0	0	0	0	0	0	0	0	0	0	0	0	0	0	1.34571	0	0	1.34571	TRANSCRIPTOMICS: 2020_Sun_Biorxiv_transcriptomics
HNRNPA2B1	1.34562	0	0	0	0	0	0	0	0	0	0	0	0	0	0	0	0	0	0	0	0	0	0	0	0	0	0	0	0	0	0	0	1.34562	CRISPRSCREEN: 2020_Wei_Biorxiv_crispr
PLAAT2	0	0	0	0	0	0	0	0	0	0	0	0	0	0	0	0	0	0	0	0	0	0	0	0	0	0	0	1.34557	0	0	0	0	1.34557	TRANSCRIPTOMICS: 2020_Langelier_medrxiv_transcriptomics
LOC103246577	1.34552	0	0	0	0	0	0	0	0	0	0	0	0	0	0	0	0	0	0	0	0	0	0	0	0	0	0	0	0	0	0	0	1.34552	CRISPRSCREEN: 2020_Wei_Biorxiv_crispr
LOC103227121	1.34542	0	0	0	0	0	0	0	0	0	0	0	0	0	0	0	0	0	0	0	0	0	0	0	0	0	0	0	0	0	0	0	1.34542	CRISPRSCREEN: 2020_Wei_Biorxiv_crispr
PPM1K	0	0	0	0	0	0	0	0	0	0	0	0	0	0	0	0	0	0	0	0	0	0	0	0	0	0	0	1.34516	0	1.34415	0	0	1.34516	TRANSCRIPTOMICS: 2020_Langelier_medrxiv_transcriptomics
SMARCB1	1.34512	0	0	0	0	0	0	0	0	0	0	0	0	0	0	0	0	0	0	0	0	0	0	0	0	0	0	0	0	0	0	0	1.34512	CRISPRSCREEN: 2020_Wei_Biorxiv_crispr
UBE2D3	1.34502	0	0	0	0	0	0	0	0	0	0	0	0	0	0	0	0	0	0	0	0	0	0	0	0	0	0	0	0	0	0	0	1.34502	CRISPRSCREEN: 2020_Wei_Biorxiv_crispr
NFKBIZ	0	0	0	0	0	0	0	0	0	0	0	0	0	0	0	0	0	0	0	0	0	0	0	0	0	1.28672	0	0	0	1.34492	0	0	1.34492	TRANSCRIPTOMICS: 2020_Sun_Biorxiv_transcriptomics
MMS19	1.34492	0	0	0	0	0	0	0	0	0	0	0	0	0	0	0	0	0	0	0	0	0	0	0	0	0	0	0	0	0	0	0	1.34492	CRISPRSCREEN: 2020_Wei_Biorxiv_crispr
PUS3	1.34482	0	0	0	0	0	0	0	0	0	0	0	0	0	0	0	0	0	0	0	0	0	0	0	0	0	0	0	0	0	0	0	1.34482	CRISPRSCREEN: 2020_Wei_Biorxiv_crispr
DHX58	0	0	0	0	0	0	0	0	0	0	0	0	0	0	0	0	0	0	0	0	0	0	0	0	0	0	0	1.34476	0	1.24764	0	0	1.34476	TRANSCRIPTOMICS: 2020_Langelier_medrxiv_transcriptomics
WDR3	1.34472	0	0	0	0	0	0	0	0	0	0	0	0	0	0	0	0	0	0	0	0	0	0	0	0	0	0	0	0	0	0	0	1.34472	CRISPRSCREEN: 2020_Wei_Biorxiv_crispr
FARS2	1.34463	0	0	0	0	0	0	0	0	0	0	0	0	0	0	0	0	0	0	0	0	0	0	0	0	0	0	0	0	0	0	0	1.34463	CRISPRSCREEN: 2020_Wei_Biorxiv_crispr
UROD	1.34453	0	0	0	0	0	0	0	0	0	0	0	0	0	0	0	0	0	0	0	0	0	0	0	0	0	0	0	0	0	0	0	1.34453	CRISPRSCREEN: 2020_Wei_Biorxiv_crispr
CSF3	0	0	0	0	0	0	0	0	0	0	0	0	0	0	0	0	0	0	0	0	0	0	0	0	0	1.34447	0	0	0	0	0	0	1.34447	TRANSCRIPTOMICS: 2020_Blanco_Cell_transcriptomics
OTUB1	1.34443	0	0	0	0	0	0	0	0	0	0	0	0	0	0	0	0	0	0	0	0	0	0	0	0	0	0	0	0	0	0	0	1.34443	CRISPRSCREEN: 2020_Wei_Biorxiv_crispr
LGALS9	0	0	0	0	0	0	0	0	0	0	0	0	0	0	0	0	0	0	0	0	0	0	0	0	0	1.2322	0	1.34436	0	0	0	0	1.34436	TRANSCRIPTOMICS: 2020_Langelier_medrxiv_transcriptomics
TSR3	1.34433	0	0	0	0	0	0	0	0	0	0	0	0	0	0	0	0	0	0	0	0	0	0	0	0	0	0	0	0	0	0	0	1.34433	CRISPRSCREEN: 2020_Wei_Biorxiv_crispr
ADAM30	1.34414	0	0	0	0	0	0	0	0	0	0	0	0	0	0	0	0	0	0	0	0	0	0	0	0	0	0	0	0	0	0	0	1.34414	CRISPRSCREEN: 2020_Wei_Biorxiv_crispr
IFI35	0	0	0	0	0	0	0	0	0	0	0	0	0	0	0	0	0	0	0	0	0	0	0	0	0	1.22735	0	1.34396	0	0	0	0	1.34396	TRANSCRIPTOMICS: 2020_Langelier_medrxiv_transcriptomics
LOC103233504	1.34394	0	0	0	0	0	0	0	0	0	0	0	0	0	0	0	0	0	0	0	0	0	0	0	0	0	0	0	0	0	0	0	1.34394	CRISPRSCREEN: 2020_Wei_Biorxiv_crispr
MRPL24	1.34385	0	0	0	0	0	0	0	0	0	0	0	0	0	0	0	0	0	0	0	0	0	0	0	0	0	0	0	0	0	0	0	1.34385	CRISPRSCREEN: 2020_Wei_Biorxiv_crispr
CDK2	1.34375	0	0	0	0	0	0	0	0	0	0	0	0	0	0	0	0	0	0	0	0	0	0	0	0	0	0	0	0	0	0	0	1.34375	CRISPRSCREEN: 2020_Wei_Biorxiv_crispr
DHX29	1.34366	0	0	0	0	0	0	0	0	0	0	0	0	0	0	0	0	0	0	0	0	0	0	0	0	0	0	0	0	0	0	0	1.34366	CRISPRSCREEN: 2020_Wei_Biorxiv_crispr
EIF4A2	0	0	0	0	0	0	0	0	0	0	0	0	0	0	0	0	0	0	0	0	0	0	0	0	0	0	0	1.34356	0	0	0	0	1.34356	TRANSCRIPTOMICS: 2020_Langelier_medrxiv_transcriptomics
C12H9orf78	1.34356	0	0	0	0	0	0	0	0	0	0	0	0	0	0	0	0	0	0	0	0	0	0	0	0	0	0	0	0	0	0	0	1.34356	CRISPRSCREEN: 2020_Wei_Biorxiv_crispr
DNAJB4	0	0	0	0	0	0	0	0	0	0	0	0	0	0	0	0	0	0	0	0	0	0	0	0	0	0	0	0	0	1.34338	0	0	1.34338	TRANSCRIPTOMICS: 2020_Sun_Biorxiv_transcriptomics
CNTN4	1.34328	0	0	0	0	0	0	0	0	0	0	0	0	0	0	0	0	0	0	0	0	0	0	0	0	0	0	0	0	0	0	0	1.34328	CRISPRSCREEN: 2020_Wei_Biorxiv_crispr
SP100	0	0	0	0	0	0	0	0	0	0	0	0	0	0	0	0	0	0	0	0	0	0	1.22975	0	0	1.22519	0	1.34317	0	1.25347	0	0	1.34317	TRANSCRIPTOMICS: 2020_Langelier_medrxiv_transcriptomics
SBDS	1.34309	0	0	0	0	0	0	0	0	0	0	0	0	0	0	0	0	0	0	0	0	0	0	0	0	0	0	0	0	0	0	0	1.34309	CRISPRSCREEN: 2020_Wei_Biorxiv_crispr
CTDSPL2	1.343	0	0	0	0	0	0	0	0	0	0	0	0	0	0	0	0	0	0	0	0	0	0	0	0	0	0	0	0	0	0	0	1.343	CRISPRSCREEN: 2020_Wei_Biorxiv_crispr
ZNF598	1.34281	0	0	0	0	0	0	0	0	0	0	0	0	0	0	0	0	0	0	0	0	0	0	0	0	0	0	0	0	0	0	0	1.34281	CRISPRSCREEN: 2020_Wei_Biorxiv_crispr
HLA-F	0	0	0	0	0	0	0	0	0	0	0	0	0	0	0	0	0	0	0	0	0	0	0	0	0	0	0	1.34277	0	1.23806	1.31447	0	1.34277	TRANSCRIPTOMICS: 2020_Langelier_medrxiv_transcriptomics
ZC3H12C	0	0	0	0	0	0	0	0	0	0	0	0	0	0	0	0	0	0	0	0	0	0	0	0	0	1.23831	0	0	0	1.34261	0	0	1.34261	TRANSCRIPTOMICS: 2020_Sun_Biorxiv_transcriptomics
LOC103243836	1.34253	0	0	0	0	0	0	0	0	0	0	0	0	0	0	0	0	0	0	0	0	0	0	0	0	0	0	0	0	0	0	0	1.34253	CRISPRSCREEN: 2020_Wei_Biorxiv_crispr
CAD	1.34244	0	0	0	0	0	0	0	0	0	0	0	0	0	0	0	0	0	0	0	0	0	0	0	0	0	0	0	0	0	0	0	1.34244	CRISPRSCREEN: 2020_Wei_Biorxiv_crispr
TRIM14	0	0	0	0	0	0	0	0	0	0	0	0	0	0	0	0	0	0	0	0	0	0	0	0	0	1.25026	0	1.34238	0	0	0	0	1.34238	TRANSCRIPTOMICS: 2020_Langelier_medrxiv_transcriptomics
LOC103231764	1.34235	0	0	0	0	0	0	0	0	0	0	0	0	0	0	0	0	0	0	0	0	0	0	0	0	0	0	0	0	0	0	0	1.34235	CRISPRSCREEN: 2020_Wei_Biorxiv_crispr
ASXL1	1.34225	0	0	0	0	0	0	0	0	0	0	0	0	0	0	0	0	0	0	0	0	0	0	0	0	0	0	0	0	0	0	0	1.34225	CRISPRSCREEN: 2020_Wei_Biorxiv_crispr
MBTPS2	1.34216	0	0	0	0	0	0	0	0	0	0	0	0	0	0	0	0	0	0	0	0	0	0	0	0	0	0	0	0	0	0	0	1.34216	CRISPRSCREEN: 2020_Wei_Biorxiv_crispr
NUDCD3	1.34207	0	0	0	0	0	0	0	0	0	0	0	0	0	0	0	0	0	0	0	0	0	0	0	0	0	0	0	0	0	0	0	1.34207	CRISPRSCREEN: 2020_Wei_Biorxiv_crispr
OPTN	0	0	0	0	0	0	0	0	0	0	0	0	0	0	0	0	0	0	0	0	0	0	0	0	0	0	0	1.34199	0	1.24592	0	0	1.34199	TRANSCRIPTOMICS: 2020_Langelier_medrxiv_transcriptomics
CIAO2B	1.34198	0	0	0	0	0	0	0	0	0	0	0	0	0	0	0	0	0	0	0	0	0	0	0	0	0	0	0	0	0	0	0	1.34198	CRISPRSCREEN: 2020_Wei_Biorxiv_crispr
LOC103236228	1.34189	0	0	0	0	0	0	0	0	0	0	0	0	0	0	0	0	0	0	0	0	0	0	0	0	0	0	0	0	0	0	0	1.34189	CRISPRSCREEN: 2020_Wei_Biorxiv_crispr
SEM1	1.3418	0	0	0	0	0	0	0	0	0	0	0	0	0	0	0	0	0	0	0	0	0	0	0	0	0	0	0	0	0	0	0	1.3418	CRISPRSCREEN: 2020_Wei_Biorxiv_crispr
LOC103247571	1.34162	0	0	0	0	0	0	0	0	0	0	0	0	0	0	0	0	0	0	0	0	0	0	0	0	0	0	0	0	0	0	0	1.34162	CRISPRSCREEN: 2020_Wei_Biorxiv_crispr
SHISA5	0	0	0	0	0	0	0	0	0	0	0	0	0	0	0	0	0	0	0	0	0	0	0	0	0	0	0	1.34159	0	0	0	0	1.34159	TRANSCRIPTOMICS: 2020_Langelier_medrxiv_transcriptomics
NUP133	1.34153	0	0	0	0	0	0	0	0	0	0	0	0	0	0	0	0	0	0	0	0	0	0	0	0	0	0	0	0	0	0	0	1.34153	CRISPRSCREEN: 2020_Wei_Biorxiv_crispr
ELP5	1.34144	0	0	0	0	0	0	0	0	0	0	0	0	0	0	0	0	0	0	0	0	0	0	0	0	0	0	0	0	0	0	0	1.34144	CRISPRSCREEN: 2020_Wei_Biorxiv_crispr
ASNS	1.34135	0	0	0	0	0	0	0	0	0	0	0	0	0	0	0	0	0	0	0	0	0	0	0	0	0	0	0	0	0	0	0	1.34135	CRISPRSCREEN: 2020_Wei_Biorxiv_crispr
LOC103227297	1.34126	0	0	0	0	0	0	0	0	0	0	0	0	0	0	0	0	0	0	0	0	0	0	0	0	0	0	0	0	0	0	0	1.34126	CRISPRSCREEN: 2020_Wei_Biorxiv_crispr
IER3	0	0	0	0	0	0	0	0	0	0	0	0	0	0	0	0	0	0	0	0	0	1.1861	0	0	0	1.28979	0	1.23559	0	0	0	1.34119	1.34119	TRANSCRIPTOMICS: 2020_Wyler_Biorxiv_transcriptomics
EGR1	0	0	0	0	0	0	0	0	0	0	0	0	0	0	0	0	0	0	0	0	0	0	1.22975	0	1.17682	0	0	0	1.28226	1.26415	1.31447	1.34119	1.34119	TRANSCRIPTOMICS: 2020_Wyler_Biorxiv_transcriptomics
AKAP12	0	0	0	0	0	0	0	0	0	0	0	0	0	0	0	0	0	0	0	0	0	0	0	0	0	1.22618	0	0	0	0	0	1.34119	1.34119	TRANSCRIPTOMICS: 2020_Wyler_Biorxiv_transcriptomics
HDAC9	0	0	0	0	0	0	0	0	0	0	0	0	0	0	0	0	0	0	0	0	0	0	0	0	0	0	0	0	0	1.30721	0	1.34119	1.34119	TRANSCRIPTOMICS: 2020_Wyler_Biorxiv_transcriptomics
DUSP6	0	0	0	0	0	0	0	0	0	0	0	0	0	0	0	0	0	0	0	0	0	0	0	0	0	0	0	0	0	1.23552	1.31447	1.34119	1.34119	TRANSCRIPTOMICS: 2020_Wyler_Biorxiv_transcriptomics
VGF	0	0	0	0	0	0	0	0	0	0	0	0	0	0	0	0	0	0	0	0	0	0	0	0	0	0	0	0	0	0	0	1.34119	1.34119	TRANSCRIPTOMICS: 2020_Wyler_Biorxiv_transcriptomics
MDM2	0	0	0	0	0	0	0	0	0	0	0	0	0	0	0	0	0	0	0	0	0	0	0	0	0	0	0	0	0	0	0	1.34119	1.34119	TRANSCRIPTOMICS: 2020_Wyler_Biorxiv_transcriptomics
AFP	0	0	0	0	0	0	0	0	0	0	0	0	0	0	0	0	0	0	0	0	0	0	0	0	0	0	0	0	0	0	0	1.34119	1.34119	TRANSCRIPTOMICS: 2020_Wyler_Biorxiv_transcriptomics
ZNF844	0	0	0	0	0	0	0	0	0	0	0	0	0	0	0	0	0	0	0	0	0	0	0	0	0	0	0	0	0	0	0	1.34119	1.34119	TRANSCRIPTOMICS: 2020_Wyler_Biorxiv_transcriptomics
NSMCE4A	1.34117	0	0	0	0	0	0	0	0	0	0	0	0	0	0	0	0	0	0	0	0	0	0	0	0	0	0	0	0	0	0	0	1.34117	CRISPRSCREEN: 2020_Wei_Biorxiv_crispr
RPE	1.341	0	0	0	0	0	0	0	0	0	0	0	0	0	0	0	0	0	0	0	0	0	0	0	0	0	0	0	0	0	0	0	1.341	CRISPRSCREEN: 2020_Wei_Biorxiv_crispr
CFAP20	1.34091	0	0	0	0	0	0	0	0	0	0	0	0	0	0	0	0	0	0	0	0	0	0	0	0	0	0	0	0	0	0	0	1.34091	CRISPRSCREEN: 2020_Wei_Biorxiv_crispr
YJU2	1.34082	0	0	0	0	0	0	0	0	0	0	0	0	0	0	0	0	0	0	0	0	0	0	0	0	0	0	0	0	0	0	0	1.34082	CRISPRSCREEN: 2020_Wei_Biorxiv_crispr
TRO	0	0	0	0	0	0	0	0	0	0	0	0	0	0	0	0	0	0	0	0	0	0	0	0	0	0	0	1.34082	0	0	0	0	1.34082	TRANSCRIPTOMICS: 2020_Langelier_medrxiv_transcriptomics
KDM8	1.34073	0	0	0	0	0	0	0	0	0	0	0	0	0	0	0	0	0	0	0	0	0	0	0	0	0	0	0	0	0	0	0	1.34073	CRISPRSCREEN: 2020_Wei_Biorxiv_crispr
SCML2	1.34065	0	0	0	0	0	0	0	0	0	0	0	0	0	0	0	0	0	0	0	0	0	0	0	0	0	0	0	0	0	0	0	1.34065	CRISPRSCREEN: 2020_Wei_Biorxiv_crispr
TSEN15	1.34047	0	0	0	0	0	0	0	0	0	0	0	0	0	0	0	0	0	0	0	0	0	0	0	0	0	0	0	0	0	0	0	1.34047	CRISPRSCREEN: 2020_Wei_Biorxiv_crispr
LAMP3	0	0	0	0	0	0	0	0	0	0	0	0	0	0	0	0	0	0	0	0	0	0	0	0	0	0	1.31326	1.34043	0	1.24713	0	0	1.34043	TRANSCRIPTOMICS: 2020_Langelier_medrxiv_transcriptomics
GABRR3	1.34039	0	0	0	0	0	0	0	0	0	0	0	0	0	0	0	0	0	0	0	0	0	0	0	0	0	0	0	0	0	0	0	1.34039	CRISPRSCREEN: 2020_Wei_Biorxiv_crispr
ANKRD33B	0	0	0	0	0	0	0	0	0	0	0	0	0	0	0	0	0	0	0	0	0	0	0	0	0	0	0	0	0	1.34036	0	0	1.34036	TRANSCRIPTOMICS: 2020_Sun_Biorxiv_transcriptomics
TASOR	1.34021	0	0	0	0	0	0	0	0	0	0	0	0	0	0	0	0	0	0	0	0	0	0	0	0	0	0	0	0	0	0	0	1.34021	CRISPRSCREEN: 2020_Wei_Biorxiv_crispr
TANGO6	1.34013	0	0	0	0	0	0	0	0	0	0	0	0	0	0	0	0	0	0	0	0	0	0	0	0	0	0	0	0	0	0	0	1.34013	CRISPRSCREEN: 2020_Wei_Biorxiv_crispr
RUFY4	0	0	0	0	0	0	0	0	0	0	0	0	0	0	0	0	0	0	0	0	0	0	0	0	0	0	0	1.34004	0	0	0	0	1.34004	TRANSCRIPTOMICS: 2020_Langelier_medrxiv_transcriptomics
DHX33	1.33996	0	0	0	0	0	0	0	0	0	0	0	0	0	0	0	0	0	0	0	0	0	0	0	0	0	0	0	0	0	0	0	1.33996	CRISPRSCREEN: 2020_Wei_Biorxiv_crispr
ELMO2	1.33979	0	0	0	0	0	0	0	0	0	0	0	0	0	0	0	0	0	0	0	0	0	0	0	0	0	0	0	0	0	0	0	1.33979	CRISPRSCREEN: 2020_Wei_Biorxiv_crispr
LOC103248206	1.3397	0	0	0	0	0	0	0	0	0	0	0	0	0	0	0	0	0	0	0	0	0	0	0	0	0	0	0	0	0	0	0	1.3397	CRISPRSCREEN: 2020_Wei_Biorxiv_crispr
RABGAP1L	0	0	0	0	0	0	0	0	0	0	0	0	0	0	0	0	0	0	0	0	0	0	0	0	0	0	0	1.33966	0	0	0	0	1.33966	TRANSCRIPTOMICS: 2020_Langelier_medrxiv_transcriptomics
CREBRF	0	0	0	0	0	0	0	0	0	0	0	0	0	0	0	0	0	0	0	0	0	0	0	0	0	0	0	0	0	1.33962	0	0	1.33962	TRANSCRIPTOMICS: 2020_Sun_Biorxiv_transcriptomics
WDR61	1.33962	0	0	0	0	0	0	0	0	0	0	0	0	0	0	0	0	0	0	0	0	0	0	0	0	0	0	0	0	0	0	0	1.33962	CRISPRSCREEN: 2020_Wei_Biorxiv_crispr
SUPV3L1	1.33953	0	0	0	0	0	0	0	0	0	0	0	0	0	0	0	0	0	0	0	0	0	0	0	0	0	0	0	0	0	0	0	1.33953	CRISPRSCREEN: 2020_Wei_Biorxiv_crispr
USP38	1.33945	0	0	0	0	0	0	0	0	0	0	0	0	0	0	0	0	0	0	0	0	0	0	0	0	0	0	0	0	0	0	0	1.33945	CRISPRSCREEN: 2020_Wei_Biorxiv_crispr
LOC103240078	1.33937	0	0	0	0	0	0	0	0	0	0	0	0	0	0	0	0	0	0	0	0	0	0	0	0	0	0	0	0	0	0	0	1.33937	CRISPRSCREEN: 2020_Wei_Biorxiv_crispr
LOC103221940	1.33928	0	0	0	0	0	0	0	0	0	0	0	0	0	0	0	0	0	0	0	0	0	0	0	0	0	0	0	0	0	0	0	1.33928	CRISPRSCREEN: 2020_Wei_Biorxiv_crispr
CCNE1	1.3392	0	0	0	0	0	0	0	0	0	0	0	0	0	0	0	0	0	0	0	0	0	0	0	0	0	0	0	0	0	0	0	1.3392	CRISPRSCREEN: 2020_Wei_Biorxiv_crispr
GABPA	1.33911	0	0	0	0	0	0	0	0	0	0	0	0	0	0	0	0	0	0	0	0	0	0	0	0	0	0	0	0	0	0	0	1.33911	CRISPRSCREEN: 2020_Wei_Biorxiv_crispr
HYLS1	1.33903	0	0	0	0	0	0	0	0	0	0	0	0	0	0	0	0	0	0	0	0	0	0	0	0	0	0	0	0	0	0	0	1.33903	CRISPRSCREEN: 2020_Wei_Biorxiv_crispr
STK11	1.33895	0	0	0	0	0	0	0	0	0	0	0	0	0	0	0	0	0	0	0	0	0	0	0	0	0	0	0	0	0	0	0	1.33895	CRISPRSCREEN: 2020_Wei_Biorxiv_crispr
DNMBP	0	0	0	0	0	0	0	0	0	0	0	0	0	0	0	0	0	0	0	0	0	0	0	0	0	0	0	0	0	1.33889	0	0	1.33889	TRANSCRIPTOMICS: 2020_Sun_Biorxiv_transcriptomics
LOC103218947	1.33887	0	0	0	0	0	0	0	0	0	0	0	0	0	0	0	0	0	0	0	0	0	0	0	0	0	0	0	0	0	0	0	1.33887	CRISPRSCREEN: 2020_Wei_Biorxiv_crispr
URM1	1.33878	0	0	0	0	0	0	0	0	0	0	0	0	0	0	0	0	0	0	0	0	0	0	0	0	0	0	0	0	0	0	0	1.33878	CRISPRSCREEN: 2020_Wei_Biorxiv_crispr
GPSM1	1.3387	0	0	0	0	0	0	0	0	0	0	0	0	0	0	0	0	0	0	0	0	0	0	0	0	0	0	0	0	0	0	0	1.3387	CRISPRSCREEN: 2020_Wei_Biorxiv_crispr
NOL6	1.33854	0	0	0	0	0	0	0	0	0	0	0	0	0	0	0	0	0	0	0	0	0	0	0	0	0	0	0	0	0	0	0	1.33854	CRISPRSCREEN: 2020_Wei_Biorxiv_crispr
ETV7	0	0	0	0	0	0	0	0	0	0	0	0	0	0	0	0	0	0	0	0	0	0	0	0	0	0	0	1.33851	0	1.24266	0	0	1.33851	TRANSCRIPTOMICS: 2020_Langelier_medrxiv_transcriptomics
DPAGT1	1.33846	0	0	0	0	0	0	0	0	0	0	0	0	0	0	0	0	0	0	0	0	0	0	0	0	0	0	0	0	0	0	0	1.33846	CRISPRSCREEN: 2020_Wei_Biorxiv_crispr
SNRPB	1.33838	0	0	0	0	0	0	0	0	0	0	0	0	0	0	0	0	0	0	0	0	0	0	0	0	0	0	0	0	0	0	0	1.33838	CRISPRSCREEN: 2020_Wei_Biorxiv_crispr
GPN2	1.33829	0	0	0	0	0	0	0	0	0	0	0	0	0	0	0	0	0	0	0	0	0	0	0	0	0	0	0	0	0	0	0	1.33829	CRISPRSCREEN: 2020_Wei_Biorxiv_crispr
XRCC2	1.33821	0	0	0	0	0	0	0	0	0	0	0	0	0	0	0	0	0	0	0	0	0	0	0	0	0	0	0	0	0	0	0	1.33821	CRISPRSCREEN: 2020_Wei_Biorxiv_crispr
ZNF217	0	0	0	0	0	0	0	0	0	0	0	0	0	0	0	0	0	0	0	0	0	0	0	0	0	0	0	0	0	1.33816	0	0	1.33816	TRANSCRIPTOMICS: 2020_Sun_Biorxiv_transcriptomics
SIAH1	1.33813	0	0	0	0	0	0	0	0	0	0	0	0	0	0	0	0	0	0	0	0	0	0	0	0	0	0	0	0	0	0	0	1.33813	CRISPRSCREEN: 2020_Wei_Biorxiv_crispr
CNP	0	0	0	0	0	0	0	0	0	0	0	0	0	0	0	0	0	0	0	0	0	0	0	0	0	0	0	1.33813	0	0	0	0	1.33813	TRANSCRIPTOMICS: 2020_Langelier_medrxiv_transcriptomics
PELP1	1.33805	0	0	0	0	0	0	0	0	0	0	0	0	0	0	0	0	0	0	0	0	0	0	0	0	0	0	0	0	0	0	0	1.33805	CRISPRSCREEN: 2020_Wei_Biorxiv_crispr
PRPF39	1.33797	0	0	0	0	0	0	0	0	0	0	0	0	0	0	0	0	0	0	0	0	0	0	0	0	0	0	0	0	0	0	0	1.33797	CRISPRSCREEN: 2020_Wei_Biorxiv_crispr
LOC103243574	1.33789	0	0	0	0	0	0	0	0	0	0	0	0	0	0	0	0	0	0	0	0	0	0	0	0	0	0	0	0	0	0	0	1.33789	CRISPRSCREEN: 2020_Wei_Biorxiv_crispr
CEP120	1.33781	0	0	0	0	0	0	0	0	0	0	0	0	0	0	0	0	0	0	0	0	0	0	0	0	0	0	0	0	0	0	0	1.33781	CRISPRSCREEN: 2020_Wei_Biorxiv_crispr
LOC103235629	1.33773	0	0	0	0	0	0	0	0	0	0	0	0	0	0	0	0	0	0	0	0	0	0	0	0	0	0	0	0	0	0	0	1.33773	CRISPRSCREEN: 2020_Wei_Biorxiv_crispr
YARS2	1.33765	0	0	0	0	0	0	0	0	0	0	0	0	0	0	0	0	0	0	0	0	0	0	0	0	0	0	0	0	0	0	0	1.33765	CRISPRSCREEN: 2020_Wei_Biorxiv_crispr
METTL3	1.33757	0	0	0	0	0	0	0	0	0	0	0	0	0	0	0	0	0	0	0	0	0	0	0	0	0	0	0	0	0	0	0	1.33757	CRISPRSCREEN: 2020_Wei_Biorxiv_crispr
CNOT6L	1.33749	0	0	0	0	0	0	0	0	0	0	0	0	0	0	0	0	0	0	0	0	0	0	0	0	0	0	0	0	0	0	0	1.33749	CRISPRSCREEN: 2020_Wei_Biorxiv_crispr
NFE2L3	0	0	0	0	0	0	0	0	0	0	0	0	0	0	0	0	0	0	0	0	0	0	0	0	0	0	0	0	0	1.33744	0	0	1.33744	TRANSCRIPTOMICS: 2020_Sun_Biorxiv_transcriptomics
GSDMB	0	0	0	0	0	0	0	0	0	0	0	0	0	0	0	0	0	0	0	0	0	0	0	0	0	0	0	1.33738	0	0	0	0	1.33738	TRANSCRIPTOMICS: 2020_Langelier_medrxiv_transcriptomics
ACIN1	1.33734	0	0	0	0	0	0	0	0	0	0	0	0	0	0	0	0	0	0	0	0	0	0	0	0	0	0	0	0	0	0	0	1.33734	CRISPRSCREEN: 2020_Wei_Biorxiv_crispr
LOC103230363	1.33718	0	0	0	0	0	0	0	0	0	0	0	0	0	0	0	0	0	0	0	0	0	0	0	0	0	0	0	0	0	0	0	1.33718	CRISPRSCREEN: 2020_Wei_Biorxiv_crispr
NRDE2	1.33687	0	0	0	0	0	0	0	0	0	0	0	0	0	0	0	0	0	0	0	0	0	0	0	0	0	0	0	0	0	0	0	1.33687	CRISPRSCREEN: 2020_Wei_Biorxiv_crispr
LOC103225840	1.33679	0	0	0	0	0	0	0	0	0	0	0	0	0	0	0	0	0	0	0	0	0	0	0	0	0	0	0	0	0	0	0	1.33679	CRISPRSCREEN: 2020_Wei_Biorxiv_crispr
GGPS1	1.33664	0	0	0	0	0	0	0	0	0	0	0	0	0	0	0	0	0	0	0	0	0	0	0	0	0	0	0	0	0	0	0	1.33664	CRISPRSCREEN: 2020_Wei_Biorxiv_crispr
HAT1	1.33656	0	0	0	0	0	0	0	0	0	0	0	0	0	0	0	0	0	0	0	0	0	0	0	0	0	0	0	0	0	0	0	1.33656	CRISPRSCREEN: 2020_Wei_Biorxiv_crispr
MRPL37	1.33641	0	0	0	0	0	0	0	0	0	0	0	0	0	0	0	0	0	0	0	0	0	0	0	0	0	0	0	0	0	0	0	1.33641	CRISPRSCREEN: 2020_Wei_Biorxiv_crispr
PRCC	1.33633	0	0	0	0	0	0	0	0	0	0	0	0	0	0	0	0	0	0	0	0	0	0	0	0	0	0	0	0	0	0	0	1.33633	CRISPRSCREEN: 2020_Wei_Biorxiv_crispr
CCNH	1.33625	0	0	0	0	0	0	0	0	0	0	0	0	0	0	0	0	0	0	0	0	0	0	0	0	0	0	0	0	0	0	0	1.33625	CRISPRSCREEN: 2020_Wei_Biorxiv_crispr
RPS28	1.33618	0	0	0	0	0	0	0	0	0	0	0	0	0	0	0	0	0	0	0	0	0	0	0	0	0	0	0	0	0	0	0	1.33618	CRISPRSCREEN: 2020_Wei_Biorxiv_crispr
GTF3C4	1.33603	0	0	0	0	0	0	0	0	0	0	0	0	0	0	0	0	0	0	0	0	0	0	0	0	0	0	0	0	0	0	0	1.33603	CRISPRSCREEN: 2020_Wei_Biorxiv_crispr
LOC103243814	1.33595	0	0	0	0	0	0	0	0	0	0	0	0	0	0	0	0	0	0	0	0	0	0	0	0	0	0	0	0	0	0	0	1.33595	CRISPRSCREEN: 2020_Wei_Biorxiv_crispr
NUPR1	0	0	0	0	0	0	0	0	0	0	0	0	0	0	0	0	0	0	0	0	0	0	0	0	1.1992	0	0	1.33588	0	0	0	0	1.33588	TRANSCRIPTOMICS: 2020_Langelier_medrxiv_transcriptomics
LOC103216195	1.3358	0	0	0	0	0	0	0	0	0	0	0	0	0	0	0	0	0	0	0	0	0	0	0	0	0	0	0	0	0	0	0	1.3358	CRISPRSCREEN: 2020_Wei_Biorxiv_crispr
SMPD2	1.33565	0	0	0	0	0	0	0	0	0	0	0	0	0	0	0	0	0	0	0	0	0	0	0	0	0	0	0	0	0	0	0	1.33565	CRISPRSCREEN: 2020_Wei_Biorxiv_crispr
SLAMF1	1.33558	0	0	0	0	0	0	0	0	0	0	0	0	0	0	0	0	0	0	0	0	0	0	0	0	0	0	0	0	0	0	0	1.33558	CRISPRSCREEN: 2020_Wei_Biorxiv_crispr
WARS1	0	0	0	0	0	0	0	0	0	0	0	0	0	0	0	0	0	0	0	0	0	0	0	0	0	0	0	1.33551	0	0	0	0	1.33551	TRANSCRIPTOMICS: 2020_Langelier_medrxiv_transcriptomics
N6AMT1	1.3355	0	0	0	0	0	0	0	0	0	0	0	0	0	0	0	0	0	0	0	0	0	0	0	0	0	0	0	0	0	0	0	1.3355	CRISPRSCREEN: 2020_Wei_Biorxiv_crispr
PDE12	1.33543	0	0	0	0	0	0	0	0	0	0	0	0	0	0	0	0	0	0	0	0	0	0	0	0	0	0	0	0	0	0	0	1.33543	CRISPRSCREEN: 2020_Wei_Biorxiv_crispr
LOC103225611	1.33535	0	0	0	0	0	0	0	0	0	0	0	0	0	0	0	0	0	0	0	0	0	0	0	0	0	0	0	0	0	0	0	1.33535	CRISPRSCREEN: 2020_Wei_Biorxiv_crispr
XPO5	1.33528	0	0	0	0	0	0	0	0	0	0	0	0	0	0	0	0	0	0	0	0	0	0	0	0	0	0	0	0	0	0	0	1.33528	CRISPRSCREEN: 2020_Wei_Biorxiv_crispr
NCAPH2	1.33506	0	0	0	0	0	0	0	0	0	0	0	0	0	0	0	0	0	0	0	0	0	0	0	0	0	0	0	0	0	0	0	1.33506	CRISPRSCREEN: 2020_Wei_Biorxiv_crispr
UBA7	0	0	0	0	0	0	0	0	0	0	0	0	0	0	0	0	0	0	0	0	0	0	0	0	0	0	0	1.33477	0	0	0	0	1.33477	TRANSCRIPTOMICS: 2020_Langelier_medrxiv_transcriptomics
TRMT112	1.3347	0	0	0	0	0	0	0	0	0	0	0	0	0	0	0	0	0	0	0	0	0	0	0	0	0	0	0	0	0	0	0	1.3347	CRISPRSCREEN: 2020_Wei_Biorxiv_crispr
SKIV2L	1.33462	0	0	0	0	0	0	0	0	0	0	0	0	0	0	0	0	0	0	0	0	0	0	0	0	0	0	0	0	0	0	0	1.33462	CRISPRSCREEN: 2020_Wei_Biorxiv_crispr
KLHDC3	1.33455	0	0	0	0	0	0	0	0	0	0	0	0	0	0	0	0	0	0	0	0	0	0	0	0	0	0	0	0	0	0	0	1.33455	CRISPRSCREEN: 2020_Wei_Biorxiv_crispr
RNF20	1.33448	0	0	0	0	0	0	0	0	0	0	0	0	0	0	0	0	0	0	0	0	0	0	0	0	0	0	0	0	0	0	0	1.33448	CRISPRSCREEN: 2020_Wei_Biorxiv_crispr
NAA35	1.33441	0	0	0	0	0	0	0	0	0	0	0	0	0	0	0	0	0	0	0	0	0	0	0	0	0	0	0	0	0	0	0	1.33441	CRISPRSCREEN: 2020_Wei_Biorxiv_crispr
HLA-B	0	0	0	0	0	0	0	0	0	0	0	0	0	0	0	0	0	0	0	0	0	0	0	0	0	0	0	1.3344	0	0	1.31447	0	1.3344	TRANSCRIPTOMICS: 2020_Langelier_medrxiv_transcriptomics
YRDC	1.33434	0	0	0	0	0	0	0	0	0	0	0	0	0	0	0	0	0	0	0	0	0	0	0	0	0	0	0	0	0	0	0	1.33434	CRISPRSCREEN: 2020_Wei_Biorxiv_crispr
NIPA2	1.33426	0	0	0	0	0	0	0	0	0	0	0	0	0	0	0	0	0	0	0	0	0	0	0	0	0	0	0	0	0	0	0	1.33426	CRISPRSCREEN: 2020_Wei_Biorxiv_crispr
VARS2	1.33419	0	0	0	0	0	0	0	0	0	0	0	0	0	0	0	0	0	0	0	0	0	0	0	0	0	0	0	0	0	0	0	1.33419	CRISPRSCREEN: 2020_Wei_Biorxiv_crispr
PHF12	1.33412	0	0	0	0	0	0	0	0	0	0	0	0	0	0	0	0	0	0	0	0	0	0	0	0	0	0	0	0	0	0	0	1.33412	CRISPRSCREEN: 2020_Wei_Biorxiv_crispr
DCLRE1B	1.33405	0	0	0	0	0	0	0	0	0	0	0	0	0	0	0	0	0	0	0	0	0	0	0	0	0	0	0	0	0	0	0	1.33405	CRISPRSCREEN: 2020_Wei_Biorxiv_crispr
LOC103248922	1.33398	0	0	0	0	0	0	0	0	0	0	0	0	0	0	0	0	0	0	0	0	0	0	0	0	0	0	0	0	0	0	0	1.33398	CRISPRSCREEN: 2020_Wei_Biorxiv_crispr
GRB10	0	0	0	0	0	0	0	0	0	0	0	0	0	0	0	0	0	0	0	0	0	0	0	0	0	0	0	0	0	1.33393	0	0	1.33393	TRANSCRIPTOMICS: 2020_Sun_Biorxiv_transcriptomics
ERCC2	1.33391	0	0	0	0	0	0	0	0	0	0	0	0	0	0	0	0	0	0	0	0	0	0	0	0	0	0	0	0	0	0	0	1.33391	CRISPRSCREEN: 2020_Wei_Biorxiv_crispr
LOC103242435	1.33384	0	0	0	0	0	0	0	0	0	0	0	0	0	0	0	0	0	0	0	0	0	0	0	0	0	0	0	0	0	0	0	1.33384	CRISPRSCREEN: 2020_Wei_Biorxiv_crispr
LOC103218600	1.3337	0	0	0	0	0	0	0	0	0	0	0	0	0	0	0	0	0	0	0	0	0	0	0	0	0	0	0	0	0	0	0	1.3337	CRISPRSCREEN: 2020_Wei_Biorxiv_crispr
HSH2D	0	0	0	0	0	0	0	0	0	0	0	0	0	0	0	0	0	0	0	0	0	0	0	0	0	0	0	1.33367	0	0	0	0	1.33367	TRANSCRIPTOMICS: 2020_Langelier_medrxiv_transcriptomics
LOC103249062	1.33356	0	0	0	0	0	0	0	0	0	0	0	0	0	0	0	0	0	0	0	0	0	0	0	0	0	0	0	0	0	0	0	1.33356	CRISPRSCREEN: 2020_Wei_Biorxiv_crispr
FAM83A	0	0	0	0	0	0	0	0	0	0	0	0	0	0	0	0	0	0	0	0	0	0	0	0	0	1.26462	0	1.33331	0	0	0	0	1.33331	TRANSCRIPTOMICS: 2020_Langelier_medrxiv_transcriptomics
NFAT5	0	0	0	0	0	0	0	0	0	0	0	0	0	0	0	0	0	0	0	0	0	0	0	0	0	0	0	0	0	1.33325	0	0	1.33325	TRANSCRIPTOMICS: 2020_Sun_Biorxiv_transcriptomics
RRAGA	1.33314	0	0	0	0	0	0	0	0	0	0	0	0	0	0	0	0	0	0	0	0	0	0	0	0	0	0	0	0	0	0	0	1.33314	CRISPRSCREEN: 2020_Wei_Biorxiv_crispr
DIS3L2	1.33307	0	0	0	0	0	0	0	0	0	0	0	0	0	0	0	0	0	0	0	0	0	0	0	0	0	0	0	0	0	0	0	1.33307	CRISPRSCREEN: 2020_Wei_Biorxiv_crispr
RAD1	1.33294	0	0	0	0	0	0	0	0	0	0	0	0	0	0	0	0	0	0	0	0	0	0	0	0	0	0	0	0	0	0	0	1.33294	CRISPRSCREEN: 2020_Wei_Biorxiv_crispr
ATMIN	1.3328	0	0	0	0	0	0	0	0	0	0	0	0	0	0	0	0	0	0	0	0	0	0	0	0	0	0	0	0	0	0	0	1.3328	CRISPRSCREEN: 2020_Wei_Biorxiv_crispr
C16H17orf58	1.33273	0	0	0	0	0	0	0	0	0	0	0	0	0	0	0	0	0	0	0	0	0	0	0	0	0	0	0	0	0	0	0	1.33273	CRISPRSCREEN: 2020_Wei_Biorxiv_crispr
MRPL30	1.3326	0	0	0	0	0	0	0	0	0	0	0	0	0	0	0	0	0	0	0	0	0	0	0	0	0	0	0	0	0	0	0	1.3326	CRISPRSCREEN: 2020_Wei_Biorxiv_crispr
ZNF267	0	0	0	0	0	0	0	0	0	0	0	0	0	0	0	0	0	0	0	0	0	0	0	0	0	0	0	0	0	1.33257	0	0	1.33257	TRANSCRIPTOMICS: 2020_Sun_Biorxiv_transcriptomics
PSME4	1.33253	0	0	0	0	0	0	0	0	0	0	0	0	0	0	0	0	0	0	0	0	0	0	0	0	0	0	0	0	0	0	0	1.33253	CRISPRSCREEN: 2020_Wei_Biorxiv_crispr
FXN	1.33239	0	0	0	0	0	0	0	0	0	0	0	0	0	0	0	0	0	0	0	0	0	0	0	0	0	0	0	0	0	0	0	1.33239	CRISPRSCREEN: 2020_Wei_Biorxiv_crispr
NIBAN2	1.33233	0	0	0	0	0	0	0	0	0	0	0	0	0	0	0	0	0	0	0	0	0	0	0	0	0	0	0	0	0	0	0	1.33233	CRISPRSCREEN: 2020_Wei_Biorxiv_crispr
SMTNL1	0	0	0	0	0	0	0	0	0	0	0	0	0	0	0	0	0	0	0	0	0	0	0	0	0	0	0	1.33223	0	0	0	0	1.33223	TRANSCRIPTOMICS: 2020_Langelier_medrxiv_transcriptomics
RAB26	1.33219	0	0	0	0	0	0	0	0	0	0	0	0	0	0	0	0	0	0	0	0	0	0	0	0	0	0	0	0	0	0	0	1.33219	CRISPRSCREEN: 2020_Wei_Biorxiv_crispr
BTBD8	1.33212	0	0	0	0	0	0	0	0	0	0	0	0	0	0	0	0	0	0	0	0	0	0	0	0	0	0	0	0	0	0	0	1.33212	CRISPRSCREEN: 2020_Wei_Biorxiv_crispr
TAF8	1.33206	0	0	0	0	0	0	0	0	0	0	0	0	0	0	0	0	0	0	0	0	0	0	0	0	0	0	0	0	0	0	0	1.33206	CRISPRSCREEN: 2020_Wei_Biorxiv_crispr
CDS2	1.33199	0	0	0	0	0	0	0	0	0	0	0	0	0	0	0	0	0	0	0	0	0	0	0	0	0	0	0	0	0	0	0	1.33199	CRISPRSCREEN: 2020_Wei_Biorxiv_crispr
BOD1L1	1.33179	0	0	0	0	0	0	0	0	0	0	0	0	0	0	0	0	0	0	0	0	0	0	0	0	0	0	0	0	0	0	0	1.33179	CRISPRSCREEN: 2020_Wei_Biorxiv_crispr
SMARCAL1	1.33173	0	0	0	0	0	0	0	0	0	0	0	0	0	0	0	0	0	0	0	0	0	0	0	0	0	0	0	0	0	0	0	1.33173	CRISPRSCREEN: 2020_Wei_Biorxiv_crispr
TMEM208	1.33166	0	0	0	0	0	0	0	0	0	0	0	0	0	0	0	0	0	0	0	0	0	0	0	0	0	0	0	0	0	0	0	1.33166	CRISPRSCREEN: 2020_Wei_Biorxiv_crispr
HELZ2	0	0	0	0	0	0	0	0	0	0	0	0	0	0	0	0	0	0	0	0	0	0	0	0	0	1.24433	0	1.33151	0	0	0	0	1.33151	TRANSCRIPTOMICS: 2020_Langelier_medrxiv_transcriptomics
LOC103246947	1.33146	0	0	0	0	0	0	0	0	0	0	0	0	0	0	0	0	0	0	0	0	0	0	0	0	0	0	0	0	0	0	0	1.33146	CRISPRSCREEN: 2020_Wei_Biorxiv_crispr
NAA25	1.3314	0	0	0	0	0	0	0	0	0	0	0	0	0	0	0	0	0	0	0	0	0	0	0	0	0	0	0	0	0	0	0	1.3314	CRISPRSCREEN: 2020_Wei_Biorxiv_crispr
SLC4A4	1.33133	0	0	0	0	0	0	0	0	0	0	0	0	0	0	0	0	0	0	0	0	0	0	0	0	0	0	0	0	0	0	0	1.33133	CRISPRSCREEN: 2020_Wei_Biorxiv_crispr
LSM11	1.33127	0	0	0	0	0	0	0	0	0	0	0	0	0	0	0	0	0	0	0	0	0	0	0	0	0	0	0	0	0	0	0	1.33127	CRISPRSCREEN: 2020_Wei_Biorxiv_crispr
NR1D2	0	0	0	0	0	0	0	0	0	0	0	0	0	0	0	0	0	0	0	0	0	0	0	0	0	1.24406	0	0	0	1.33123	0	0	1.33123	TRANSCRIPTOMICS: 2020_Sun_Biorxiv_transcriptomics
TBC1D32	1.3312	0	0	0	0	0	0	0	0	0	0	0	0	0	0	0	0	0	0	0	0	0	0	0	0	0	0	0	0	0	0	0	1.3312	CRISPRSCREEN: 2020_Wei_Biorxiv_crispr
CCDC194	0	0	0	0	0	0	0	0	0	0	0	0	0	0	0	0	0	0	0	0	0	0	0	0	0	0	0	1.33116	0	0	0	0	1.33116	TRANSCRIPTOMICS: 2020_Langelier_medrxiv_transcriptomics
MCM7	1.33114	0	0	0	0	0	0	0	0	0	0	0	0	0	0	0	0	0	0	0	0	0	0	0	0	0	0	0	0	0	0	0	1.33114	CRISPRSCREEN: 2020_Wei_Biorxiv_crispr
CRISP2	1.33107	0	0	0	0	0	0	0	0	0	0	0	0	0	0	0	0	0	0	0	0	0	0	0	0	0	0	0	0	0	0	0	1.33107	CRISPRSCREEN: 2020_Wei_Biorxiv_crispr
ENSA	1.33088	0	0	0	0	0	0	0	0	0	0	0	0	0	0	0	0	0	0	0	0	0	0	0	0	0	0	0	0	0	0	0	1.33088	CRISPRSCREEN: 2020_Wei_Biorxiv_crispr
UBE2Q1	1.33082	0	0	0	0	0	0	0	0	0	0	0	0	0	0	0	0	0	0	0	0	0	0	0	0	0	0	0	0	0	0	0	1.33082	CRISPRSCREEN: 2020_Wei_Biorxiv_crispr
NDUFA9	0	0	0	0	0	0	0	0	0	0	0	0	0	0	0	0	0	0	0	0	0	0	0	0	0	0	0	1.3308	0	0	0	0	1.3308	TRANSCRIPTOMICS: 2020_Langelier_medrxiv_transcriptomics
LOC103231789	1.33075	0	0	0	0	0	0	0	0	0	0	0	0	0	0	0	0	0	0	0	0	0	0	0	0	0	0	0	0	0	0	0	1.33075	CRISPRSCREEN: 2020_Wei_Biorxiv_crispr
EIF4G2	1.33069	0	0	0	0	0	0	0	0	0	0	0	0	0	0	0	0	0	0	0	0	0	0	0	0	0	0	0	0	0	0	0	1.33069	CRISPRSCREEN: 2020_Wei_Biorxiv_crispr
LOC103247071	1.33062	0	0	0	0	0	0	0	0	0	0	0	0	0	0	0	0	0	0	0	0	0	0	0	0	0	0	0	0	0	0	0	1.33062	CRISPRSCREEN: 2020_Wei_Biorxiv_crispr
TNFAIP2	0	0	0	0	0	0	0	0	0	0	0	0	0	0	0	0	0	0	0	0	0	0	0	0	1.16598	1.30471	0	0	0	1.33057	1.31447	0	1.33057	TRANSCRIPTOMICS: 2020_Sun_Biorxiv_transcriptomics
LOC103216849	1.3305	0	0	0	0	0	0	0	0	0	0	0	0	0	0	0	0	0	0	0	0	0	0	0	0	0	0	0	0	0	0	0	1.3305	CRISPRSCREEN: 2020_Wei_Biorxiv_crispr
PLVAP	0	0	0	0	0	0	0	0	0	0	0	0	0	0	0	0	0	0	0	0	0	0	0	0	0	0	0	1.33045	0	0	0	0	1.33045	TRANSCRIPTOMICS: 2020_Langelier_medrxiv_transcriptomics
CTDNEP1	1.33043	0	0	0	0	0	0	0	0	0	0	0	0	0	0	0	0	0	0	0	0	0	0	0	0	0	0	0	0	0	0	0	1.33043	CRISPRSCREEN: 2020_Wei_Biorxiv_crispr
CTC1	1.33037	0	0	0	0	0	0	0	0	0	0	0	0	0	0	0	0	0	0	0	0	0	0	0	0	0	0	0	0	0	0	0	1.33037	CRISPRSCREEN: 2020_Wei_Biorxiv_crispr
TRIM28	1.33031	0	0	0	0	0	0	0	0	0	0	0	0	0	0	0	0	0	0	0	0	0	0	0	0	0	0	0	0	0	0	0	1.33031	CRISPRSCREEN: 2020_Wei_Biorxiv_crispr
SRSF10	1.33024	0	0	0	0	0	0	0	0	0	0	0	0	0	0	0	0	0	0	0	0	0	0	0	0	0	0	0	0	0	0	0	1.33024	CRISPRSCREEN: 2020_Wei_Biorxiv_crispr
FAM166B	1.33018	0	0	0	0	0	0	0	0	0	0	0	0	0	0	0	0	0	0	0	0	0	0	0	0	0	0	0	0	0	0	0	1.33018	CRISPRSCREEN: 2020_Wei_Biorxiv_crispr
PSMG1	1.33012	0	0	0	0	0	0	0	0	0	0	0	0	0	0	0	0	0	0	0	0	0	0	0	0	0	0	0	0	0	0	0	1.33012	CRISPRSCREEN: 2020_Wei_Biorxiv_crispr
HLA-DMA	0	0	0	0	0	0	0	0	0	0	0	0	0	0	0	0	0	0	0	0	0	0	0	0	0	0	0	1.3301	0	0	1.31447	0	1.3301	TRANSCRIPTOMICS: 2020_Langelier_medrxiv_transcriptomics
RFT1	1.33006	0	0	0	0	0	0	0	0	0	0	0	0	0	0	0	0	0	0	0	0	0	0	0	0	0	0	0	0	0	0	0	1.33006	CRISPRSCREEN: 2020_Wei_Biorxiv_crispr
MRPS12	1.32999	0	0	0	0	0	0	0	0	0	0	0	0	0	0	0	0	0	0	0	0	0	0	0	0	0	0	0	0	0	0	0	1.32999	CRISPRSCREEN: 2020_Wei_Biorxiv_crispr
PPP1R15A	0	0	0	0	0	0	0	0	0	0	0	0	0	0	0	0	0	0	0	0	0	0	0	0	0	1.25215	0	0	0	1.32991	0	0	1.32991	TRANSCRIPTOMICS: 2020_Sun_Biorxiv_transcriptomics
SBK2	1.32987	0	0	0	0	0	0	0	0	0	0	0	0	0	0	0	0	0	0	0	0	0	0	0	0	0	0	0	0	0	0	0	1.32987	CRISPRSCREEN: 2020_Wei_Biorxiv_crispr
TRMT6	1.32981	0	0	0	0	0	0	0	0	0	0	0	0	0	0	0	0	0	0	0	0	0	0	0	0	0	0	0	0	0	0	0	1.32981	CRISPRSCREEN: 2020_Wei_Biorxiv_crispr
GBP3	0	0	0	0	0	0	0	0	0	0	0	0	0	0	0	0	0	0	0	0	0	0	0	0	0	0	0	1.32975	0	0	0	0	1.32975	TRANSCRIPTOMICS: 2020_Langelier_medrxiv_transcriptomics
BRPF1	1.32974	0	0	0	0	0	0	0	0	0	0	0	0	0	0	0	0	0	0	0	0	0	0	0	0	0	0	0	0	0	0	0	1.32974	CRISPRSCREEN: 2020_Wei_Biorxiv_crispr
ERCC3	1.32968	0	0	0	0	0	0	0	0	0	0	0	0	0	0	0	0	0	0	0	0	0	0	0	0	0	0	0	0	0	0	0	1.32968	CRISPRSCREEN: 2020_Wei_Biorxiv_crispr
MRPS21	1.32962	0	0	0	0	0	0	0	0	0	0	0	0	0	0	0	0	0	0	0	0	0	0	0	0	0	0	0	0	0	0	0	1.32962	CRISPRSCREEN: 2020_Wei_Biorxiv_crispr
EAF1	1.32956	0	0	0	0	0	0	0	0	0	0	0	0	0	0	0	0	0	0	0	0	0	0	0	0	0	0	0	0	0	0	0	1.32956	CRISPRSCREEN: 2020_Wei_Biorxiv_crispr
CTU1	1.3295	0	0	0	0	0	0	0	0	0	0	0	0	0	0	0	0	0	0	0	0	0	0	0	0	0	0	0	0	0	0	0	1.3295	CRISPRSCREEN: 2020_Wei_Biorxiv_crispr
CWF19L1	1.32944	0	0	0	0	0	0	0	0	0	0	0	0	0	0	0	0	0	0	0	0	0	0	0	0	0	0	0	0	0	0	0	1.32944	CRISPRSCREEN: 2020_Wei_Biorxiv_crispr
BATF2	0	0	0	0	0	0	0	0	0	0	0	0	0	0	0	0	0	0	0	0	0	0	0	0	0	0	0	1.3294	0	0	0	0	1.3294	TRANSCRIPTOMICS: 2020_Langelier_medrxiv_transcriptomics
PPP2R2A	1.32937	0	0	0	0	0	0	0	0	0	0	0	0	0	0	0	0	0	0	0	0	0	0	0	0	0	0	0	0	0	0	0	1.32937	CRISPRSCREEN: 2020_Wei_Biorxiv_crispr
FBXW11	1.32931	0	0	0	0	0	0	0	0	0	0	0	0	0	0	0	0	0	0	0	0	0	0	0	0	0	0	0	0	0	0	0	1.32931	CRISPRSCREEN: 2020_Wei_Biorxiv_crispr
RSRC2	0	0	0	0	0	0	0	0	0	0	0	0	0	0	0	0	0	0	0	0	0	0	0	0	0	0	0	0	0	1.32926	0	0	1.32926	TRANSCRIPTOMICS: 2020_Sun_Biorxiv_transcriptomics
ZWILCH	1.32925	0	0	0	0	0	0	0	0	0	0	0	0	0	0	0	0	0	0	0	0	0	0	0	0	0	0	0	0	0	0	0	1.32925	CRISPRSCREEN: 2020_Wei_Biorxiv_crispr
LOC103225095	1.32919	0	0	0	0	0	0	0	0	0	0	0	0	0	0	0	0	0	0	0	0	0	0	0	0	0	0	0	0	0	0	0	1.32919	CRISPRSCREEN: 2020_Wei_Biorxiv_crispr
LOC103237366	1.32913	0	0	0	0	0	0	0	0	0	0	0	0	0	0	0	0	0	0	0	0	0	0	0	0	0	0	0	0	0	0	0	1.32913	CRISPRSCREEN: 2020_Wei_Biorxiv_crispr
TRAIP	1.32901	0	0	0	0	0	0	0	0	0	0	0	0	0	0	0	0	0	0	0	0	0	0	0	0	0	0	0	0	0	0	0	1.32901	CRISPRSCREEN: 2020_Wei_Biorxiv_crispr
SH3D21	1.32889	0	0	0	0	0	0	0	0	0	0	0	0	0	0	0	0	0	0	0	0	0	0	0	0	0	0	0	0	0	0	0	1.32889	CRISPRSCREEN: 2020_Wei_Biorxiv_crispr
PSMG3	1.32877	0	0	0	0	0	0	0	0	0	0	0	0	0	0	0	0	0	0	0	0	0	0	0	0	0	0	0	0	0	0	0	1.32877	CRISPRSCREEN: 2020_Wei_Biorxiv_crispr
TSC2	1.32871	0	0	0	0	0	0	0	0	0	0	0	0	0	0	0	0	0	0	0	0	0	0	0	0	0	0	0	0	0	0	0	1.32871	CRISPRSCREEN: 2020_Wei_Biorxiv_crispr
PARP10	0	0	0	0	0	0	0	0	0	0	0	0	0	0	0	0	0	0	0	0	0	0	0	0	0	0	0	1.3287	0	0	0	0	1.3287	TRANSCRIPTOMICS: 2020_Langelier_medrxiv_transcriptomics
UQCRC2	1.32865	0	0	0	0	0	0	0	0	0	0	0	0	0	0	0	0	0	0	0	0	0	0	0	0	0	0	0	0	0	0	0	1.32865	CRISPRSCREEN: 2020_Wei_Biorxiv_crispr
KMT2C	0	0	0	0	0	0	0	0	0	0	0	0	0	0	0	0	0	0	0	0	0	0	0	0	0	0	0	0	0	1.32861	0	0	1.32861	TRANSCRIPTOMICS: 2020_Sun_Biorxiv_transcriptomics
DDX51	1.32859	0	0	0	0	0	0	0	0	0	0	0	0	0	0	0	0	0	0	0	0	0	0	0	0	0	0	0	0	0	0	0	1.32859	CRISPRSCREEN: 2020_Wei_Biorxiv_crispr
LOC103243256	1.32853	0	0	0	0	0	0	0	0	0	0	0	0	0	0	0	0	0	0	0	0	0	0	0	0	0	0	0	0	0	0	0	1.32853	CRISPRSCREEN: 2020_Wei_Biorxiv_crispr
NSMCE2	1.32841	0	0	0	0	0	0	0	0	0	0	0	0	0	0	0	0	0	0	0	0	0	0	0	0	0	0	0	0	0	0	0	1.32841	CRISPRSCREEN: 2020_Wei_Biorxiv_crispr
EIF3D	1.32835	0	0	0	0	0	0	0	0	0	0	0	0	0	0	0	0	0	0	0	0	0	0	0	0	0	0	0	0	0	0	0	1.32835	CRISPRSCREEN: 2020_Wei_Biorxiv_crispr
LGALS2	1.32829	0	0	0	0	0	0	0	0	0	0	0	0	0	0	0	0	0	0	0	0	0	0	0	0	0	0	0	0	0	0	0	1.32829	CRISPRSCREEN: 2020_Wei_Biorxiv_crispr
KDM3B	1.32823	0	0	0	0	0	0	0	0	0	0	0	0	0	0	0	0	0	0	0	0	0	0	0	0	0	0	0	0	0	0	0	1.32823	CRISPRSCREEN: 2020_Wei_Biorxiv_crispr
SUV39H2	1.32817	0	0	0	0	0	0	0	0	0	0	0	0	0	0	0	0	0	0	0	0	0	0	0	0	0	0	0	0	0	0	0	1.32817	CRISPRSCREEN: 2020_Wei_Biorxiv_crispr
PYGO1	1.32811	0	0	0	0	0	0	0	0	0	0	0	0	0	0	0	0	0	0	0	0	0	0	0	0	0	0	0	0	0	0	0	1.32811	CRISPRSCREEN: 2020_Wei_Biorxiv_crispr
CTR9	0	0	0	0	0	0	0	0	0	0	0	0	0	0	0	0	0	0	0	0	0	0	0	0	0	0	0	1.32801	0	0	0	0	1.32801	TRANSCRIPTOMICS: 2020_Langelier_medrxiv_transcriptomics
MRPS30	1.32799	0	0	0	0	0	0	0	0	0	0	0	0	0	0	0	0	0	0	0	0	0	0	0	0	0	0	0	0	0	0	0	1.32799	CRISPRSCREEN: 2020_Wei_Biorxiv_crispr
INTS6	0	0	0	0	0	0	0	0	0	0	0	0	0	0	0	0	0	0	0	0	0	0	0	0	0	0	0	0	0	1.32797	0	0	1.32797	TRANSCRIPTOMICS: 2020_Sun_Biorxiv_transcriptomics
ANKS3	1.32793	0	0	0	0	0	0	0	0	0	0	0	0	0	0	0	0	0	0	0	0	0	0	0	0	0	0	0	0	0	0	0	1.32793	CRISPRSCREEN: 2020_Wei_Biorxiv_crispr
CENPO	1.32787	0	0	0	0	0	0	0	0	0	0	0	0	0	0	0	0	0	0	0	0	0	0	0	0	0	0	0	0	0	0	0	1.32787	CRISPRSCREEN: 2020_Wei_Biorxiv_crispr
LOC103234470	1.32782	0	0	0	0	0	0	0	0	0	0	0	0	0	0	0	0	0	0	0	0	0	0	0	0	0	0	0	0	0	0	0	1.32782	CRISPRSCREEN: 2020_Wei_Biorxiv_crispr
LMNTD2	1.32776	0	0	0	0	0	0	0	0	0	0	0	0	0	0	0	0	0	0	0	0	0	0	0	0	0	0	0	0	0	0	0	1.32776	CRISPRSCREEN: 2020_Wei_Biorxiv_crispr
LOC103235459	1.3277	0	0	0	0	0	0	0	0	0	0	0	0	0	0	0	0	0	0	0	0	0	0	0	0	0	0	0	0	0	0	0	1.3277	CRISPRSCREEN: 2020_Wei_Biorxiv_crispr
ATP10A	0	0	0	0	0	0	0	0	0	0	0	0	0	0	0	0	0	0	0	0	0	0	0	0	0	0	0	1.32766	0	0	0	0	1.32766	TRANSCRIPTOMICS: 2020_Langelier_medrxiv_transcriptomics
PARN	1.32764	0	0	0	0	0	0	0	0	0	0	0	0	0	0	0	0	0	0	0	0	0	0	0	0	0	0	0	0	0	0	0	1.32764	CRISPRSCREEN: 2020_Wei_Biorxiv_crispr
MRPL36	1.32758	0	0	0	0	0	0	0	0	0	0	0	0	0	0	0	0	0	0	0	0	0	0	0	0	0	0	0	0	0	0	0	1.32758	CRISPRSCREEN: 2020_Wei_Biorxiv_crispr
PEAR1	1.32752	0	0	0	0	0	0	0	0	0	0	0	0	0	0	0	0	0	0	0	0	0	0	0	0	0	0	0	0	0	0	0	1.32752	CRISPRSCREEN: 2020_Wei_Biorxiv_crispr
CSN3	0	0	0	0	0	0	0	0	0	0	0	0	0	0	0	0	0	0	0	0	0	0	0	0	0	0	0	0	0	1.32734	0	0	1.32734	TRANSCRIPTOMICS: 2020_Sun_Biorxiv_transcriptomics
CAB39	1.32724	0	0	0	0	0	0	0	0	0	0	0	0	0	0	0	0	0	0	0	0	0	0	0	0	0	0	0	0	0	0	0	1.32724	CRISPRSCREEN: 2020_Wei_Biorxiv_crispr
EIF4G1	1.32712	0	0	0	0	0	0	0	0	0	0	0	0	0	0	0	0	0	0	0	0	0	0	0	0	0	0	0	0	0	0	0	1.32712	CRISPRSCREEN: 2020_Wei_Biorxiv_crispr
LOC103248163	1.32695	0	0	0	0	0	0	0	0	0	0	0	0	0	0	0	0	0	0	0	0	0	0	0	0	0	0	0	0	0	0	0	1.32695	CRISPRSCREEN: 2020_Wei_Biorxiv_crispr
PTPA	1.32683	0	0	0	0	0	0	0	0	0	0	0	0	0	0	0	0	0	0	0	0	0	0	0	0	0	0	0	0	0	0	0	1.32683	CRISPRSCREEN: 2020_Wei_Biorxiv_crispr
SHQ1	1.32678	0	0	0	0	0	0	0	0	0	0	0	0	0	0	0	0	0	0	0	0	0	0	0	0	0	0	0	0	0	0	0	1.32678	CRISPRSCREEN: 2020_Wei_Biorxiv_crispr
VMP1	0	0	0	0	0	0	0	0	0	0	0	0	0	0	0	0	0	0	0	0	0	0	0	0	0	0	0	0	0	1.32671	0	0	1.32671	TRANSCRIPTOMICS: 2020_Sun_Biorxiv_transcriptomics
EAPP	1.32666	0	0	0	0	0	0	0	0	0	0	0	0	0	0	0	0	0	0	0	0	0	0	0	0	0	0	0	0	0	0	0	1.32666	CRISPRSCREEN: 2020_Wei_Biorxiv_crispr
NLRC5	0	0	0	0	0	0	0	0	0	0	0	0	0	0	0	0	0	0	0	0	0	0	0	0	0	0	0	1.32664	0	1.2472	0	0	1.32664	TRANSCRIPTOMICS: 2020_Langelier_medrxiv_transcriptomics
LOC103221457	1.3265	0	0	0	0	0	0	0	0	0	0	0	0	0	0	0	0	0	0	0	0	0	0	0	0	0	0	0	0	0	0	0	1.3265	CRISPRSCREEN: 2020_Wei_Biorxiv_crispr
CELA1	1.32644	0	0	0	0	0	0	0	0	0	0	0	0	0	0	0	0	0	0	0	0	0	0	0	0	0	0	0	0	0	0	0	1.32644	CRISPRSCREEN: 2020_Wei_Biorxiv_crispr
LOC103245733	1.32638	0	0	0	0	0	0	0	0	0	0	0	0	0	0	0	0	0	0	0	0	0	0	0	0	0	0	0	0	0	0	0	1.32638	CRISPRSCREEN: 2020_Wei_Biorxiv_crispr
MRPL11	1.32633	0	0	0	0	0	0	0	0	0	0	0	0	0	0	0	0	0	0	0	0	0	0	0	0	0	0	0	0	0	0	0	1.32633	CRISPRSCREEN: 2020_Wei_Biorxiv_crispr
LOC103233526	1.32627	0	0	0	0	0	0	0	0	0	0	0	0	0	0	0	0	0	0	0	0	0	0	0	0	0	0	0	0	0	0	0	1.32627	CRISPRSCREEN: 2020_Wei_Biorxiv_crispr
RPP40	1.32621	0	0	0	0	0	0	0	0	0	0	0	0	0	0	0	0	0	0	0	0	0	0	0	0	0	0	0	0	0	0	0	1.32621	CRISPRSCREEN: 2020_Wei_Biorxiv_crispr
ANKRD49	1.32616	0	0	0	0	0	0	0	0	0	0	0	0	0	0	0	0	0	0	0	0	0	0	0	0	0	0	0	0	0	0	0	1.32616	CRISPRSCREEN: 2020_Wei_Biorxiv_crispr
RBBP4	1.3261	0	0	0	0	0	0	0	0	0	0	0	0	0	0	0	0	0	0	0	0	0	0	0	0	0	0	0	0	0	0	0	1.3261	CRISPRSCREEN: 2020_Wei_Biorxiv_crispr
PLAUR	0	0	0	0	0	0	0	0	0	0	0	0	0	0	0	0	0	0	0	0	0	0	0	0	0	1.26288	0	0	0	1.32608	0	0	1.32608	TRANSCRIPTOMICS: 2020_Sun_Biorxiv_transcriptomics
LOC103226627	1.32605	0	0	0	0	0	0	0	0	0	0	0	0	0	0	0	0	0	0	0	0	0	0	0	0	0	0	0	0	0	0	0	1.32605	CRISPRSCREEN: 2020_Wei_Biorxiv_crispr
MT2A	0	0	0	0	0	0	0	0	0	0	0	0	0	0	0	0	0	0	0	0	0	0	0	0	1.16585	0	0	1.32596	1.28226	1.23083	0	0	1.32596	TRANSCRIPTOMICS: 2020_Langelier_medrxiv_transcriptomics
CCND3	1.32594	0	0	0	0	0	0	0	0	0	0	0	0	0	0	0	0	0	0	0	0	0	0	0	0	0	0	0	0	0	0	0	1.32594	CRISPRSCREEN: 2020_Wei_Biorxiv_crispr
P3H3	1.32588	0	0	0	0	0	0	0	0	0	0	0	0	0	0	0	0	0	0	0	0	0	0	0	0	0	0	0	0	0	0	0	1.32588	CRISPRSCREEN: 2020_Wei_Biorxiv_crispr
LOC103228036	1.32583	0	0	0	0	0	0	0	0	0	0	0	0	0	0	0	0	0	0	0	0	0	0	0	0	0	0	0	0	0	0	0	1.32583	CRISPRSCREEN: 2020_Wei_Biorxiv_crispr
SLC22A16	1.32566	0	0	0	0	0	0	0	0	0	0	0	0	0	0	0	0	0	0	0	0	0	0	0	0	0	0	0	0	0	0	0	1.32566	CRISPRSCREEN: 2020_Wei_Biorxiv_crispr
PSME1	0	0	0	0	0	0	0	0	0	0	0	0	0	0	0	0	0	0	0	0	0	0	0	0	0	0	0	1.32562	0	0	0	0	1.32562	TRANSCRIPTOMICS: 2020_Langelier_medrxiv_transcriptomics
ACP3	1.32561	0	0	0	0	0	0	0	0	0	0	0	0	0	0	0	0	0	0	0	0	0	0	0	0	0	0	0	0	0	0	0	1.32561	CRISPRSCREEN: 2020_Wei_Biorxiv_crispr
C18H18orf25	1.32555	0	0	0	0	0	0	0	0	0	0	0	0	0	0	0	0	0	0	0	0	0	0	0	0	0	0	0	0	0	0	0	1.32555	CRISPRSCREEN: 2020_Wei_Biorxiv_crispr
TBC1D9B	1.3255	0	0	0	0	0	0	0	0	0	0	0	0	0	0	0	0	0	0	0	0	0	0	0	0	0	0	0	0	0	0	0	1.3255	CRISPRSCREEN: 2020_Wei_Biorxiv_crispr
TRIO	0	0	0	0	0	0	0	0	0	0	0	0	0	0	0	0	0	0	0	0	0	0	0	0	0	0	0	0	0	1.32546	0	0	1.32546	TRANSCRIPTOMICS: 2020_Sun_Biorxiv_transcriptomics
ZGPAT	1.32544	0	0	0	0	0	0	0	0	0	0	0	0	0	0	0	0	0	0	0	0	0	0	0	0	0	0	0	0	0	0	0	1.32544	CRISPRSCREEN: 2020_Wei_Biorxiv_crispr
BLZF1	1.32539	0	0	0	0	0	0	0	0	0	0	0	0	0	0	0	0	0	0	0	0	0	0	0	0	0	0	0	0	0	0	0	1.32539	CRISPRSCREEN: 2020_Wei_Biorxiv_crispr
IL3RA	1.32533	0	0	0	0	0	0	0	0	0	0	0	0	0	0	0	0	0	0	0	0	0	0	0	0	0	0	0	0	0	0	0	1.32533	CRISPRSCREEN: 2020_Wei_Biorxiv_crispr
DYNLT1	0	0	0	0	0	0	0	0	0	0	0	0	0	0	0	0	0	0	0	0	0	0	0	0	0	0	0	1.32529	0	0	0	0	1.32529	TRANSCRIPTOMICS: 2020_Langelier_medrxiv_transcriptomics
SHOX	1.32517	0	0	0	0	0	0	0	0	0	0	0	0	0	0	0	0	0	0	0	0	0	0	0	0	0	0	0	0	0	0	0	1.32517	CRISPRSCREEN: 2020_Wei_Biorxiv_crispr
COLEC10	1.32511	0	0	0	0	0	0	0	0	0	0	0	0	0	0	0	0	0	0	0	0	0	0	0	0	0	0	0	0	0	0	0	1.32511	CRISPRSCREEN: 2020_Wei_Biorxiv_crispr
KEAP1	1.32506	0	0	0	0	0	0	0	0	0	0	0	0	0	0	0	0	0	0	0	0	0	0	0	0	0	0	0	0	0	0	0	1.32506	CRISPRSCREEN: 2020_Wei_Biorxiv_crispr
MED14	1.32501	0	0	0	0	0	0	0	0	0	0	0	0	0	0	0	0	0	0	0	0	0	0	0	0	0	0	0	0	0	0	0	1.32501	CRISPRSCREEN: 2020_Wei_Biorxiv_crispr
LOC103244190	1.32495	0	0	0	0	0	0	0	0	0	0	0	0	0	0	0	0	0	0	0	0	0	0	0	0	0	0	0	0	0	0	0	1.32495	CRISPRSCREEN: 2020_Wei_Biorxiv_crispr
CHST8	1.3249	0	0	0	0	0	0	0	0	0	0	0	0	0	0	0	0	0	0	0	0	0	0	0	0	0	0	0	0	0	0	0	1.3249	CRISPRSCREEN: 2020_Wei_Biorxiv_crispr
FRYL	0	0	0	0	0	0	0	0	0	0	0	0	0	0	0	0	0	0	0	0	0	0	0	0	0	0	0	0	0	1.32485	0	0	1.32485	TRANSCRIPTOMICS: 2020_Sun_Biorxiv_transcriptomics
LOC103239142	1.32484	0	0	0	0	0	0	0	0	0	0	0	0	0	0	0	0	0	0	0	0	0	0	0	0	0	0	0	0	0	0	0	1.32484	CRISPRSCREEN: 2020_Wei_Biorxiv_crispr
CXXC1	1.32479	0	0	0	0	0	0	0	0	0	0	0	0	0	0	0	0	0	0	0	0	0	0	0	0	0	0	0	0	0	0	0	1.32479	CRISPRSCREEN: 2020_Wei_Biorxiv_crispr
LOC103241722	1.32474	0	0	0	0	0	0	0	0	0	0	0	0	0	0	0	0	0	0	0	0	0	0	0	0	0	0	0	0	0	0	0	1.32474	CRISPRSCREEN: 2020_Wei_Biorxiv_crispr
LOC103238459	1.32468	0	0	0	0	0	0	0	0	0	0	0	0	0	0	0	0	0	0	0	0	0	0	0	0	0	0	0	0	0	0	0	1.32468	CRISPRSCREEN: 2020_Wei_Biorxiv_crispr
NECAB1	1.32463	0	0	0	0	0	0	0	0	0	0	0	0	0	0	0	0	0	0	0	0	0	0	0	0	0	0	0	0	0	0	0	1.32463	CRISPRSCREEN: 2020_Wei_Biorxiv_crispr
LOC103245440	1.32458	0	0	0	0	0	0	0	0	0	0	0	0	0	0	0	0	0	0	0	0	0	0	0	0	0	0	0	0	0	0	0	1.32458	CRISPRSCREEN: 2020_Wei_Biorxiv_crispr
TMA16	1.32452	0	0	0	0	0	0	0	0	0	0	0	0	0	0	0	0	0	0	0	0	0	0	0	0	0	0	0	0	0	0	0	1.32452	CRISPRSCREEN: 2020_Wei_Biorxiv_crispr
MRPS34	1.32447	0	0	0	0	0	0	0	0	0	0	0	0	0	0	0	0	0	0	0	0	0	0	0	0	0	0	0	0	0	0	0	1.32447	CRISPRSCREEN: 2020_Wei_Biorxiv_crispr
MLANA	1.32442	0	0	0	0	0	0	0	0	0	0	0	0	0	0	0	0	0	0	0	0	0	0	0	0	0	0	0	0	0	0	0	1.32442	CRISPRSCREEN: 2020_Wei_Biorxiv_crispr
MAK16	1.32436	0	0	0	0	0	0	0	0	0	0	0	0	0	0	0	0	0	0	0	0	0	0	0	0	0	0	0	0	0	0	0	1.32436	CRISPRSCREEN: 2020_Wei_Biorxiv_crispr
POLR3K	1.32431	0	0	0	0	0	0	0	0	0	0	0	0	0	0	0	0	0	0	0	0	0	0	0	0	0	0	0	0	0	0	0	1.32431	CRISPRSCREEN: 2020_Wei_Biorxiv_crispr
TMSB10	0	0	0	0	0	0	0	0	0	0	0	0	0	0	0	0	0	0	0	0	1.28115	0	0	0	0	0	0	1.32429	1.28226	1.23979	1.31447	0	1.32429	TRANSCRIPTOMICS: 2020_Langelier_medrxiv_transcriptomics
SIVA1	1.3242	0	0	0	0	0	0	0	0	0	0	0	0	0	0	0	0	0	0	0	0	0	0	0	0	0	0	0	0	0	0	0	1.3242	CRISPRSCREEN: 2020_Wei_Biorxiv_crispr
PGM1	1.32415	0	0	0	0	0	0	0	0	0	0	0	0	0	0	0	0	0	0	0	0	0	0	0	0	0	0	0	0	0	0	0	1.32415	CRISPRSCREEN: 2020_Wei_Biorxiv_crispr
LOC103227153	1.3241	0	0	0	0	0	0	0	0	0	0	0	0	0	0	0	0	0	0	0	0	0	0	0	0	0	0	0	0	0	0	0	1.3241	CRISPRSCREEN: 2020_Wei_Biorxiv_crispr
TRIP4	1.32405	0	0	0	0	0	0	0	0	0	0	0	0	0	0	0	0	0	0	0	0	0	0	0	0	0	0	0	0	0	0	0	1.32405	CRISPRSCREEN: 2020_Wei_Biorxiv_crispr
LZTS2	1.32399	0	0	0	0	0	0	0	0	0	0	0	0	0	0	0	0	0	0	0	0	0	0	0	0	0	0	0	0	0	0	0	1.32399	CRISPRSCREEN: 2020_Wei_Biorxiv_crispr
NCOA7	0	0	0	0	0	0	0	0	0	0	0	0	0	0	0	0	0	0	0	0	0	0	0	0	1.16572	1.22852	0	1.32396	1.28226	1.26438	0	0	1.32396	TRANSCRIPTOMICS: 2020_Langelier_medrxiv_transcriptomics
LOC103242764	1.32389	0	0	0	0	0	0	0	0	0	0	0	0	0	0	0	0	0	0	0	0	0	0	0	0	0	0	0	0	0	0	0	1.32389	CRISPRSCREEN: 2020_Wei_Biorxiv_crispr
LOC103247783	1.32384	0	0	0	0	0	0	0	0	0	0	0	0	0	0	0	0	0	0	0	0	0	0	0	0	0	0	0	0	0	0	0	1.32384	CRISPRSCREEN: 2020_Wei_Biorxiv_crispr
RNF2	1.32378	0	0	0	0	0	0	0	0	0	0	0	0	0	0	0	0	0	0	0	0	0	0	0	0	0	0	0	0	0	0	0	1.32378	CRISPRSCREEN: 2020_Wei_Biorxiv_crispr
MLLT1	1.32373	0	0	0	0	0	0	0	0	0	0	0	0	0	0	0	0	0	0	0	0	0	0	0	0	0	0	0	0	0	0	0	1.32373	CRISPRSCREEN: 2020_Wei_Biorxiv_crispr
FABP6	1.32368	0	0	0	0	0	0	0	0	0	0	0	0	0	0	0	0	0	0	0	0	0	0	0	0	0	0	0	0	0	0	0	1.32368	CRISPRSCREEN: 2020_Wei_Biorxiv_crispr
IKZF3	0	0	0	0	0	0	0	0	0	0	0	0	0	0	0	0	0	0	0	0	0	0	0	0	0	0	0	1.23802	0	1.32364	0	0	1.32364	TRANSCRIPTOMICS: 2020_Sun_Biorxiv_transcriptomics
LOC103222003	1.32363	0	0	0	0	0	0	0	0	0	0	0	0	0	0	0	0	0	0	0	0	0	0	0	0	0	0	0	0	0	0	0	1.32363	CRISPRSCREEN: 2020_Wei_Biorxiv_crispr
RBM47	1.32358	0	0	0	0	0	0	0	0	0	0	0	0	0	0	0	0	0	0	0	0	0	0	0	0	0	0	0	0	0	0	0	1.32358	CRISPRSCREEN: 2020_Wei_Biorxiv_crispr
ARRDC2	1.32347	0	0	0	0	0	0	0	0	0	0	0	0	0	0	0	0	0	0	0	0	0	0	0	0	0	0	0	0	0	0	0	1.32347	CRISPRSCREEN: 2020_Wei_Biorxiv_crispr
ITPA	1.32342	0	0	0	0	0	0	0	0	0	0	0	0	0	0	0	0	0	0	0	0	0	0	0	0	0	0	0	0	0	0	0	1.32342	CRISPRSCREEN: 2020_Wei_Biorxiv_crispr
AKAP17A	1.32337	0	0	0	0	0	0	0	0	0	0	0	0	0	0	0	0	0	0	0	0	0	0	0	0	0	0	0	0	0	0	0	1.32337	CRISPRSCREEN: 2020_Wei_Biorxiv_crispr
ZNF652	1.32332	0	0	0	0	0	0	0	0	0	0	0	0	0	0	0	0	0	0	0	0	0	0	0	0	0	0	0	0	0	0	0	1.32332	CRISPRSCREEN: 2020_Wei_Biorxiv_crispr
TRIM26	0	0	0	0	0	0	0	0	0	0	0	0	0	0	0	0	0	0	0	0	0	0	0	0	0	0	0	1.3233	0	1.24442	0	0	1.3233	TRANSCRIPTOMICS: 2020_Langelier_medrxiv_transcriptomics
CBLN2	1.32321	0	0	0	0	0	0	0	0	0	0	0	0	0	0	0	0	0	0	0	0	0	0	0	0	0	0	0	0	0	0	0	1.32321	CRISPRSCREEN: 2020_Wei_Biorxiv_crispr
SUPT20H	1.32316	0	0	0	0	0	0	0	0	0	0	0	0	0	0	0	0	0	0	0	0	0	0	0	0	0	0	0	0	0	0	0	1.32316	CRISPRSCREEN: 2020_Wei_Biorxiv_crispr
ZPR1	1.32311	0	0	0	0	0	0	0	0	0	0	0	0	0	0	0	0	0	0	0	0	0	0	0	0	0	0	0	0	0	0	0	1.32311	CRISPRSCREEN: 2020_Wei_Biorxiv_crispr
SENP8	1.32306	0	0	0	0	0	0	0	0	0	0	0	0	0	0	0	0	0	0	0	0	0	0	0	0	0	0	0	0	0	0	0	1.32306	CRISPRSCREEN: 2020_Wei_Biorxiv_crispr
ACO1	0	0	0	0	0	0	0	0	0	0	0	0	0	0	0	0	0	0	0	0	0	0	0	0	0	0	0	0	0	1.32304	0	0	1.32304	TRANSCRIPTOMICS: 2020_Sun_Biorxiv_transcriptomics
NDE1	1.32301	0	0	0	0	0	0	0	0	0	0	0	0	0	0	0	0	0	0	0	0	0	0	0	0	0	0	0	0	0	0	0	1.32301	CRISPRSCREEN: 2020_Wei_Biorxiv_crispr
GNPTAB	1.32296	0	0	0	0	0	0	0	0	0	0	0	0	0	0	0	0	0	0	0	0	0	0	0	0	0	0	0	0	0	0	0	1.32296	CRISPRSCREEN: 2020_Wei_Biorxiv_crispr
LOC103236199	1.32285	0	0	0	0	0	0	0	0	0	0	0	0	0	0	0	0	0	0	0	0	0	0	0	0	0	0	0	0	0	0	0	1.32285	CRISPRSCREEN: 2020_Wei_Biorxiv_crispr
TM4SF18	1.3228	0	0	0	0	0	0	0	0	0	0	0	0	0	0	0	0	0	0	0	0	0	0	0	0	0	0	0	0	0	0	0	1.3228	CRISPRSCREEN: 2020_Wei_Biorxiv_crispr
PDCL3	1.32275	0	0	0	0	0	0	0	0	0	0	0	0	0	0	0	0	0	0	0	0	0	0	0	0	0	0	0	0	0	0	0	1.32275	CRISPRSCREEN: 2020_Wei_Biorxiv_crispr
AARS2	1.3227	0	0	0	0	0	0	0	0	0	0	0	0	0	0	0	0	0	0	0	0	0	0	0	0	0	0	0	0	0	0	0	1.3227	CRISPRSCREEN: 2020_Wei_Biorxiv_crispr
COX7A2L	1.32265	0	0	0	0	0	0	0	0	0	0	0	0	0	0	0	0	0	0	0	0	0	0	0	0	0	0	0	0	0	0	0	1.32265	CRISPRSCREEN: 2020_Wei_Biorxiv_crispr
CCDC137	1.32255	0	0	0	0	0	0	0	0	0	0	0	0	0	0	0	0	0	0	0	0	0	0	0	0	0	0	0	0	0	0	0	1.32255	CRISPRSCREEN: 2020_Wei_Biorxiv_crispr
SPINDOC	1.32245	0	0	0	0	0	0	0	0	0	0	0	0	0	0	0	0	0	0	0	0	0	0	0	0	0	0	0	0	0	0	0	1.32245	CRISPRSCREEN: 2020_Wei_Biorxiv_crispr
FH	1.3224	0	0	0	0	0	0	0	0	0	0	0	0	0	0	0	0	0	0	0	0	0	0	0	0	0	0	0	0	0	0	0	1.3224	CRISPRSCREEN: 2020_Wei_Biorxiv_crispr
IDH3B	1.32235	0	0	0	0	0	0	0	0	0	0	0	0	0	0	0	0	0	0	0	0	0	0	0	0	0	0	0	0	0	0	0	1.32235	CRISPRSCREEN: 2020_Wei_Biorxiv_crispr
LNPEP	0	0	0	0	0	0	0	0	0	0	0	0	0	0	0	0	0	0	0	0	0	0	0	0	0	0	0	1.32232	0	1.2354	0	0	1.32232	TRANSCRIPTOMICS: 2020_Langelier_medrxiv_transcriptomics
GMPPB	1.32225	0	0	0	0	0	0	0	0	0	0	0	0	0	0	0	0	0	0	0	0	0	0	0	0	0	0	0	0	0	0	0	1.32225	CRISPRSCREEN: 2020_Wei_Biorxiv_crispr
LBHD1	1.3222	0	0	0	0	0	0	0	0	0	0	0	0	0	0	0	0	0	0	0	0	0	0	0	0	0	0	0	0	0	0	0	1.3222	CRISPRSCREEN: 2020_Wei_Biorxiv_crispr
ZNF695	1.32215	0	0	0	0	0	0	0	0	0	0	0	0	0	0	0	0	0	0	0	0	0	0	0	0	0	0	0	0	0	0	0	1.32215	CRISPRSCREEN: 2020_Wei_Biorxiv_crispr
VCPKMT	1.3221	0	0	0	0	0	0	0	0	0	0	0	0	0	0	0	0	0	0	0	0	0	0	0	0	0	0	0	0	0	0	0	1.3221	CRISPRSCREEN: 2020_Wei_Biorxiv_crispr
RBM10	1.322	0	0	0	0	0	0	0	0	0	0	0	0	0	0	0	0	0	0	0	0	0	0	0	0	0	0	0	0	0	0	0	1.322	CRISPRSCREEN: 2020_Wei_Biorxiv_crispr
LOC103216627	1.32195	0	0	0	0	0	0	0	0	0	0	0	0	0	0	0	0	0	0	0	0	0	0	0	0	0	0	0	0	0	0	0	1.32195	CRISPRSCREEN: 2020_Wei_Biorxiv_crispr
LOC103231354	1.3219	0	0	0	0	0	0	0	0	0	0	0	0	0	0	0	0	0	0	0	0	0	0	0	0	0	0	0	0	0	0	0	1.3219	CRISPRSCREEN: 2020_Wei_Biorxiv_crispr
CXCL3	0	0	0	0	0	0	0	0	0	0	0	0	0	0	0	0	0	0	0	0	0	0	0	0	0	0	0	0	0	1.32185	0	0	1.32185	TRANSCRIPTOMICS: 2020_Sun_Biorxiv_transcriptomics
TCERG1	1.32185	0	0	0	0	0	0	0	0	0	0	0	0	0	0	0	0	0	0	0	0	0	0	0	0	0	0	0	0	0	0	0	1.32185	CRISPRSCREEN: 2020_Wei_Biorxiv_crispr
SFTPB	1.32175	0	0	0	0	0	0	0	0	0	0	0	0	0	0	0	0	0	0	0	0	0	0	0	0	0	0	0	0	0	0	0	1.32175	CRISPRSCREEN: 2020_Wei_Biorxiv_crispr
AMOT	1.3217	0	0	0	0	0	0	0	0	0	0	0	0	0	0	0	0	0	0	0	0	0	0	0	0	0	0	0	0	0	0	0	1.3217	CRISPRSCREEN: 2020_Wei_Biorxiv_crispr
TREX1	0	0	0	0	0	0	0	0	0	0	0	0	0	0	0	0	0	0	0	0	0	0	0	0	0	0	0	1.32167	0	0	0	0	1.32167	TRANSCRIPTOMICS: 2020_Langelier_medrxiv_transcriptomics
LOC103225536	1.32165	0	0	0	0	0	0	0	0	0	0	0	0	0	0	0	0	0	0	0	0	0	0	0	0	0	0	0	0	0	0	0	1.32165	CRISPRSCREEN: 2020_Wei_Biorxiv_crispr
GUK1	1.3216	0	0	0	0	0	0	0	0	0	0	0	0	0	0	0	0	0	0	0	0	0	0	0	0	0	0	0	0	0	0	0	1.3216	CRISPRSCREEN: 2020_Wei_Biorxiv_crispr
FBXL13	1.32155	0	0	0	0	0	0	0	0	0	0	0	0	0	0	0	0	0	0	0	0	0	0	0	0	0	0	0	0	0	0	0	1.32155	CRISPRSCREEN: 2020_Wei_Biorxiv_crispr
LOC103236399	1.3215	0	0	0	0	0	0	0	0	0	0	0	0	0	0	0	0	0	0	0	0	0	0	0	0	0	0	0	0	0	0	0	1.3215	CRISPRSCREEN: 2020_Wei_Biorxiv_crispr
HNF1A	1.32145	0	0	0	0	0	0	0	0	0	0	0	0	0	0	0	0	0	0	0	0	0	0	0	0	0	0	0	0	0	0	0	1.32145	CRISPRSCREEN: 2020_Wei_Biorxiv_crispr
TAF11	1.3214	0	0	0	0	0	0	0	0	0	0	0	0	0	0	0	0	0	0	0	0	0	0	0	0	0	0	0	0	0	0	0	1.3214	CRISPRSCREEN: 2020_Wei_Biorxiv_crispr
LOC103236158	1.3213	0	0	0	0	0	0	0	0	0	0	0	0	0	0	0	0	0	0	0	0	0	0	0	0	0	0	0	0	0	0	0	1.3213	CRISPRSCREEN: 2020_Wei_Biorxiv_crispr
EPC1	0	0	0	0	0	0	0	0	0	0	0	0	0	0	0	0	0	0	0	0	0	0	0	0	0	0	0	0	0	1.32127	0	0	1.32127	TRANSCRIPTOMICS: 2020_Sun_Biorxiv_transcriptomics
LOC103240999	1.32125	0	0	0	0	0	0	0	0	0	0	0	0	0	0	0	0	0	0	0	0	0	0	0	0	0	0	0	0	0	0	0	1.32125	CRISPRSCREEN: 2020_Wei_Biorxiv_crispr
GATB	1.3212	0	0	0	0	0	0	0	0	0	0	0	0	0	0	0	0	0	0	0	0	0	0	0	0	0	0	0	0	0	0	0	1.3212	CRISPRSCREEN: 2020_Wei_Biorxiv_crispr
LOC103247052	1.32116	0	0	0	0	0	0	0	0	0	0	0	0	0	0	0	0	0	0	0	0	0	0	0	0	0	0	0	0	0	0	0	1.32116	CRISPRSCREEN: 2020_Wei_Biorxiv_crispr
MCTS1	1.32111	0	0	0	0	0	0	0	0	0	0	0	0	0	0	0	0	0	0	0	0	0	0	0	0	0	0	0	0	0	0	0	1.32111	CRISPRSCREEN: 2020_Wei_Biorxiv_crispr
PDZK1IP1	0	0	0	0	0	0	0	0	0	0	0	0	0	0	0	0	0	0	0	0	0	0	0	0	1.16988	1.32102	0	0	0	0	0	0	1.32102	TRANSCRIPTOMICS: 2020_Blanco_Cell_transcriptomics
LOC103230465	1.32101	0	0	0	0	0	0	0	0	0	0	0	0	0	0	0	0	0	0	0	0	0	0	0	0	0	0	0	0	0	0	0	1.32101	CRISPRSCREEN: 2020_Wei_Biorxiv_crispr
KRT12	1.32091	0	0	0	0	0	0	0	0	0	0	0	0	0	0	0	0	0	0	0	0	0	0	0	0	0	0	0	0	0	0	0	1.32091	CRISPRSCREEN: 2020_Wei_Biorxiv_crispr
MRPL47	1.32086	0	0	0	0	0	0	0	0	0	0	0	0	0	0	0	0	0	0	0	0	0	0	0	0	0	0	0	0	0	0	0	1.32086	CRISPRSCREEN: 2020_Wei_Biorxiv_crispr
GATAD1	1.32081	0	0	0	0	0	0	0	0	0	0	0	0	0	0	0	0	0	0	0	0	0	0	0	0	0	0	0	0	0	0	0	1.32081	CRISPRSCREEN: 2020_Wei_Biorxiv_crispr
ELP6	1.32072	0	0	0	0	0	0	0	0	0	0	0	0	0	0	0	0	0	0	0	0	0	0	0	0	0	0	0	0	0	0	0	1.32072	CRISPRSCREEN: 2020_Wei_Biorxiv_crispr
APEH	1.32062	0	0	0	0	0	0	0	0	0	0	0	0	0	0	0	0	0	0	0	0	0	0	0	0	0	0	0	0	0	0	0	1.32062	CRISPRSCREEN: 2020_Wei_Biorxiv_crispr
SP140	1.32057	0	0	0	0	0	0	0	0	0	0	0	0	0	0	0	0	0	0	0	0	0	0	0	0	0	0	0	0	0	0	0	1.32057	CRISPRSCREEN: 2020_Wei_Biorxiv_crispr
OTOL1	1.32052	0	0	0	0	0	0	0	0	0	0	0	0	0	0	0	0	0	0	0	0	0	0	0	0	0	0	0	0	0	0	0	1.32052	CRISPRSCREEN: 2020_Wei_Biorxiv_crispr
TADA2B	1.32048	0	0	0	0	0	0	0	0	0	0	0	0	0	0	0	0	0	0	0	0	0	0	0	0	0	0	0	0	0	0	0	1.32048	CRISPRSCREEN: 2020_Wei_Biorxiv_crispr
IRF7	0	0	0	0	0	0	0	0	0	0	0	0	0	0	0	0	0	0	0	0	0	0	1.22975	0	0	1.25826	1.31326	1.32038	0	0	0	0	1.32038	TRANSCRIPTOMICS: 2020_Langelier_medrxiv_transcriptomics
POP4	1.32038	0	0	0	0	0	0	0	0	0	0	0	0	0	0	0	0	0	0	0	0	0	0	0	0	0	0	0	0	0	0	0	1.32038	CRISPRSCREEN: 2020_Wei_Biorxiv_crispr
AURKAIP1	1.32028	0	0	0	0	0	0	0	0	0	0	0	0	0	0	0	0	0	0	0	0	0	0	0	0	0	0	0	0	0	0	0	1.32028	CRISPRSCREEN: 2020_Wei_Biorxiv_crispr
CSK	1.32024	0	0	0	0	0	0	0	0	0	0	0	0	0	0	0	0	0	0	0	0	0	0	0	0	0	0	0	0	0	0	0	1.32024	CRISPRSCREEN: 2020_Wei_Biorxiv_crispr
ATP13A4	0	0	0	0	0	0	0	0	0	0	0	0	0	0	0	0	0	0	0	0	0	0	0	0	0	0	0	0	0	1.32012	0	0	1.32012	TRANSCRIPTOMICS: 2020_Sun_Biorxiv_transcriptomics
RBMS2	0	0	0	0	0	0	0	0	0	0	0	0	0	0	0	0	0	0	0	0	0	0	0	0	0	0	0	1.32007	0	0	0	0	1.32007	TRANSCRIPTOMICS: 2020_Langelier_medrxiv_transcriptomics
DMAC2	1.32004	0	0	0	0	0	0	0	0	0	0	0	0	0	0	0	0	0	0	0	0	0	0	0	0	0	0	0	0	0	0	0	1.32004	CRISPRSCREEN: 2020_Wei_Biorxiv_crispr
MRPS10	1.32	0	0	0	0	0	0	0	0	0	0	0	0	0	0	0	0	0	0	0	0	0	0	0	0	0	0	0	0	0	0	0	1.32	CRISPRSCREEN: 2020_Wei_Biorxiv_crispr
LOC103237560	1.31995	0	0	0	0	0	0	0	0	0	0	0	0	0	0	0	0	0	0	0	0	0	0	0	0	0	0	0	0	0	0	0	1.31995	CRISPRSCREEN: 2020_Wei_Biorxiv_crispr
XK	1.31985	0	0	0	0	0	0	0	0	0	0	0	0	0	0	0	0	0	0	0	0	0	0	0	0	0	0	0	0	0	0	0	1.31985	CRISPRSCREEN: 2020_Wei_Biorxiv_crispr
ZNF234	1.31981	0	0	0	0	0	0	0	0	0	0	0	0	0	0	0	0	0	0	0	0	0	0	0	0	0	0	0	0	0	0	0	1.31981	CRISPRSCREEN: 2020_Wei_Biorxiv_crispr
COL19A1	1.31976	0	0	0	0	0	0	0	0	0	0	0	0	0	0	0	0	0	0	0	0	0	0	0	0	0	0	0	0	0	0	0	1.31976	CRISPRSCREEN: 2020_Wei_Biorxiv_crispr
HDC	1.31971	0	0	0	0	0	0	0	0	0	0	0	0	0	0	0	0	0	0	0	0	0	0	0	0	0	0	0	0	0	0	0	1.31971	CRISPRSCREEN: 2020_Wei_Biorxiv_crispr
LOC103242673	1.31966	0	0	0	0	0	0	0	0	0	0	0	0	0	0	0	0	0	0	0	0	0	0	0	0	0	0	0	0	0	0	0	1.31966	CRISPRSCREEN: 2020_Wei_Biorxiv_crispr
RASD1	1.31962	0	0	0	0	0	0	0	0	0	0	0	0	0	0	0	0	0	0	0	0	0	0	0	0	0	0	0	0	0	0	0	1.31962	CRISPRSCREEN: 2020_Wei_Biorxiv_crispr
NOL8	1.31957	0	0	0	0	0	0	0	0	0	0	0	0	0	0	0	0	0	0	0	0	0	0	0	0	0	0	0	0	0	0	0	1.31957	CRISPRSCREEN: 2020_Wei_Biorxiv_crispr
TM4SF4	0	0	0	0	0	0	0	0	0	0	0	0	0	0	0	0	0	0	0	0	0	0	0	0	0	0	0	0	0	1.31955	0	0	1.31955	TRANSCRIPTOMICS: 2020_Sun_Biorxiv_transcriptomics
HUWE1	1.31952	0	0	0	0	0	0	0	0	0	0	0	0	0	0	0	0	0	0	0	0	0	0	0	0	0	0	0	0	0	0	0	1.31952	CRISPRSCREEN: 2020_Wei_Biorxiv_crispr
LOC103237165	1.31943	0	0	0	0	0	0	0	0	0	0	0	0	0	0	0	0	0	0	0	0	0	0	0	0	0	0	0	0	0	0	0	1.31943	CRISPRSCREEN: 2020_Wei_Biorxiv_crispr
ZNF593	1.31938	0	0	0	0	0	0	0	0	0	0	0	0	0	0	0	0	0	0	0	0	0	0	0	0	0	0	0	0	0	0	0	1.31938	CRISPRSCREEN: 2020_Wei_Biorxiv_crispr
WRAP73	1.31929	0	0	0	0	0	0	0	0	0	0	0	0	0	0	0	0	0	0	0	0	0	0	0	0	0	0	0	0	0	0	0	1.31929	CRISPRSCREEN: 2020_Wei_Biorxiv_crispr
SELENOM	1.31919	0	0	0	0	0	0	0	0	0	0	0	0	0	0	0	0	0	0	0	0	0	0	0	0	0	0	0	0	0	0	0	1.31919	CRISPRSCREEN: 2020_Wei_Biorxiv_crispr
SNRNP25	1.31915	0	0	0	0	0	0	0	0	0	0	0	0	0	0	0	0	0	0	0	0	0	0	0	0	0	0	0	0	0	0	0	1.31915	CRISPRSCREEN: 2020_Wei_Biorxiv_crispr
WDR25	1.31905	0	0	0	0	0	0	0	0	0	0	0	0	0	0	0	0	0	0	0	0	0	0	0	0	0	0	0	0	0	0	0	1.31905	CRISPRSCREEN: 2020_Wei_Biorxiv_crispr
ZDHHC16	1.31901	0	0	0	0	0	0	0	0	0	0	0	0	0	0	0	0	0	0	0	0	0	0	0	0	0	0	0	0	0	0	0	1.31901	CRISPRSCREEN: 2020_Wei_Biorxiv_crispr
HDX	0	0	0	0	0	0	0	0	0	0	0	0	0	0	0	0	0	0	0	0	0	0	0	0	0	0	0	1.22998	0	1.31898	0	0	1.31898	TRANSCRIPTOMICS: 2020_Sun_Biorxiv_transcriptomics
OGT	1.31896	0	0	0	0	0	0	0	0	0	0	0	0	0	0	0	0	0	0	0	0	0	0	0	0	0	0	0	0	0	0	0	1.31896	CRISPRSCREEN: 2020_Wei_Biorxiv_crispr
APTX	1.31891	0	0	0	0	0	0	0	0	0	0	0	0	0	0	0	0	0	0	0	0	0	0	0	0	0	0	0	0	0	0	0	1.31891	CRISPRSCREEN: 2020_Wei_Biorxiv_crispr
CDC25A	1.31887	0	0	0	0	0	0	0	0	0	0	0	0	0	0	0	0	0	0	0	0	0	0	0	0	0	0	0	0	0	0	0	1.31887	CRISPRSCREEN: 2020_Wei_Biorxiv_crispr
CD93	1.31882	0	0	0	0	0	0	0	0	0	0	0	0	0	0	0	0	0	0	0	0	0	0	0	0	0	0	0	0	0	0	0	1.31882	CRISPRSCREEN: 2020_Wei_Biorxiv_crispr
JADE2	0	0	0	0	0	0	0	0	0	0	0	0	0	0	0	0	0	0	0	0	0	0	0	0	0	0	0	1.3188	0	0	0	0	1.3188	TRANSCRIPTOMICS: 2020_Langelier_medrxiv_transcriptomics
DCTN4	1.31877	0	0	0	0	0	0	0	0	0	0	0	0	0	0	0	0	0	0	0	0	0	0	0	0	0	0	0	0	0	0	0	1.31877	CRISPRSCREEN: 2020_Wei_Biorxiv_crispr
LOC103245582	1.31873	0	0	0	0	0	0	0	0	0	0	0	0	0	0	0	0	0	0	0	0	0	0	0	0	0	0	0	0	0	0	0	1.31873	CRISPRSCREEN: 2020_Wei_Biorxiv_crispr
AP3B1	0	0	0	0	0	0	0	0	0	1.31872	0	0	0	0	0	0	0	0	0	0	0	0	0	0	0	0	0	0	0	0	0	0	1.31872	PROTEINPROTEININTERACTION: 2020_Gordon_Nature_proteinproteininteraction
BRD4	0	0	0	0	0	0	0	0	0	1.31872	0	0	0	0	0	0	0	0	0	0	0	0	0	0	0	0	0	0	0	0	0	0	1.31872	PROTEINPROTEININTERACTION: 2020_Gordon_Nature_proteinproteininteraction
CWC27	0	0	0	0	0	0	0	0	0	1.31872	0	0	0	0	0	0	0	0	0	0	0	0	0	0	0	0	0	0	0	0	0	0	1.31872	PROTEINPROTEININTERACTION: 2020_Gordon_Nature_proteinproteininteraction
ZC3H18	0	0	0	0	0	0	0	0	0	1.31872	0	0	0	0	0	0	0	0	0	0	0	0	0	0	0	0	0	0	0	0	0	0	1.31872	PROTEINPROTEININTERACTION: 2020_Gordon_Nature_proteinproteininteraction
SLC44A2	0	0	0	0	0	0	0	0	0	1.31872	0	0	0	0	0	0	0	0	0	0	0	0	0	0	0	0	0	0	0	0	0	0	1.31872	PROTEINPROTEININTERACTION: 2020_Gordon_Nature_proteinproteininteraction
PMPCB	0	0	0	0	0	0	0	0	0	1.31872	0	0	0	0	0	0	0	0	0	0	0	0	0	0	0	0	0	0	0	0	0	0	1.31872	PROTEINPROTEININTERACTION: 2020_Gordon_Nature_proteinproteininteraction
YIF1A	0	0	0	0	0	0	0	0	0	1.31872	0	0	0	0	0	0	0	0	0	0	0	0	0	0	0	0	0	0	0	0	0	0	1.31872	PROTEINPROTEININTERACTION: 2020_Gordon_Nature_proteinproteininteraction
ACADM	0	0	0	0	0	0	0	0	0	1.31872	0	0	0	0	0	0	0	0	0	0	0	0	0	0	0	0	0	0	0	0	0	0	1.31872	PROTEINPROTEININTERACTION: 2020_Gordon_Nature_proteinproteininteraction
ETFA	0	0	0	0	0	0	0	0	0	1.31872	0	0	0	0	0	0	0	0	0	0	0	0	0	0	0	0	0	0	0	0	0	0	1.31872	PROTEINPROTEININTERACTION: 2020_Gordon_Nature_proteinproteininteraction
STOM	0	0	0	0	0	0	0	0	0	1.31872	0	0	0	0	0	0	0	0	0	0	0	0	0	0	0	0	0	0	0	0	0	0	1.31872	PROTEINPROTEININTERACTION: 2020_Gordon_Nature_proteinproteininteraction
GGCX	0	0	0	0	0	0	0	0	0	1.31872	0	0	0	0	0	0	0	0	0	0	0	0	0	0	0	0	0	0	0	0	0	0	1.31872	PROTEINPROTEININTERACTION: 2020_Gordon_Nature_proteinproteininteraction
ATP6V1A	0	0	0	0	0	0	0	0	0	1.31872	0	0	0	0	0	0	0	0	0	0	0	0	0	0	0	0	0	0	0	0	0	0	1.31872	PROTEINPROTEININTERACTION: 2020_Gordon_Nature_proteinproteininteraction
PSMD8	0	0	0	0	0	0	0	0	0	1.31872	0	0	0	0	0	0	0	0	0	0	0	0	0	0	0	0	0	0	0	0	0	0	1.31872	PROTEINPROTEININTERACTION: 2020_Gordon_Nature_proteinproteininteraction
PMPCA	0	0	0	0	0	0	0	0	0	1.31872	0	0	0	0	0	0	0	0	0	0	0	0	0	0	0	0	0	0	0	0	0	0	1.31872	PROTEINPROTEININTERACTION: 2020_Gordon_Nature_proteinproteininteraction
ANO6	0	0	0	0	0	0	0	0	0	1.31872	0	0	0	0	0	0	0	0	0	0	0	0	0	0	0	0	0	0	0	0	0	0	1.31872	PROTEINPROTEININTERACTION: 2020_Gordon_Nature_proteinproteininteraction
PITRM1	0	0	0	0	0	0	0	0	0	1.31872	0	0	0	0	0	0	0	0	0	0	0	0	0	0	0	0	0	0	0	0	0	0	1.31872	PROTEINPROTEININTERACTION: 2020_Gordon_Nature_proteinproteininteraction
SLC30A9	0	0	0	0	0	0	0	0	0	1.31872	0	0	0	0	0	0	0	0	0	0	0	0	0	0	0	0	0	0	0	0	0	0	1.31872	PROTEINPROTEININTERACTION: 2020_Gordon_Nature_proteinproteininteraction
FASTKD5	0	0	0	0	0	0	0	0	0	1.31872	0	0	0	0	0	0	0	0	0	0	0	0	0	0	0	0	0	0	0	0	0	0	1.31872	PROTEINPROTEININTERACTION: 2020_Gordon_Nature_proteinproteininteraction
TUBGCP3	0	0	0	0	0	0	0	0	0	1.31872	0	0	0	0	0	0	0	0	0	0	0	0	0	0	0	0	0	0	0	0	0	0	1.31872	PROTEINPROTEININTERACTION: 2020_Gordon_Nature_proteinproteininteraction
SAAL1	0	0	0	0	0	0	0	0	0	1.31872	0	0	0	0	0	0	0	0	0	0	0	0	0	0	0	0	0	0	0	0	0	0	1.31872	PROTEINPROTEININTERACTION: 2020_Gordon_Nature_proteinproteininteraction
REEP6	0	0	0	0	0	0	0	0	0	1.31872	0	0	0	0	0	0	0	0	0	0	0	0	0	0	0	0	0	0	0	0	0	0	1.31872	PROTEINPROTEININTERACTION: 2020_Gordon_Nature_proteinproteininteraction
INTS4	0	0	0	0	0	0	0	0	0	1.31872	0	0	0	0	0	0	0	0	0	0	0	0	0	0	0	0	0	0	0	0	0	0	1.31872	PROTEINPROTEININTERACTION: 2020_Gordon_Nature_proteinproteininteraction
SLC25A21	0	0	0	0	0	0	0	0	0	1.31872	0	0	0	0	0	0	0	0	0	0	0	0	0	0	0	0	0	0	0	0	0	0	1.31872	PROTEINPROTEININTERACTION: 2020_Gordon_Nature_proteinproteininteraction
TUBGCP2	0	0	0	0	0	0	0	0	0	1.31872	0	0	0	0	0	0	0	0	0	0	0	0	0	0	0	0	0	0	0	0	0	0	1.31872	PROTEINPROTEININTERACTION: 2020_Gordon_Nature_proteinproteininteraction
TARS2	0	0	0	0	0	0	0	0	0	1.31872	0	0	0	0	0	0	0	0	0	0	0	0	0	0	0	0	0	0	0	0	0	0	1.31872	PROTEINPROTEININTERACTION: 2020_Gordon_Nature_proteinproteininteraction
FAM8A1	0	0	0	0	0	0	0	0	0	1.31872	0	0	0	0	0	0	0	0	0	0	0	0	0	0	0	0	0	0	0	0	0	0	1.31872	PROTEINPROTEININTERACTION: 2020_Gordon_Nature_proteinproteininteraction
AAR2	0	0	0	0	0	0	0	0	0	1.31872	0	0	0	0	0	0	0	0	0	0	0	0	0	0	0	0	0	0	0	0	0	0	1.31872	PROTEINPROTEININTERACTION: 2020_Gordon_Nature_proteinproteininteraction
RRP9	0	0	0	0	0	0	0	0	0	1.31872	0	0	0	0	0	0	0	0	0	0	0	0	0	0	0	0	0	0	0	0	0	0	1.31872	PROTEINPROTEININTERACTION: 2020_Gordon_Nature_proteinproteininteraction
CSNK2A2	0	0	0	0	0	0	0	0	0	1.31872	0	0	0	0	0	0	0	0	0	0	0	0	0	0	0	0	0	0	0	0	0	0	1.31872	PROTEINPROTEININTERACTION: 2020_Gordon_Nature_proteinproteininteraction
FAM98A	0	0	0	0	0	0	0	0	0	1.31872	0	0	0	0	0	0	0	0	0	0	0	0	0	0	0	0	0	0	0	0	0	0	1.31872	PROTEINPROTEININTERACTION: 2020_Gordon_Nature_proteinproteininteraction
UPF1	0	0	0	0	0	0	0	0	0	1.31872	0	0	0	0	0	0	0	0	0	0	0	0	0	0	0	0	0	0	0	0	0	0	1.31872	PROTEINPROTEININTERACTION: 2020_Gordon_Nature_proteinproteininteraction
MOV10	0	0	0	0	0	0	0	0	0	1.31872	0	0	0	0	0	0	0	0	0	0	0	0	0	0	0	0	0	0	0	0	0	0	1.31872	PROTEINPROTEININTERACTION: 2020_Gordon_Nature_proteinproteininteraction
DDX21	0	0	0	0	0	0	0	0	0	1.31872	0	0	0	0	0	0	0	0	0	0	0	0	0	0	0	0	0	0	0	0	0	0	1.31872	PROTEINPROTEININTERACTION: 2020_Gordon_Nature_proteinproteininteraction
GOLGA7	0	0	0	0	0	0	0	0	0	1.31872	0	0	0	0	0	0	0	0	0	0	0	0	0	0	0	0	0	0	0	0	0	0	1.31872	PROTEINPROTEININTERACTION: 2020_Gordon_Nature_proteinproteininteraction
ZDHHC5	0	0	0	0	0	0	0	0	0	1.31872	0	0	0	0	0	0	0	0	0	0	0	0	0	0	0	0	0	0	0	0	0	0	1.31872	PROTEINPROTEININTERACTION: 2020_Gordon_Nature_proteinproteininteraction
PRIM1	0	0	0	0	0	0	0	0	0	1.31872	0	0	0	0	0	0	0	0	0	0	0	0	0	0	0	0	0	0	0	0	0	0	1.31872	PROTEINPROTEININTERACTION: 2020_Gordon_Nature_proteinproteininteraction
PRIM2	0	0	0	0	0	0	0	0	0	1.31872	0	0	0	0	0	0	0	0	0	0	0	0	0	0	0	0	0	0	0	0	0	0	1.31872	PROTEINPROTEININTERACTION: 2020_Gordon_Nature_proteinproteininteraction
POLA2	0	0	0	0	0	0	0	0	0	1.31872	0	0	0	0	0	0	0	0	0	0	0	0	0	0	0	0	0	0	0	0	0	0	1.31872	PROTEINPROTEININTERACTION: 2020_Gordon_Nature_proteinproteininteraction
COLGALT1	0	0	0	0	0	0	0	0	0	1.31872	0	0	0	0	0	0	0	0	0	0	0	0	0	0	0	0	0	0	0	0	0	0	1.31872	PROTEINPROTEININTERACTION: 2020_Gordon_Nature_proteinproteininteraction
AP2A2	0	0	0	0	0	0	0	0	0	1.31872	0	0	0	0	0	0	0	0	0	0	0	0	0	0	0	0	0	0	0	0	0	0	1.31872	PROTEINPROTEININTERACTION: 2020_Gordon_Nature_proteinproteininteraction
GFER	0	0	0	0	0	0	0	0	0	1.31872	0	0	0	0	0	0	0	0	0	0	0	0	0	0	0	0	0	0	0	0	0	0	1.31872	PROTEINPROTEININTERACTION: 2020_Gordon_Nature_proteinproteininteraction
GRPEL1	0	0	0	0	0	0	0	0	0	1.31872	0	0	0	0	0	0	0	0	0	0	0	0	0	0	0	0	0	0	0	0	0	0	1.31872	PROTEINPROTEININTERACTION: 2020_Gordon_Nature_proteinproteininteraction
TBCA	0	0	0	0	0	0	0	0	0	1.31872	0	0	0	0	0	0	0	0	0	0	0	0	0	0	0	0	0	0	0	0	0	0	1.31872	PROTEINPROTEININTERACTION: 2020_Gordon_Nature_proteinproteininteraction
SBNO1	0	0	0	0	0	0	0	0	0	1.31872	0	0	0	0	0	0	0	0	0	0	0	0	0	0	0	0	0	0	0	0	0	0	1.31872	PROTEINPROTEININTERACTION: 2020_Gordon_Nature_proteinproteininteraction
AKAP8	0	0	0	0	0	0	0	0	0	1.31872	0	0	0	0	0	0	0	0	0	0	0	0	0	0	0	0	0	0	0	0	0	0	1.31872	PROTEINPROTEININTERACTION: 2020_Gordon_Nature_proteinproteininteraction
UBAP2L	0	0	0	0	0	0	0	0	0	1.31872	0	0	0	0	0	0	0	0	0	0	0	0	0	0	0	0	0	0	0	0	0	0	1.31872	PROTEINPROTEININTERACTION: 2020_Gordon_Nature_proteinproteininteraction
TYSND1	0	0	0	0	0	0	0	0	0	1.31872	0	0	0	0	0	0	0	0	0	0	0	0	0	0	0	0	0	0	0	0	0	0	1.31872	PROTEINPROTEININTERACTION: 2020_Gordon_Nature_proteinproteininteraction
PDZD11	0	0	0	0	0	0	0	0	0	1.31872	0	0	0	0	0	0	0	0	0	0	0	0	0	0	0	0	0	0	0	0	0	0	1.31872	PROTEINPROTEININTERACTION: 2020_Gordon_Nature_proteinproteininteraction
PRRC2B	0	0	0	0	0	0	0	0	0	1.31872	0	0	0	0	0	0	0	0	0	0	0	0	0	0	0	0	0	0	0	0	0	0	1.31872	PROTEINPROTEININTERACTION: 2020_Gordon_Nature_proteinproteininteraction
UBAP2	0	0	0	0	0	0	0	0	0	1.31872	0	0	0	0	0	0	0	0	0	0	0	0	0	0	0	0	0	0	0	0	0	0	1.31872	PROTEINPROTEININTERACTION: 2020_Gordon_Nature_proteinproteininteraction
ZNF318	0	0	0	0	0	0	0	0	0	1.31872	0	0	0	0	0	0	0	0	0	0	0	0	0	0	0	0	0	0	0	0	0	0	1.31872	PROTEINPROTEININTERACTION: 2020_Gordon_Nature_proteinproteininteraction
ZC3H7A	0	0	0	0	0	0	0	0	0	1.31872	0	0	0	0	0	0	0	0	0	0	0	0	0	0	0	0	0	0	0	0	0	0	1.31872	PROTEINPROTEININTERACTION: 2020_Gordon_Nature_proteinproteininteraction
RBM41	0	0	0	0	0	0	0	0	0	1.31872	0	0	0	0	0	0	0	0	0	0	0	0	0	0	0	0	0	0	0	0	0	0	1.31872	PROTEINPROTEININTERACTION: 2020_Gordon_Nature_proteinproteininteraction
PPIL3	0	0	0	0	0	0	0	0	0	1.31872	0	0	0	0	0	0	0	0	0	0	0	0	0	0	0	0	0	0	0	0	0	0	1.31872	PROTEINPROTEININTERACTION: 2020_Gordon_Nature_proteinproteininteraction
PLEKHA5	0	0	0	0	0	0	0	0	0	1.31872	0	0	0	0	0	0	0	0	0	0	0	0	0	0	0	0	0	0	0	0	0	0	1.31872	PROTEINPROTEININTERACTION: 2020_Gordon_Nature_proteinproteininteraction
TBKBP1	0	0	0	0	0	0	0	0	0	1.31872	0	0	0	0	0	0	0	0	0	0	0	0	0	0	0	0	0	0	0	0	0	0	1.31872	PROTEINPROTEININTERACTION: 2020_Gordon_Nature_proteinproteininteraction
PCNT	0	0	0	0	0	0	0	0	0	1.31872	0	0	0	0	0	0	0	0	0	0	0	0	0	0	0	0	0	0	0	0	0	0	1.31872	PROTEINPROTEININTERACTION: 2020_Gordon_Nature_proteinproteininteraction
CEP43	0	0	0	0	0	0	0	0	0	1.31872	0	0	0	0	0	0	0	0	0	0	0	0	0	0	0	0	0	0	0	0	0	0	1.31872	PROTEINPROTEININTERACTION: 2020_Gordon_Nature_proteinproteininteraction
PRKAR2A	0	0	0	0	0	0	0	0	0	1.31872	0	0	0	0	0	0	0	0	0	0	0	0	0	0	0	0	0	0	0	0	0	0	1.31872	PROTEINPROTEININTERACTION: 2020_Gordon_Nature_proteinproteininteraction
PRKACA	0	0	0	0	0	0	0	0	0	1.31872	0	0	0	0	0	0	0	0	0	0	0	0	0	0	0	0	0	0	0	0	0	0	1.31872	PROTEINPROTEININTERACTION: 2020_Gordon_Nature_proteinproteininteraction
PRKAR2B	0	0	0	0	0	0	0	0	0	1.31872	0	0	0	0	0	0	0	0	0	0	0	0	0	0	0	0	0	0	0	0	0	0	1.31872	PROTEINPROTEININTERACTION: 2020_Gordon_Nature_proteinproteininteraction
RDX	0	0	0	0	0	0	0	0	0	1.31872	0	0	0	0	0	0	0	0	0	0	0	0	0	0	0	0	0	0	0	0	0	0	1.31872	PROTEINPROTEININTERACTION: 2020_Gordon_Nature_proteinproteininteraction
TLE1	0	0	0	0	0	0	0	0	0	1.31872	0	0	0	0	0	0	0	0	0	0	0	0	0	0	0	0	0	0	0	0	0	0	1.31872	PROTEINPROTEININTERACTION: 2020_Gordon_Nature_proteinproteininteraction
GOLGA3	0	0	0	0	0	0	0	0	0	1.31872	0	0	0	0	0	0	0	0	0	0	0	0	0	0	0	0	0	0	0	0	0	0	1.31872	PROTEINPROTEININTERACTION: 2020_Gordon_Nature_proteinproteininteraction
GOLGA2	0	0	0	0	0	0	0	0	0	1.31872	0	0	0	0	0	0	0	0	0	0	0	0	0	0	0	0	0	0	0	0	0	0	1.31872	PROTEINPROTEININTERACTION: 2020_Gordon_Nature_proteinproteininteraction
GRIPAP1	0	0	0	0	0	0	0	0	0	1.31872	0	0	0	0	0	0	0	0	0	0	0	0	0	0	0	0	0	0	0	0	0	0	1.31872	PROTEINPROTEININTERACTION: 2020_Gordon_Nature_proteinproteininteraction
PDE4DIP	0	0	0	0	0	0	0	0	0	1.31872	0	0	0	0	0	0	0	0	0	0	0	0	0	0	0	0	0	0	0	0	0	0	1.31872	PROTEINPROTEININTERACTION: 2020_Gordon_Nature_proteinproteininteraction
CEP135	0	0	0	0	0	0	0	0	0	1.31872	0	0	0	0	0	0	0	0	0	0	0	0	0	0	0	0	0	0	0	0	0	0	1.31872	PROTEINPROTEININTERACTION: 2020_Gordon_Nature_proteinproteininteraction
CEP68	0	0	0	0	0	0	0	0	0	1.31872	0	0	0	0	0	0	0	0	0	0	0	0	0	0	0	0	0	0	0	0	0	0	1.31872	PROTEINPROTEININTERACTION: 2020_Gordon_Nature_proteinproteininteraction
CNTRL	0	0	0	0	0	0	0	0	0	1.31872	0	0	0	0	0	0	0	0	0	0	0	0	0	0	0	0	0	0	0	0	0	0	1.31872	PROTEINPROTEININTERACTION: 2020_Gordon_Nature_proteinproteininteraction
ERC1	0	0	0	0	0	0	0	0	0	1.31872	0	0	0	0	0	0	0	0	0	0	0	0	0	0	0	0	0	0	0	0	0	0	1.31872	PROTEINPROTEININTERACTION: 2020_Gordon_Nature_proteinproteininteraction
GCC2	0	0	0	0	0	0	0	0	0	1.31872	0	0	0	0	0	0	0	0	0	0	0	0	0	0	0	0	0	0	0	0	0	0	1.31872	PROTEINPROTEININTERACTION: 2020_Gordon_Nature_proteinproteininteraction
CLIP4	0	0	0	0	0	0	0	0	0	1.31872	0	0	0	0	0	0	0	0	0	0	0	0	0	0	0	0	0	0	0	0	0	0	1.31872	PROTEINPROTEININTERACTION: 2020_Gordon_Nature_proteinproteininteraction
CEP112	0	0	0	0	0	0	0	0	0	1.31872	0	0	0	0	0	0	0	0	0	0	0	0	0	0	0	0	0	0	0	0	0	0	1.31872	PROTEINPROTEININTERACTION: 2020_Gordon_Nature_proteinproteininteraction
MIPOL1	0	0	0	0	0	0	0	0	0	1.31872	0	0	0	0	0	0	0	0	0	0	0	0	0	0	0	0	0	0	0	0	0	0	1.31872	PROTEINPROTEININTERACTION: 2020_Gordon_Nature_proteinproteininteraction
GCC1	0	0	0	0	0	0	0	0	0	1.31872	0	0	0	0	0	0	0	0	0	0	0	0	0	0	0	0	0	0	0	0	0	0	1.31872	PROTEINPROTEININTERACTION: 2020_Gordon_Nature_proteinproteininteraction
JAKMIP1	0	0	0	0	0	0	0	0	0	1.31872	0	0	0	0	0	0	0	0	0	0	0	0	0	0	0	0	0	0	0	0	0	0	1.31872	PROTEINPROTEININTERACTION: 2020_Gordon_Nature_proteinproteininteraction
CDK5RAP2	0	0	0	0	0	0	0	0	0	1.31872	0	0	0	0	0	0	0	0	0	0	0	0	0	0	0	0	0	0	0	0	0	0	1.31872	PROTEINPROTEININTERACTION: 2020_Gordon_Nature_proteinproteininteraction
GORASP1	0	0	0	0	0	0	0	0	0	1.31872	0	0	0	0	0	0	0	0	0	0	0	0	0	0	0	0	0	0	0	0	0	0	1.31872	PROTEINPROTEININTERACTION: 2020_Gordon_Nature_proteinproteininteraction
C1orf50	0	0	0	0	0	0	0	0	0	1.31872	0	0	0	0	0	0	0	0	0	0	0	0	0	0	0	0	0	0	0	0	0	0	1.31872	PROTEINPROTEININTERACTION: 2020_Gordon_Nature_proteinproteininteraction
CEP250	0	0	0	0	0	0	0	0	0	1.31872	0	0	0	0	0	0	0	0	0	0	0	0	0	0	0	0	0	0	0	0	0	0	1.31872	PROTEINPROTEININTERACTION: 2020_Gordon_Nature_proteinproteininteraction
NINL	0	0	0	0	0	0	0	0	0	1.31872	0	0	0	0	0	0	0	0	0	0	0	0	0	0	0	0	0	0	0	0	0	0	1.31872	PROTEINPROTEININTERACTION: 2020_Gordon_Nature_proteinproteininteraction
GLA	0	0	0	0	0	0	0	0	0	1.31872	0	0	0	0	0	0	0	0	0	0	0	0	0	0	0	0	0	0	0	0	0	0	1.31872	PROTEINPROTEININTERACTION: 2020_Gordon_Nature_proteinproteininteraction
SIRT5	0	0	0	0	0	0	0	0	0	1.31872	0	0	0	0	0	0	0	0	0	0	0	0	0	0	0	0	0	0	0	0	0	0	1.31872	PROTEINPROTEININTERACTION: 2020_Gordon_Nature_proteinproteininteraction
NUTF2	0	0	0	0	0	0	0	0	0	1.31872	0	0	0	0	0	0	0	0	0	0	0	0	0	0	0	0	0	0	0	0	0	0	1.31872	PROTEINPROTEININTERACTION: 2020_Gordon_Nature_proteinproteininteraction
RNF41	0	0	0	0	0	0	0	0	0	1.31872	0	0	0	0	0	0	0	0	0	0	0	0	0	0	0	0	0	0	0	0	0	0	1.31872	PROTEINPROTEININTERACTION: 2020_Gordon_Nature_proteinproteininteraction
SLC27A2	0	0	0	0	0	0	0	0	0	1.31872	0	0	0	0	0	0	0	0	0	0	0	0	0	0	0	0	0	0	0	0	0	0	1.31872	PROTEINPROTEININTERACTION: 2020_Gordon_Nature_proteinproteininteraction
EIF4E2	0	0	0	0	0	0	0	0	0	1.31872	0	0	0	0	0	0	0	0	0	0	0	0	0	0	0	0	0	0	0	0	0	0	1.31872	PROTEINPROTEININTERACTION: 2020_Gordon_Nature_proteinproteininteraction
POR	0	0	0	0	0	0	0	0	0	1.31872	0	0	0	0	0	0	0	0	0	0	0	0	0	0	0	0	0	0	0	0	0	0	1.31872	PROTEINPROTEININTERACTION: 2020_Gordon_Nature_proteinproteininteraction
RAP1GDS1	0	0	0	0	0	0	0	0	0	1.31872	0	0	0	0	0	0	0	0	0	0	0	0	0	0	0	0	0	0	0	0	0	0	1.31872	PROTEINPROTEININTERACTION: 2020_Gordon_Nature_proteinproteininteraction
FKBP15	0	0	0	0	0	0	0	0	0	1.31872	0	0	0	0	0	0	0	0	0	0	0	0	0	0	0	0	0	0	0	0	0	0	1.31872	PROTEINPROTEININTERACTION: 2020_Gordon_Nature_proteinproteininteraction
IDE	0	0	0	0	0	0	0	0	0	1.31872	0	0	0	0	0	0	0	0	0	0	0	0	0	0	0	0	0	0	0	0	0	0	1.31872	PROTEINPROTEININTERACTION: 2020_Gordon_Nature_proteinproteininteraction
ALG11	0	0	0	0	0	0	0	0	0	1.31872	0	0	0	0	0	0	0	0	0	0	0	0	0	0	0	0	0	0	0	0	0	0	1.31872	PROTEINPROTEININTERACTION: 2020_Gordon_Nature_proteinproteininteraction
NUP210	0	0	0	0	0	0	0	0	0	1.31872	0	0	0	0	0	0	0	0	0	0	0	0	0	0	0	0	0	0	0	0	0	0	1.31872	PROTEINPROTEININTERACTION: 2020_Gordon_Nature_proteinproteininteraction
TIMM29	0	0	0	0	0	0	0	0	0	1.31872	0	0	0	0	0	0	0	0	0	0	0	0	0	0	0	0	0	0	0	0	0	0	1.31872	PROTEINPROTEININTERACTION: 2020_Gordon_Nature_proteinproteininteraction
TIMM10B	0	0	0	0	0	0	0	0	0	1.31872	0	0	0	0	0	0	0	0	0	0	0	0	0	0	0	0	0	0	0	0	0	0	1.31872	PROTEINPROTEININTERACTION: 2020_Gordon_Nature_proteinproteininteraction
TIMM9	0	0	0	0	0	0	0	0	0	1.31872	0	0	0	0	0	0	0	0	0	0	0	0	0	0	0	0	0	0	0	0	0	0	1.31872	PROTEINPROTEININTERACTION: 2020_Gordon_Nature_proteinproteininteraction
GPX1	0	0	0	0	0	0	0	0	0	1.31872	0	0	0	0	0	0	0	0	0	0	0	0	0	0	0	0	0	0	0	0	0	0	1.31872	PROTEINPROTEININTERACTION: 2020_Gordon_Nature_proteinproteininteraction
TRMT1	0	0	0	0	0	0	0	0	0	1.31872	0	0	0	0	0	0	0	0	0	0	0	0	0	0	0	0	0	0	0	0	0	0	1.31872	PROTEINPROTEININTERACTION: 2020_Gordon_Nature_proteinproteininteraction
ATP5MG	0	0	0	0	0	0	0	0	0	1.31872	0	0	0	0	0	0	0	0	0	0	0	0	0	0	0	0	0	0	0	0	0	0	1.31872	PROTEINPROTEININTERACTION: 2020_Gordon_Nature_proteinproteininteraction
ATP6AP1	0	0	0	0	0	0	0	0	0	1.31872	0	0	0	0	0	0	0	0	0	0	0	0	0	0	0	0	0	0	0	0	0	0	1.31872	PROTEINPROTEININTERACTION: 2020_Gordon_Nature_proteinproteininteraction
SIGMAR1	0	0	0	0	0	0	0	0	0	1.31872	0	0	0	0	0	0	0	0	0	0	0	0	0	0	0	0	0	0	0	0	0	0	1.31872	PROTEINPROTEININTERACTION: 2020_Gordon_Nature_proteinproteininteraction
ATP13A3	0	0	0	0	0	0	0	0	0	1.31872	0	0	0	0	0	0	0	0	0	0	0	0	0	0	0	0	0	0	0	0	0	0	1.31872	PROTEINPROTEININTERACTION: 2020_Gordon_Nature_proteinproteininteraction
ACSL3	0	0	0	0	0	0	0	0	0	1.31872	0	0	0	0	0	0	0	0	0	0	0	0	0	0	0	0	0	0	0	0	0	0	1.31872	PROTEINPROTEININTERACTION: 2020_Gordon_Nature_proteinproteininteraction
CYB5R3	0	0	0	0	0	0	0	0	0	1.31872	0	0	0	0	0	0	0	0	0	0	0	0	0	0	0	0	0	0	0	0	0	0	1.31872	PROTEINPROTEININTERACTION: 2020_Gordon_Nature_proteinproteininteraction
RALA	0	0	0	0	0	0	0	0	0	1.31872	0	0	0	0	0	0	0	0	0	0	0	0	0	0	0	0	0	0	0	0	0	0	1.31872	PROTEINPROTEININTERACTION: 2020_Gordon_Nature_proteinproteininteraction
COMT	0	0	0	0	0	0	0	0	0	1.31872	0	0	0	0	0	0	0	0	0	0	0	0	0	0	0	0	0	0	0	0	0	0	1.31872	PROTEINPROTEININTERACTION: 2020_Gordon_Nature_proteinproteininteraction
RAB5C	0	0	0	0	0	0	0	0	0	1.31872	0	0	0	0	0	0	0	0	0	0	0	0	0	0	0	0	0	0	0	0	0	0	1.31872	PROTEINPROTEININTERACTION: 2020_Gordon_Nature_proteinproteininteraction
RAB8A	0	0	0	0	0	0	0	0	0	1.31872	0	0	0	0	0	0	0	0	0	0	0	0	0	0	0	0	0	0	0	0	0	0	1.31872	PROTEINPROTEININTERACTION: 2020_Gordon_Nature_proteinproteininteraction
RAB10	0	0	0	0	0	0	0	0	0	1.31872	0	0	0	0	0	0	0	0	0	0	0	0	0	0	0	0	0	0	0	0	0	0	1.31872	PROTEINPROTEININTERACTION: 2020_Gordon_Nature_proteinproteininteraction
RAB14	0	0	0	0	0	0	0	0	0	1.31872	0	0	0	0	0	0	0	0	0	0	0	0	0	0	0	0	0	0	0	0	0	0	1.31872	PROTEINPROTEININTERACTION: 2020_Gordon_Nature_proteinproteininteraction
RAB1A	0	0	0	0	0	0	0	0	0	1.31872	0	0	0	0	0	0	0	0	0	0	0	0	0	0	0	0	0	0	0	0	0	0	1.31872	PROTEINPROTEININTERACTION: 2020_Gordon_Nature_proteinproteininteraction
GNB1	0	0	0	0	0	0	0	0	0	1.31872	0	0	0	0	0	0	0	0	0	0	0	0	0	0	0	0	0	0	0	0	0	0	1.31872	PROTEINPROTEININTERACTION: 2020_Gordon_Nature_proteinproteininteraction
GNG5	0	0	0	0	0	0	0	0	0	1.31872	0	0	0	0	0	0	0	0	0	0	0	0	0	0	0	0	0	0	0	0	0	0	1.31872	PROTEINPROTEININTERACTION: 2020_Gordon_Nature_proteinproteininteraction
QSOX2	0	0	0	0	0	0	0	0	0	1.31872	0	0	0	0	0	0	0	0	0	0	0	0	0	0	0	0	0	0	0	0	0	0	1.31872	PROTEINPROTEININTERACTION: 2020_Gordon_Nature_proteinproteininteraction
NDUFAF2	0	0	0	0	0	0	0	0	0	1.31872	0	0	0	0	0	0	0	0	0	0	0	0	0	0	0	0	0	0	0	0	0	0	1.31872	PROTEINPROTEININTERACTION: 2020_Gordon_Nature_proteinproteininteraction
SCARB1	0	0	0	0	0	0	0	0	0	1.31872	0	0	0	0	0	0	0	0	0	0	0	0	0	0	0	0	0	0	0	0	0	0	1.31872	PROTEINPROTEININTERACTION: 2020_Gordon_Nature_proteinproteininteraction
NAT14	0	0	0	0	0	0	0	0	0	1.31872	0	0	0	0	0	0	0	0	0	0	0	0	0	0	0	0	0	0	0	0	0	0	1.31872	PROTEINPROTEININTERACTION: 2020_Gordon_Nature_proteinproteininteraction
DCAKD	0	0	0	0	0	0	0	0	0	1.31872	0	0	0	0	0	0	0	0	0	0	0	0	0	0	0	0	0	0	0	0	0	0	1.31872	PROTEINPROTEININTERACTION: 2020_Gordon_Nature_proteinproteininteraction
DNAJC19	0	0	0	0	0	0	0	0	0	1.31872	0	0	0	0	0	0	0	0	0	0	0	0	0	0	0	0	0	0	0	0	0	0	1.31872	PROTEINPROTEININTERACTION: 2020_Gordon_Nature_proteinproteininteraction
SELENOS	0	0	0	0	0	0	0	0	0	1.31872	0	0	0	0	0	0	0	0	0	0	0	0	0	0	0	0	0	0	0	0	0	0	1.31872	PROTEINPROTEININTERACTION: 2020_Gordon_Nature_proteinproteininteraction
PTGES2	0	0	0	0	0	0	0	0	0	1.31872	0	0	0	0	0	0	0	0	0	0	0	0	0	0	0	0	0	0	0	0	0	0	1.31872	PROTEINPROTEININTERACTION: 2020_Gordon_Nature_proteinproteininteraction
RAB18	0	0	0	0	0	0	0	0	0	1.31872	0	0	0	0	0	0	0	0	0	0	0	0	0	0	0	0	0	0	0	0	0	0	1.31872	PROTEINPROTEININTERACTION: 2020_Gordon_Nature_proteinproteininteraction
MPHOSPH10	0	0	0	0	0	0	0	0	0	1.31872	0	0	0	0	0	0	0	0	0	0	0	0	0	0	0	0	0	0	0	0	0	0	1.31872	PROTEINPROTEININTERACTION: 2020_Gordon_Nature_proteinproteininteraction
ATE1	0	0	0	0	0	0	0	0	0	1.31872	0	0	0	0	0	0	0	0	0	0	0	0	0	0	0	0	0	0	0	0	0	0	1.31872	PROTEINPROTEININTERACTION: 2020_Gordon_Nature_proteinproteininteraction
SRP54	0	0	0	0	0	0	0	0	0	1.31872	0	0	0	0	0	0	0	0	0	0	0	0	0	0	0	0	0	0	0	0	0	0	1.31872	PROTEINPROTEININTERACTION: 2020_Gordon_Nature_proteinproteininteraction
DDX10	0	0	0	0	0	0	0	0	0	1.31872	0	0	0	0	0	0	0	0	0	0	0	0	0	0	0	0	0	0	0	0	0	0	1.31872	PROTEINPROTEININTERACTION: 2020_Gordon_Nature_proteinproteininteraction
MEPCE	0	0	0	0	0	0	0	0	0	1.31872	0	0	0	0	0	0	0	0	0	0	0	0	0	0	0	0	0	0	0	0	0	0	1.31872	PROTEINPROTEININTERACTION: 2020_Gordon_Nature_proteinproteininteraction
NGDN	0	0	0	0	0	0	0	0	0	1.31872	0	0	0	0	0	0	0	0	0	0	0	0	0	0	0	0	0	0	0	0	0	0	1.31872	PROTEINPROTEININTERACTION: 2020_Gordon_Nature_proteinproteininteraction
EXOSC8	0	0	0	0	0	0	0	0	0	1.31872	0	0	0	0	0	0	0	0	0	0	0	0	0	0	0	0	0	0	0	0	0	0	1.31872	PROTEINPROTEININTERACTION: 2020_Gordon_Nature_proteinproteininteraction
CCDC86	0	0	0	0	0	0	0	0	0	1.31872	0	0	0	0	0	0	0	0	0	0	0	0	0	0	0	0	0	0	0	0	0	0	1.31872	PROTEINPROTEININTERACTION: 2020_Gordon_Nature_proteinproteininteraction
SEPSECS	0	0	0	0	0	0	0	0	0	1.31872	0	0	0	0	0	0	0	0	0	0	0	0	0	0	0	0	0	0	0	0	0	0	1.31872	PROTEINPROTEININTERACTION: 2020_Gordon_Nature_proteinproteininteraction
EXOSC5	0	0	0	0	0	0	0	0	0	1.31872	0	0	0	0	0	0	0	0	0	0	0	0	0	0	0	0	0	0	0	0	0	0	1.31872	PROTEINPROTEININTERACTION: 2020_Gordon_Nature_proteinproteininteraction
EXOSC3	0	0	0	0	0	0	0	0	0	1.31872	0	0	0	0	0	0	0	0	0	0	0	0	0	0	0	0	0	0	0	0	0	0	1.31872	PROTEINPROTEININTERACTION: 2020_Gordon_Nature_proteinproteininteraction
AATF	0	0	0	0	0	0	0	0	0	1.31872	0	0	0	0	0	0	0	0	0	0	0	0	0	0	0	0	0	0	0	0	0	0	1.31872	PROTEINPROTEININTERACTION: 2020_Gordon_Nature_proteinproteininteraction
HECTD1	0	0	0	0	0	0	0	0	0	1.31872	0	0	0	0	0	0	0	0	0	0	0	0	0	0	0	0	0	0	0	0	0	0	1.31872	PROTEINPROTEININTERACTION: 2020_Gordon_Nature_proteinproteininteraction
MRPS2	0	0	0	0	0	0	0	0	0	1.31872	0	0	0	0	0	0	0	0	0	0	0	0	0	0	0	0	0	0	0	0	0	0	1.31872	PROTEINPROTEININTERACTION: 2020_Gordon_Nature_proteinproteininteraction
MRPS5	0	0	0	0	0	0	0	0	0	1.31872	0	0	0	0	0	0	0	0	0	0	0	0	0	0	0	0	0	0	0	0	0	0	1.31872	PROTEINPROTEININTERACTION: 2020_Gordon_Nature_proteinproteininteraction
GTF2F2	0	0	0	0	0	0	0	0	0	1.31872	0	0	0	0	0	0	0	0	0	0	0	0	0	0	0	0	0	0	0	0	0	0	1.31872	PROTEINPROTEININTERACTION: 2020_Gordon_Nature_proteinproteininteraction
FBN1	0	0	0	0	0	0	0	0	0	1.31872	0	0	0	0	0	0	0	0	0	0	0	0	0	0	0	0	0	0	0	0	0	0	1.31872	PROTEINPROTEININTERACTION: 2020_Gordon_Nature_proteinproteininteraction
FBN2	0	0	0	0	0	0	0	0	0	1.31872	0	0	0	0	0	0	0	0	0	0	0	0	0	0	0	0	0	0	0	0	0	0	1.31872	PROTEINPROTEININTERACTION: 2020_Gordon_Nature_proteinproteininteraction
NUP214	0	0	0	0	0	0	0	0	0	1.31872	0	0	0	0	0	0	0	0	0	0	0	0	0	0	0	0	0	0	0	0	0	0	1.31872	PROTEINPROTEININTERACTION: 2020_Gordon_Nature_proteinproteininteraction
NUP62	0	0	0	0	0	0	0	0	0	1.31872	0	0	0	0	0	0	0	0	0	0	0	0	0	0	0	0	0	0	0	0	0	0	1.31872	PROTEINPROTEININTERACTION: 2020_Gordon_Nature_proteinproteininteraction
DCAF7	0	0	0	0	0	0	0	0	0	1.31872	0	0	0	0	0	0	0	0	0	0	0	0	0	0	0	0	0	0	0	0	0	0	1.31872	PROTEINPROTEININTERACTION: 2020_Gordon_Nature_proteinproteininteraction
NUP54	0	0	0	0	0	0	0	0	0	1.31872	0	0	0	0	0	0	0	0	0	0	0	0	0	0	0	0	0	0	0	0	0	0	1.31872	PROTEINPROTEININTERACTION: 2020_Gordon_Nature_proteinproteininteraction
MIB1	0	0	0	0	0	0	0	0	0	1.31872	0	0	0	0	0	0	0	0	0	0	0	0	0	0	0	0	0	0	0	0	0	0	1.31872	PROTEINPROTEININTERACTION: 2020_Gordon_Nature_proteinproteininteraction
SPART	0	0	0	0	0	0	0	0	0	1.31872	0	0	0	0	0	0	0	0	0	0	0	0	0	0	0	0	0	0	0	0	0	0	1.31872	PROTEINPROTEININTERACTION: 2020_Gordon_Nature_proteinproteininteraction
NEK9	0	0	0	0	0	0	0	0	0	1.31872	0	0	0	0	0	0	0	0	0	0	0	0	0	0	0	0	0	0	0	0	0	0	1.31872	PROTEINPROTEININTERACTION: 2020_Gordon_Nature_proteinproteininteraction
ZNF503	0	0	0	0	0	0	0	0	0	1.31872	0	0	0	0	0	0	0	0	0	0	0	0	0	0	0	0	0	0	0	0	0	0	1.31872	PROTEINPROTEININTERACTION: 2020_Gordon_Nature_proteinproteininteraction
NUP88	0	0	0	0	0	0	0	0	0	1.31872	0	0	0	0	0	0	0	0	0	0	0	0	0	0	0	0	0	0	0	0	0	0	1.31872	PROTEINPROTEININTERACTION: 2020_Gordon_Nature_proteinproteininteraction
NUP58	0	0	0	0	0	0	0	0	0	1.31872	0	0	0	0	0	0	0	0	0	0	0	0	0	0	0	0	0	0	0	0	0	0	1.31872	PROTEINPROTEININTERACTION: 2020_Gordon_Nature_proteinproteininteraction
FBLN5	0	0	0	0	0	0	0	0	0	1.31872	0	0	0	0	0	0	0	0	0	0	0	0	0	0	0	0	0	0	0	0	0	0	1.31872	PROTEINPROTEININTERACTION: 2020_Gordon_Nature_proteinproteininteraction
PPT1	0	0	0	0	0	0	0	0	0	1.31872	0	0	0	0	0	0	0	0	0	0	0	0	0	0	0	0	0	0	0	0	0	0	1.31872	PROTEINPROTEININTERACTION: 2020_Gordon_Nature_proteinproteininteraction
CUL2	0	0	0	0	0	0	0	0	0	1.31872	0	0	0	0	0	0	0	0	0	0	0	0	0	0	0	0	0	0	0	0	0	0	1.31872	PROTEINPROTEININTERACTION: 2020_Gordon_Nature_proteinproteininteraction
MAP7D1	0	0	0	0	0	0	0	0	0	1.31872	0	0	0	0	0	0	0	0	0	0	0	0	0	0	0	0	0	0	0	0	0	0	1.31872	PROTEINPROTEININTERACTION: 2020_Gordon_Nature_proteinproteininteraction
THTPA	0	0	0	0	0	0	0	0	0	1.31872	0	0	0	0	0	0	0	0	0	0	0	0	0	0	0	0	0	0	0	0	0	0	1.31872	PROTEINPROTEININTERACTION: 2020_Gordon_Nature_proteinproteininteraction
ZYG11B	0	0	0	0	0	0	0	0	0	1.31872	0	0	0	0	0	0	0	0	0	0	0	0	0	0	0	0	0	0	0	0	0	0	1.31872	PROTEINPROTEININTERACTION: 2020_Gordon_Nature_proteinproteininteraction
TIMM8B	0	0	0	0	0	0	0	0	0	1.31872	0	0	0	0	0	0	0	0	0	0	0	0	0	0	0	0	0	0	0	0	0	0	1.31872	PROTEINPROTEININTERACTION: 2020_Gordon_Nature_proteinproteininteraction
ELOC	0	0	0	0	0	0	0	0	0	1.31872	0	0	0	0	0	0	0	0	0	0	0	0	0	0	0	0	0	0	0	0	0	0	1.31872	PROTEINPROTEININTERACTION: 2020_Gordon_Nature_proteinproteininteraction
ARL6IP6	0	0	0	0	0	0	0	0	0	1.31872	0	0	0	0	0	0	0	0	0	0	0	0	0	0	0	0	0	0	0	0	0	0	1.31872	PROTEINPROTEININTERACTION: 2020_Gordon_Nature_proteinproteininteraction
VPS39	0	0	0	0	0	0	0	0	0	1.31872	0	0	0	0	0	0	0	0	0	0	0	0	0	0	0	0	0	0	0	0	0	0	1.31872	PROTEINPROTEININTERACTION: 2020_Gordon_Nature_proteinproteininteraction
CLCC1	0	0	0	0	0	0	0	0	0	1.31872	0	0	0	0	0	0	0	0	0	0	0	0	0	0	0	0	0	0	0	0	0	0	1.31872	PROTEINPROTEININTERACTION: 2020_Gordon_Nature_proteinproteininteraction
VPS11	0	0	0	0	0	0	0	0	0	1.31872	0	0	0	0	0	0	0	0	0	0	0	0	0	0	0	0	0	0	0	0	0	0	1.31872	PROTEINPROTEININTERACTION: 2020_Gordon_Nature_proteinproteininteraction
SUN2	0	0	0	0	0	0	0	0	0	1.31872	0	0	0	0	0	0	0	0	0	0	0	0	0	0	0	0	0	0	0	0	0	0	1.31872	PROTEINPROTEININTERACTION: 2020_Gordon_Nature_proteinproteininteraction
ALG5	0	0	0	0	0	0	0	0	0	1.31872	0	0	0	0	0	0	0	0	0	0	0	0	0	0	0	0	0	0	0	0	0	0	1.31872	PROTEINPROTEININTERACTION: 2020_Gordon_Nature_proteinproteininteraction
STOML2	0	0	0	0	0	0	0	0	0	1.31872	0	0	0	0	0	0	0	0	0	0	0	0	0	0	0	0	0	0	0	0	0	0	1.31872	PROTEINPROTEININTERACTION: 2020_Gordon_Nature_proteinproteininteraction
MTCH1	0	0	0	0	0	0	0	0	0	1.31872	0	0	0	0	0	0	0	0	0	0	0	0	0	0	0	0	0	0	0	0	0	0	1.31872	PROTEINPROTEININTERACTION: 2020_Gordon_Nature_proteinproteininteraction
HEATR3	0	0	0	0	0	0	0	0	0	1.31872	0	0	0	0	0	0	0	0	0	0	0	0	0	0	0	0	0	0	0	0	0	0	1.31872	PROTEINPROTEININTERACTION: 2020_Gordon_Nature_proteinproteininteraction
MDN1	0	0	0	0	0	0	0	0	0	1.31872	0	0	0	0	0	0	0	0	0	0	0	0	0	0	0	0	0	0	0	0	0	0	1.31872	PROTEINPROTEININTERACTION: 2020_Gordon_Nature_proteinproteininteraction
TOR1A	0	0	0	0	0	0	0	0	0	1.31872	0	0	0	0	0	0	0	0	0	0	0	0	0	0	0	0	0	0	0	0	0	0	1.31872	PROTEINPROTEININTERACTION: 2020_Gordon_Nature_proteinproteininteraction
STC2	0	0	0	0	0	0	0	0	0	1.31872	0	0	0	0	0	0	0	0	0	0	0	0	0	0	0	0	0	0	0	0	0	0	1.31872	PROTEINPROTEININTERACTION: 2020_Gordon_Nature_proteinproteininteraction
CISD3	0	0	0	0	0	0	0	0	0	1.31872	0	0	0	0	0	0	0	0	0	0	0	0	0	0	0	0	0	0	0	0	0	0	1.31872	PROTEINPROTEININTERACTION: 2020_Gordon_Nature_proteinproteininteraction
COL6A1	0	0	0	0	0	0	0	0	0	1.31872	0	0	0	0	0	0	0	0	0	0	0	0	0	0	0	0	0	0	0	0	0	0	1.31872	PROTEINPROTEININTERACTION: 2020_Gordon_Nature_proteinproteininteraction
PVR	0	0	0	0	0	0	0	0	0	1.31872	0	0	0	0	0	0	0	0	0	0	0	0	0	0	0	0	0	0	0	0	0	0	1.31872	PROTEINPROTEININTERACTION: 2020_Gordon_Nature_proteinproteininteraction
PCSK6	0	0	0	0	0	0	0	0	0	1.31872	0	0	0	0	0	0	0	0	0	0	0	0	0	0	0	0	0	0	0	0	0	0	1.31872	PROTEINPROTEININTERACTION: 2020_Gordon_Nature_proteinproteininteraction
INHBE	0	0	0	0	0	0	0	0	0	1.31872	0	0	0	0	0	0	0	0	0	0	0	0	0	0	0	0	0	0	0	0	0	0	1.31872	PROTEINPROTEININTERACTION: 2020_Gordon_Nature_proteinproteininteraction
MFGE8	0	0	0	0	0	0	0	0	0	1.31872	0	0	0	0	0	0	0	0	0	0	0	0	0	0	0	0	0	0	0	0	0	0	1.31872	PROTEINPROTEININTERACTION: 2020_Gordon_Nature_proteinproteininteraction
OS9	0	0	0	0	0	0	0	0	0	1.31872	0	0	0	0	0	0	0	0	0	0	0	0	0	0	0	0	0	0	0	0	0	0	1.31872	PROTEINPROTEININTERACTION: 2020_Gordon_Nature_proteinproteininteraction
POGLUT2	0	0	0	0	0	0	0	0	0	1.31872	0	0	0	0	0	0	0	0	0	0	0	0	0	0	0	0	0	0	0	0	0	0	1.31872	PROTEINPROTEININTERACTION: 2020_Gordon_Nature_proteinproteininteraction
PLD3	0	0	0	0	0	0	0	0	0	1.31872	0	0	0	0	0	0	0	0	0	0	0	0	0	0	0	0	0	0	0	0	0	0	1.31872	PROTEINPROTEININTERACTION: 2020_Gordon_Nature_proteinproteininteraction
FOXRED2	0	0	0	0	0	0	0	0	0	1.31872	0	0	0	0	0	0	0	0	0	0	0	0	0	0	0	0	0	0	0	0	0	0	1.31872	PROTEINPROTEININTERACTION: 2020_Gordon_Nature_proteinproteininteraction
CHPF	0	0	0	0	0	0	0	0	0	1.31872	0	0	0	0	0	0	0	0	0	0	0	0	0	0	0	0	0	0	0	0	0	0	1.31872	PROTEINPROTEININTERACTION: 2020_Gordon_Nature_proteinproteininteraction
PUSL1	0	0	0	0	0	0	0	0	0	1.31872	0	0	0	0	0	0	0	0	0	0	0	0	0	0	0	0	0	0	0	0	0	0	1.31872	PROTEINPROTEININTERACTION: 2020_Gordon_Nature_proteinproteininteraction
GGH	0	0	0	0	0	0	0	0	0	1.31872	0	0	0	0	0	0	0	0	0	0	0	0	0	0	0	0	0	0	0	0	0	0	1.31872	PROTEINPROTEININTERACTION: 2020_Gordon_Nature_proteinproteininteraction
IL17RA	0	0	0	0	0	0	0	0	0	1.31872	0	0	0	0	0	0	0	0	0	0	0	0	0	0	0	0	0	0	0	0	0	0	1.31872	PROTEINPROTEININTERACTION: 2020_Gordon_Nature_proteinproteininteraction
SDF2	0	0	0	0	0	0	0	0	0	1.31872	0	0	0	0	0	0	0	0	0	0	0	0	0	0	0	0	0	0	0	0	0	0	1.31872	PROTEINPROTEININTERACTION: 2020_Gordon_Nature_proteinproteininteraction
NEU1	0	0	0	0	0	0	0	0	0	1.31872	0	0	0	0	0	0	0	0	0	0	0	0	0	0	0	0	0	0	0	0	0	0	1.31872	PROTEINPROTEININTERACTION: 2020_Gordon_Nature_proteinproteininteraction
TM2D3	0	0	0	0	0	0	0	0	0	1.31872	0	0	0	0	0	0	0	0	0	0	0	0	0	0	0	0	0	0	0	0	0	0	1.31872	PROTEINPROTEININTERACTION: 2020_Gordon_Nature_proteinproteininteraction
EDEM3	0	0	0	0	0	0	0	0	0	1.31872	0	0	0	0	0	0	0	0	0	0	0	0	0	0	0	0	0	0	0	0	0	0	1.31872	PROTEINPROTEININTERACTION: 2020_Gordon_Nature_proteinproteininteraction
SIL1	0	0	0	0	0	0	0	0	0	1.31872	0	0	0	0	0	0	0	0	0	0	0	0	0	0	0	0	0	0	0	0	0	0	1.31872	PROTEINPROTEININTERACTION: 2020_Gordon_Nature_proteinproteininteraction
POFUT1	0	0	0	0	0	0	0	0	0	1.31872	0	0	0	0	0	0	0	0	0	0	0	0	0	0	0	0	0	0	0	0	0	0	1.31872	PROTEINPROTEININTERACTION: 2020_Gordon_Nature_proteinproteininteraction
UGGT2	0	0	0	0	0	0	0	0	0	1.31872	0	0	0	0	0	0	0	0	0	0	0	0	0	0	0	0	0	0	0	0	0	0	1.31872	PROTEINPROTEININTERACTION: 2020_Gordon_Nature_proteinproteininteraction
CHPF2	0	0	0	0	0	0	0	0	0	1.31872	0	0	0	0	0	0	0	0	0	0	0	0	0	0	0	0	0	0	0	0	0	0	1.31872	PROTEINPROTEININTERACTION: 2020_Gordon_Nature_proteinproteininteraction
FKBP7	0	0	0	0	0	0	0	0	0	1.31872	0	0	0	0	0	0	0	0	0	0	0	0	0	0	0	0	0	0	0	0	0	0	1.31872	PROTEINPROTEININTERACTION: 2020_Gordon_Nature_proteinproteininteraction
ADAM9	0	0	0	0	0	0	0	0	0	1.31872	0	0	0	0	0	0	0	0	0	0	0	0	0	0	0	0	0	0	0	0	0	0	1.31872	PROTEINPROTEININTERACTION: 2020_Gordon_Nature_proteinproteininteraction
FKBP10	0	0	0	0	0	0	0	0	0	1.31872	0	0	0	0	0	0	0	0	0	0	0	0	0	0	0	0	0	0	0	0	0	0	1.31872	PROTEINPROTEININTERACTION: 2020_Gordon_Nature_proteinproteininteraction
SLC9A3R1	0	0	0	0	0	0	0	0	0	1.31872	0	0	0	0	0	0	0	0	0	0	0	0	0	0	0	0	0	0	0	0	0	0	1.31872	PROTEINPROTEININTERACTION: 2020_Gordon_Nature_proteinproteininteraction
DPH5	0	0	0	0	0	0	0	0	0	1.31872	0	0	0	0	0	0	0	0	0	0	0	0	0	0	0	0	0	0	0	0	0	0	1.31872	PROTEINPROTEININTERACTION: 2020_Gordon_Nature_proteinproteininteraction
MARK1	0	0	0	0	0	0	0	0	0	1.31872	0	0	0	0	0	0	0	0	0	0	0	0	0	0	0	0	0	0	0	0	0	0	1.31872	PROTEINPROTEININTERACTION: 2020_Gordon_Nature_proteinproteininteraction
PTBP2	0	0	0	0	0	0	0	0	0	1.31872	0	0	0	0	0	0	0	0	0	0	0	0	0	0	0	0	0	0	0	0	0	0	1.31872	PROTEINPROTEININTERACTION: 2020_Gordon_Nature_proteinproteininteraction
BAG5	0	0	0	0	0	0	0	0	0	1.31872	0	0	0	0	0	0	0	0	0	0	0	0	0	0	0	0	0	0	0	0	0	0	1.31872	PROTEINPROTEININTERACTION: 2020_Gordon_Nature_proteinproteininteraction
UBXN8	0	0	0	0	0	0	0	0	0	1.31872	0	0	0	0	0	0	0	0	0	0	0	0	0	0	0	0	0	0	0	0	0	0	1.31872	PROTEINPROTEININTERACTION: 2020_Gordon_Nature_proteinproteininteraction
GPAA1	0	0	0	0	0	0	0	0	0	1.31872	0	0	0	0	0	0	0	0	0	0	0	0	0	0	0	0	0	0	0	0	0	0	1.31872	PROTEINPROTEININTERACTION: 2020_Gordon_Nature_proteinproteininteraction
WFS1	0	0	0	0	0	0	0	0	0	1.31872	0	0	0	0	0	0	0	0	0	0	0	0	0	0	0	0	0	0	0	0	0	0	1.31872	PROTEINPROTEININTERACTION: 2020_Gordon_Nature_proteinproteininteraction
ABCC1	0	0	0	0	0	0	0	0	0	1.31872	0	0	0	0	0	0	0	0	0	0	0	0	0	0	0	0	0	0	0	0	0	0	1.31872	PROTEINPROTEININTERACTION: 2020_Gordon_Nature_proteinproteininteraction
F2RL1	0	0	0	0	0	0	0	0	0	1.31872	0	0	0	0	0	0	0	0	0	0	0	0	0	0	0	0	0	0	0	0	0	0	1.31872	PROTEINPROTEININTERACTION: 2020_Gordon_Nature_proteinproteininteraction
SCAP	0	0	0	0	0	0	0	0	0	1.31872	0	0	0	0	0	0	0	0	0	0	0	0	0	0	0	0	0	0	0	0	0	0	1.31872	PROTEINPROTEININTERACTION: 2020_Gordon_Nature_proteinproteininteraction
DPY19L1	0	0	0	0	0	0	0	0	0	1.31872	0	0	0	0	0	0	0	0	0	0	0	0	0	0	0	0	0	0	0	0	0	0	1.31872	PROTEINPROTEININTERACTION: 2020_Gordon_Nature_proteinproteininteraction
SLC30A6	0	0	0	0	0	0	0	0	0	1.31872	0	0	0	0	0	0	0	0	0	0	0	0	0	0	0	0	0	0	0	0	0	0	1.31872	PROTEINPROTEININTERACTION: 2020_Gordon_Nature_proteinproteininteraction
TAPT1	0	0	0	0	0	0	0	0	0	1.31872	0	0	0	0	0	0	0	0	0	0	0	0	0	0	0	0	0	0	0	0	0	0	1.31872	PROTEINPROTEININTERACTION: 2020_Gordon_Nature_proteinproteininteraction
ERMP1	0	0	0	0	0	0	0	0	0	1.31872	0	0	0	0	0	0	0	0	0	0	0	0	0	0	0	0	0	0	0	0	0	0	1.31872	PROTEINPROTEININTERACTION: 2020_Gordon_Nature_proteinproteininteraction
NLRX1	0	0	0	0	0	0	0	0	0	1.31872	0	0	0	0	0	0	0	0	0	0	0	0	0	0	0	0	0	0	0	0	0	0	1.31872	PROTEINPROTEININTERACTION: 2020_Gordon_Nature_proteinproteininteraction
RETREG3	0	0	0	0	0	0	0	0	0	1.31872	0	0	0	0	0	0	0	0	0	0	0	0	0	0	0	0	0	0	0	0	0	0	1.31872	PROTEINPROTEININTERACTION: 2020_Gordon_Nature_proteinproteininteraction
FAR2	0	0	0	0	0	0	0	0	0	1.31872	0	0	0	0	0	0	0	0	0	0	0	0	0	0	0	0	0	0	0	0	0	0	1.31872	PROTEINPROTEININTERACTION: 2020_Gordon_Nature_proteinproteininteraction
ECSIT	0	0	0	0	0	0	0	0	0	1.31872	0	0	0	0	0	0	0	0	0	0	0	0	0	0	0	0	0	0	0	0	0	0	1.31872	PROTEINPROTEININTERACTION: 2020_Gordon_Nature_proteinproteininteraction
ALG8	0	0	0	0	0	0	0	0	0	1.31872	0	0	0	0	0	0	0	0	0	0	0	0	0	0	0	0	0	0	0	0	0	0	1.31872	PROTEINPROTEININTERACTION: 2020_Gordon_Nature_proteinproteininteraction
TMEM39B	0	0	0	0	0	0	0	0	0	1.31872	0	0	0	0	0	0	0	0	0	0	0	0	0	0	0	0	0	0	0	0	0	0	1.31872	PROTEINPROTEININTERACTION: 2020_Gordon_Nature_proteinproteininteraction
ACAD9	0	0	0	0	0	0	0	0	0	1.31872	0	0	0	0	0	0	0	0	0	0	0	0	0	0	0	0	0	0	0	0	0	0	1.31872	PROTEINPROTEININTERACTION: 2020_Gordon_Nature_proteinproteininteraction
NDFIP2	0	0	0	0	0	0	0	0	0	1.31872	0	0	0	0	0	0	0	0	0	0	0	0	0	0	0	0	0	0	0	0	0	0	1.31872	PROTEINPROTEININTERACTION: 2020_Gordon_Nature_proteinproteininteraction
BCS1L	0	0	0	0	0	0	0	0	0	1.31872	0	0	0	0	0	0	0	0	0	0	0	0	0	0	0	0	0	0	0	0	0	0	1.31872	PROTEINPROTEININTERACTION: 2020_Gordon_Nature_proteinproteininteraction
NDUFAF1	0	0	0	0	0	0	0	0	0	1.31872	0	0	0	0	0	0	0	0	0	0	0	0	0	0	0	0	0	0	0	0	0	0	1.31872	PROTEINPROTEININTERACTION: 2020_Gordon_Nature_proteinproteininteraction
TMED5	0	0	0	0	0	0	0	0	0	1.31872	0	0	0	0	0	0	0	0	0	0	0	0	0	0	0	0	0	0	0	0	0	0	1.31872	PROTEINPROTEININTERACTION: 2020_Gordon_Nature_proteinproteininteraction
PIGS	0	0	0	0	0	0	0	0	0	1.31872	0	0	0	0	0	0	0	0	0	0	0	0	0	0	0	0	0	0	0	0	0	0	1.31872	PROTEINPROTEININTERACTION: 2020_Gordon_Nature_proteinproteininteraction
BRD9	1.31868	0	0	0	0	0	0	0	0	0	0	0	0	0	0	0	0	0	0	0	0	0	0	0	0	0	0	0	0	0	0	0	1.31868	CRISPRSCREEN: 2020_Wei_Biorxiv_crispr
ZNF347	1.31864	0	0	0	0	0	0	0	0	0	0	0	0	0	0	0	0	0	0	0	0	0	0	0	0	0	0	0	0	0	0	0	1.31864	CRISPRSCREEN: 2020_Wei_Biorxiv_crispr
LOC103247281	1.31859	0	0	0	0	0	0	0	0	0	0	0	0	0	0	0	0	0	0	0	0	0	0	0	0	0	0	0	0	0	0	0	1.31859	CRISPRSCREEN: 2020_Wei_Biorxiv_crispr
SARS2	1.31845	0	0	0	0	0	0	0	0	0	0	0	0	0	0	0	0	0	0	0	0	0	0	0	0	0	0	0	0	0	0	0	1.31845	CRISPRSCREEN: 2020_Wei_Biorxiv_crispr
ZNF274	0	0	0	0	0	0	0	0	0	0	0	0	0	0	0	0	0	0	0	0	0	0	0	0	0	0	0	0	0	1.31842	0	0	1.31842	TRANSCRIPTOMICS: 2020_Sun_Biorxiv_transcriptomics
FBXO42	1.31836	0	0	0	0	0	0	0	0	0	0	0	0	0	0	0	0	0	0	0	0	0	0	0	0	0	0	0	0	0	0	0	1.31836	CRISPRSCREEN: 2020_Wei_Biorxiv_crispr
IMPACT	1.31831	0	0	0	0	0	0	0	0	0	0	0	0	0	0	0	0	0	0	0	0	0	0	0	0	0	0	0	0	0	0	0	1.31831	CRISPRSCREEN: 2020_Wei_Biorxiv_crispr
U2SURP	1.31827	0	0	0	0	0	0	0	0	0	0	0	0	0	0	0	0	0	0	0	0	0	0	0	0	0	0	0	0	0	0	0	1.31827	CRISPRSCREEN: 2020_Wei_Biorxiv_crispr
ZNF354B	0	0	0	0	0	0	0	0	0	0	0	0	0	0	0	0	0	0	0	0	0	0	0	0	0	0	0	1.31818	0	0	0	0	1.31818	TRANSCRIPTOMICS: 2020_Langelier_medrxiv_transcriptomics
LOC103217867	1.31818	0	0	0	0	0	0	0	0	0	0	0	0	0	0	0	0	0	0	0	0	0	0	0	0	0	0	0	0	0	0	0	1.31818	CRISPRSCREEN: 2020_Wei_Biorxiv_crispr
PIGP	1.31808	0	0	0	0	0	0	0	0	0	0	0	0	0	0	0	0	0	0	0	0	0	0	0	0	0	0	0	0	0	0	0	1.31808	CRISPRSCREEN: 2020_Wei_Biorxiv_crispr
UBR1	1.31795	0	0	0	0	0	0	0	0	0	0	0	0	0	0	0	0	0	0	0	0	0	0	0	0	0	0	0	0	0	0	0	1.31795	CRISPRSCREEN: 2020_Wei_Biorxiv_crispr
IL17RB	1.3179	0	0	0	0	0	0	0	0	0	0	0	0	0	0	0	0	0	0	0	0	0	0	0	0	0	0	0	0	0	0	0	1.3179	CRISPRSCREEN: 2020_Wei_Biorxiv_crispr
TRIM38	0	0	0	0	0	0	0	0	0	0	0	0	0	0	0	0	0	0	0	0	0	0	0	0	0	0	0	1.31787	0	1.26911	0	0	1.31787	TRANSCRIPTOMICS: 2020_Langelier_medrxiv_transcriptomics
SLC12A2	0	0	0	0	0	0	0	0	0	0	0	0	0	0	0	0	0	0	0	0	0	0	0	0	0	0	0	0	0	1.31787	0	0	1.31787	TRANSCRIPTOMICS: 2020_Sun_Biorxiv_transcriptomics
LOC103239946	1.31786	0	0	0	0	0	0	0	0	0	0	0	0	0	0	0	0	0	0	0	0	0	0	0	0	0	0	0	0	0	0	0	1.31786	CRISPRSCREEN: 2020_Wei_Biorxiv_crispr
GTF2E2	1.31781	0	0	0	0	0	0	0	0	0	0	0	0	0	0	0	0	0	0	0	0	0	0	0	0	0	0	0	0	0	0	0	1.31781	CRISPRSCREEN: 2020_Wei_Biorxiv_crispr
LOC103246545	1.31776	0	0	0	0	0	0	0	0	0	0	0	0	0	0	0	0	0	0	0	0	0	0	0	0	0	0	0	0	0	0	0	1.31776	CRISPRSCREEN: 2020_Wei_Biorxiv_crispr
LOC103231836	1.31772	0	0	0	0	0	0	0	0	0	0	0	0	0	0	0	0	0	0	0	0	0	0	0	0	0	0	0	0	0	0	0	1.31772	CRISPRSCREEN: 2020_Wei_Biorxiv_crispr
NEK7	1.31767	0	0	0	0	0	0	0	0	0	0	0	0	0	0	0	0	0	0	0	0	0	0	0	0	0	0	0	0	0	0	0	1.31767	CRISPRSCREEN: 2020_Wei_Biorxiv_crispr
CENPQ	1.31763	0	0	0	0	0	0	0	0	0	0	0	0	0	0	0	0	0	0	0	0	0	0	0	0	0	0	0	0	0	0	0	1.31763	CRISPRSCREEN: 2020_Wei_Biorxiv_crispr
LOC103221232	1.31758	0	0	0	0	0	0	0	0	0	0	0	0	0	0	0	0	0	0	0	0	0	0	0	0	0	0	0	0	0	0	0	1.31758	CRISPRSCREEN: 2020_Wei_Biorxiv_crispr
PSMB10	0	0	0	0	0	0	0	0	0	0	0	0	0	0	0	0	0	0	0	0	0	0	0	0	0	0	0	1.31756	0	0	0	0	1.31756	TRANSCRIPTOMICS: 2020_Langelier_medrxiv_transcriptomics
LOC103229197	1.31749	0	0	0	0	0	0	0	0	0	0	0	0	0	0	0	0	0	0	0	0	0	0	0	0	0	0	0	0	0	0	0	1.31749	CRISPRSCREEN: 2020_Wei_Biorxiv_crispr
DRG1	1.31745	0	0	0	0	0	0	0	0	0	0	0	0	0	0	0	0	0	0	0	0	0	0	0	0	0	0	0	0	0	0	0	1.31745	CRISPRSCREEN: 2020_Wei_Biorxiv_crispr
ACER3	1.3174	0	0	0	0	0	0	0	0	0	0	0	0	0	0	0	0	0	0	0	0	0	0	0	0	0	0	0	0	0	0	0	1.3174	CRISPRSCREEN: 2020_Wei_Biorxiv_crispr
PTK2	1.31731	0	0	0	0	0	0	0	0	0	0	0	0	0	0	0	0	0	0	0	0	0	0	0	0	0	0	0	0	0	0	0	1.31731	CRISPRSCREEN: 2020_Wei_Biorxiv_crispr
SPRR2A	0	0	0	0	0	0	0	0	0	0	0	0	0	0	0	0	0	0	0	0	0	0	0	0	0	1.31727	0	0	0	0	0	0	1.31727	TRANSCRIPTOMICS: 2020_Blanco_Cell_transcriptomics
LOC103227138	1.31727	0	0	0	0	0	0	0	0	0	0	0	0	0	0	0	0	0	0	0	0	0	0	0	0	0	0	0	0	0	0	0	1.31727	CRISPRSCREEN: 2020_Wei_Biorxiv_crispr
MAN2B1	0	0	0	0	0	0	0	0	0	0	0	0	0	0	0	0	0	0	0	0	0	0	0	0	0	0	0	1.31725	0	0	0	0	1.31725	TRANSCRIPTOMICS: 2020_Langelier_medrxiv_transcriptomics
LOC103247056	1.31722	0	0	0	0	0	0	0	0	0	0	0	0	0	0	0	0	0	0	0	0	0	0	0	0	0	0	0	0	0	0	0	1.31722	CRISPRSCREEN: 2020_Wei_Biorxiv_crispr
XKR8	1.31709	0	0	0	0	0	0	0	0	0	0	0	0	0	0	0	0	0	0	0	0	0	0	0	0	0	0	0	0	0	0	0	1.31709	CRISPRSCREEN: 2020_Wei_Biorxiv_crispr
G6PD	1.31704	0	0	0	0	0	0	0	0	0	0	0	0	0	0	0	0	0	0	0	0	0	0	0	0	0	0	0	0	0	0	0	1.31704	CRISPRSCREEN: 2020_Wei_Biorxiv_crispr
PRRT1	1.317	0	0	0	0	0	0	0	0	0	0	0	0	0	0	0	0	0	0	0	0	0	0	0	0	0	0	0	0	0	0	0	1.317	CRISPRSCREEN: 2020_Wei_Biorxiv_crispr
GAB1	1.31695	0	0	0	0	0	0	0	0	0	0	0	0	0	0	0	0	0	0	0	0	0	0	0	0	0	0	0	0	0	0	0	1.31695	CRISPRSCREEN: 2020_Wei_Biorxiv_crispr
TRIM5	0	0	0	0	0	0	0	0	0	0	0	0	0	0	0	0	0	0	0	0	0	0	0	0	0	0	0	1.31694	0	0	0	0	1.31694	TRANSCRIPTOMICS: 2020_Langelier_medrxiv_transcriptomics
LOC103242734	1.31691	0	0	0	0	0	0	0	0	0	0	0	0	0	0	0	0	0	0	0	0	0	0	0	0	0	0	0	0	0	0	0	1.31691	CRISPRSCREEN: 2020_Wei_Biorxiv_crispr
LOC103216294	1.31686	0	0	0	0	0	0	0	0	0	0	0	0	0	0	0	0	0	0	0	0	0	0	0	0	0	0	0	0	0	0	0	1.31686	CRISPRSCREEN: 2020_Wei_Biorxiv_crispr
LOC103232909	1.31682	0	0	0	0	0	0	0	0	0	0	0	0	0	0	0	0	0	0	0	0	0	0	0	0	0	0	0	0	0	0	0	1.31682	CRISPRSCREEN: 2020_Wei_Biorxiv_crispr
EXO5	1.31677	0	0	0	0	0	0	0	0	0	0	0	0	0	0	0	0	0	0	0	0	0	0	0	0	0	0	0	0	0	0	0	1.31677	CRISPRSCREEN: 2020_Wei_Biorxiv_crispr
SPAG9	0	0	0	0	0	0	0	0	0	0	0	0	0	0	0	0	0	0	0	0	0	0	0	0	0	0	0	1.24375	0	1.31677	0	0	1.31677	TRANSCRIPTOMICS: 2020_Sun_Biorxiv_transcriptomics
SEPHS1	1.31673	0	0	0	0	0	0	0	0	0	0	0	0	0	0	0	0	0	0	0	0	0	0	0	0	0	0	0	0	0	0	0	1.31673	CRISPRSCREEN: 2020_Wei_Biorxiv_crispr
SF3B1	1.31668	0	0	0	0	0	0	0	0	0	0	0	0	0	0	0	0	0	0	0	0	0	0	0	0	0	0	0	0	0	0	0	1.31668	CRISPRSCREEN: 2020_Wei_Biorxiv_crispr
PLAAT4	0	0	0	0	0	0	0	0	0	0	0	0	0	0	0	0	0	0	0	0	0	0	0	0	1.17135	0	0	1.31664	0	0	0	0	1.31664	TRANSCRIPTOMICS: 2020_Langelier_medrxiv_transcriptomics
PDSS2	1.31651	0	0	0	0	0	0	0	0	0	0	0	0	0	0	0	0	0	0	0	0	0	0	0	0	0	0	0	0	0	0	0	1.31651	CRISPRSCREEN: 2020_Wei_Biorxiv_crispr
LOC103224576	1.31646	0	0	0	0	0	0	0	0	0	0	0	0	0	0	0	0	0	0	0	0	0	0	0	0	0	0	0	0	0	0	0	1.31646	CRISPRSCREEN: 2020_Wei_Biorxiv_crispr
LOC103234137	1.31642	0	0	0	0	0	0	0	0	0	0	0	0	0	0	0	0	0	0	0	0	0	0	0	0	0	0	0	0	0	0	0	1.31642	CRISPRSCREEN: 2020_Wei_Biorxiv_crispr
TCAP	1.31633	0	0	0	0	0	0	0	0	0	0	0	0	0	0	0	0	0	0	0	0	0	0	0	0	0	0	0	0	0	0	0	1.31633	CRISPRSCREEN: 2020_Wei_Biorxiv_crispr
HLA-DRB1	0	0	0	0	0	0	0	0	0	0	0	0	0	0	0	0	0	0	0	0	0	0	0	0	0	0	0	1.31633	0	0	1.31447	0	1.31633	TRANSCRIPTOMICS: 2020_Langelier_medrxiv_transcriptomics
VPS16	1.31629	0	0	0	0	0	0	0	0	0	0	0	0	0	0	0	0	0	0	0	0	0	0	0	0	0	0	0	0	0	0	0	1.31629	CRISPRSCREEN: 2020_Wei_Biorxiv_crispr
LOC103242266	1.31624	0	0	0	0	0	0	0	0	0	0	0	0	0	0	0	0	0	0	0	0	0	0	0	0	0	0	0	0	0	0	0	1.31624	CRISPRSCREEN: 2020_Wei_Biorxiv_crispr
NEDD4L	0	0	0	0	0	0	0	0	0	0	0	0	0	0	0	0	0	0	0	0	0	0	0	0	0	0	0	0	0	1.31623	0	0	1.31623	TRANSCRIPTOMICS: 2020_Sun_Biorxiv_transcriptomics
MROH6	1.3162	0	0	0	0	0	0	0	0	0	0	0	0	0	0	0	0	0	0	0	0	0	0	0	0	0	0	0	0	0	0	0	1.3162	CRISPRSCREEN: 2020_Wei_Biorxiv_crispr
PINX1	1.31615	0	0	0	0	0	0	0	0	0	0	0	0	0	0	0	0	0	0	0	0	0	0	0	0	0	0	0	0	0	0	0	1.31615	CRISPRSCREEN: 2020_Wei_Biorxiv_crispr
FAM222B	1.31611	0	0	0	0	0	0	0	0	0	0	0	0	0	0	0	0	0	0	0	0	0	0	0	0	0	0	0	0	0	0	0	1.31611	CRISPRSCREEN: 2020_Wei_Biorxiv_crispr
LOC103215225	1.31607	0	0	0	0	0	0	0	0	0	0	0	0	0	0	0	0	0	0	0	0	0	0	0	0	0	0	0	0	0	0	0	1.31607	CRISPRSCREEN: 2020_Wei_Biorxiv_crispr
CD38	0	0	0	0	0	0	0	0	0	0	0	0	0	0	0	0	0	0	0	0	0	0	0	0	0	0	0	1.31603	0	0	1.31447	0	1.31603	TRANSCRIPTOMICS: 2020_Langelier_medrxiv_transcriptomics
DCPS	1.31602	0	0	0	0	0	0	0	0	0	0	0	0	0	0	0	0	0	0	0	0	0	0	0	0	0	0	0	0	0	0	0	1.31602	CRISPRSCREEN: 2020_Wei_Biorxiv_crispr
MAST1	1.31598	0	0	0	0	0	0	0	0	0	0	0	0	0	0	0	0	0	0	0	0	0	0	0	0	0	0	0	0	0	0	0	1.31598	CRISPRSCREEN: 2020_Wei_Biorxiv_crispr
[truncated: 3,419 more rows]
