# Supplementary material for: Dynamic data-driven meta-analysis for prioritisation of host genes implicated in COVID-19
Source: Sci Rep. 2020 Dec 18;10:22303. doi: 10.1038/s41598-020-79033-3 (PMC7749145; doi:10.1038/s41598-020-79033-3)
Supplement: Supplementary file 3 — Supplementary Table 3. [file 41598_2020_79033_MOESM3_ESM.xlsx]

## Sheet: KEGG 2019
KEGG 2019	FGSEA rank-based enrichment analysis							Enrichr over-representation test (top 100 genes)
pathway	pval	padj	ES	NES	nMoreExtreme	size	leadingEdge	p-value	z-score	combined score	Genes	padj
Cytokine-cytokine receptor interaction	1.01516e-06	2.313e-05	0.43606	3.06977	0	132	IL1A CXCL10 CD4 IL18 CXCL8 CCL20 CCL5 IL6 TNFSF13B IL32 CX3CL1 CCL2 TGFB1 PPBP IFNG TNFSF10 TNF CSF1 IL15RA ACVR1B IL7R CCL4 TNFRSF10B BMPR2 CCL7 TNFRSF10A CCR9 GDF15 PRL IL36G LEP INHBA CCL17 IL2RA IL21 IL20 IL12B IL19 CXCL1 IL13 NGF IL3 CCL28 CCL27 PF4 TNFRSF10C CXCR2 IL17A TNFRSF8 TNFSF11 TNFSF12 LTA CCL19 CXCL5 LIF IL11 IFNL3 IFNL2 CCR1 IFNB1 IFNL1 CXCL2 ACKR4 CXCL11 CXCR6 XCR1	0.000689124	4.7619	34.6671	['CXCL10' 'IL1A' 'CD4' 'CXCL8' 'CCL20' 'IL18' 'FAS']	0.0163269
Epstein-Barr virus infection	1.02246e-06	2.313e-05	0.404176	2.77449	0	114	CXCL10 CD3E OAS2 RELB PDIA3 VIM IL6 B2M TP53 HLA-C HLA-DRA TNF CD247 BCL2 PSMC1 PSMC2 PSMD11 MAP2K3 JUN ISG15 MAPK9 CALR JAK3 TRAF3 CCND1 HDAC2 RIPK1 TBK1 TRADD PAK3 STAT3 TNFAIP3 APAF1 PSMC5 PSMD2 PSMD1 PSMD6 PSMD7 PSMD13 IRF9 MAP2K6 CDK6 MAP2K7 ICAM1 DDX58 TAP2 OAS1 STAT1 OAS3 IFNB1 STAT2 NFKBIA EIF2AK2 E2F3 NFKB1 HLA-A CDK2 HLA-F SEM1 MDM2 CCNE1	7.64003e-06	7.9602	93.7879	['PDIA3' 'CXCL10' 'CDKN1A' 'OAS2' 'FAS' 'VIM' 'CD3E' 'RELB']	0.000470626
Influenza A	1.02948e-06	2.313e-05	0.458868	3.08424	0	102	IL1A CXCL10 MAP2K1 IL18 OAS2 CXCL8 TLR3 IFIH1 HSPA8 CCL5 IL6 CCL2 HLA-DRA IFNG TNFSF10 PLG TNF ACTG1 XPO1 TNFRSF10B EIF2AK3 MAP2K3 MAPK1 TNFRSF10A JUN MAPK9 CREBBP FDPS EP300 NUP98 TBK1 DNAJB1 MAPK3 IL12B HNRNPUL1 IRF9 MAP2K6 TLR4 MAP2K7 ICAM1 DDX58 RSAD2 OAS1 STAT1 OAS3 IFNB1 STAT2 EIF2AK4 NFKBIA EIF2AK2 CPSF4 PML NXT1 ADAR NFKB1 IL1B	1.43021e-08	11.6959	211.262	['IFIH1' 'CXCL10' 'HSPA8' 'IL1A' 'MAP2K1' 'CXCL8' 'OAS2' 'IL18' 'FAS' 'TLR3']	4.40505e-06
Human cytomegalovirus infection	1.03665e-06	2.313e-05	0.40377	2.65894	0	92	MAP2K1 CXCL8 PDIA3 CRKL CCL5 IL6 CX3CL1 B2M TP53 CCL2 HLA-C VEGFA TNF NFATC2 GNAS CCL4 MAPK1 CALR CCND1 GNA13 RHOA ADCY5 RIPK1 TBK1 TRADD MAPK3 PAK3 STAT3 EGFR CTNNB1 CXCR2 CALM3 MAP2K6 ROCK1 CDK6 PTK2B TAP2 CCR1 IFNB1 NFKBIA PTGER4 CREB5 E2F3 NFKB1 IL1B HLA-A	0.000938075	5.33333	37.1823	['PDIA3' 'MAP2K1' 'CDKN1A' 'CXCL8' 'FAS' 'CRKL']	0.0144464
Chemokine signaling pathway	1.05061e-06	2.313e-05	0.435403	2.7661	0	78	CXCL10 MAP2K1 CXCL8 CCL20 CRKL CCL5 CX3CL1 CCL2 PPBP CCL4 MAPK1 CCL7 ITK JAK3 RHOA ADCY5 BRAF MAPK3 STAT3 CCL17 CXCL1 CCL28 CCL27 PF4 CXCR2 CCL19 ROCK1 GRK2 PTK2B GRK6 CXCL5 STAT1 CCR1 CXCL2 ACKR4 CXCL11 STAT2 CXCR6 XCR1 NFKBIA	0.0026672	5.26316	31.1933	['CXCL10' 'MAP2K1' 'CXCL8' 'CCL20' 'CRKL']	0.0264999
Hepatitis C	1.05585e-06	2.313e-05	0.481674	3.02298	0	74	YWHAQ YWHAE CXCL10 MAP2K1 OAS2 TLR3 IFIT1 TP53 IFNG PPP2R1A TNF EIF3E EIF2AK3 MAPK1 TRAF3 PIAS1 CCND1 RIPK1 BRAF TBK1 TRADD MAPK3 PAK3 STAT3 EGFR CTNNB1 APAF1 IRF9 CDK6 DDX58 RSAD2 OAS1 STAT1 OAS3 MX1 IFNB1 STAT2 EIF2AK4 PSME3 NFKBIA EIF2AK2 E2F3 NFKB1	1.10517e-06	10.3226	141.579	['YWHAE' 'CXCL10' 'MAP2K1' 'CDKN1A' 'YWHAQ' 'OAS2' 'FAS' 'TLR3']	0.000170197
Measles	1.05836e-06	2.313e-05	0.434824	2.7119	0	72	IL1A CD3E OAS2 IFIH1 HSPA8 IL6 TP53 RACK1 BCL2 EIF2AK3 JUN MAPK9 JAK3 CSNK2B TRAF3 CCND1 TBK1 TRADD STAT3 TNFAIP3 IL2RA IL12B APAF1 IRF9 CDK6 TLR4 CSNK2A1 DDX58 OAS1 STAT1 OAS3 IFNB1 STAT2 EIF2AK4 NFKBIA EIF2AK2 ADAR NFKB1 IL1B CDK2 CCNE1 SLAMF1	6.777e-05	8.69565	83.473	['IFIH1' 'HSPA8' 'IL1A' 'OAS2' 'FAS' 'CD3E']	0.00231924
JAK-STAT signaling pathway	1.05973e-06	2.313e-05	0.416432	2.5884	0	71	IL6 IFNG IL15RA PDGFA IL7R BCL2 JAK3 PIAS1 CREBBP CCND1 EP300 GFAP PAK3 PRL STAT3 LEP SOCS2 IL2RA IL21 IL20 IL12B EGF IL19 EGFR IL13 IL3 IRF9 SOCS5 LIF STAT1 IL11 IFNL3 IFNL2 IFNB1 IFNL1 STAT2 PIAS2					N.S.
HIF-1 signaling pathway	1.08537e-06	2.313e-05	0.489824	2.87922	0	57	ENO1 MAP2K1 IL6 SERPINE1 VEGFA IFNG GAPDH LDHA TIMP1 BCL2 ENO2 PFKFB3 ALDOA MAPK1 ELOB CREBBP TFRC RBX1 EP300 HMOX1 MAPK3 PAK3 STAT3 FLT1 EGFR					N.S.
IL-17 signaling pathway	1.08759e-06	2.313e-05	0.486493	2.84623	0	56	CXCL10 CXCL8 CCL20 HSP90AA1 S100A9 IL6 CCL2 IFNG TNF MMP1 MAPK1 CCL7 JUN MAPK9 TRAF3 FOSL1 TBK1 TRADD MAPK3 TNFAIP3 CCL17 DEFB4B CXCL1 IL13 IL17A S100A8 CXCL5 CXCL2 NFKBIA HSP90B1 ELAVL1 NFKB1 IL1B CSF3	0.000103654	10.7527	98.65	['CXCL10' 'HSP90AA1' 'CXCL8' 'CCL20' 'S100A9']	0.00290232
NF-kappa B signaling pathway	1.08759e-06	2.313e-05	0.457376	2.67589	0	56	RPSA LCK CXCL8 RELB TNFSF13B PLAU TNF CARD11 BCL2 CCL4 PARP1 LY96 CSNK2B TRAF3 UBE2I RIPK1 TRADD TNFAIP3 ZAP70 TNFSF11 LTA CCL19 TLR4 CSNK2A1 ICAM1 DDX58 CXCL2 NFKBIA BIRC3 NFKB1 IL1B					N.S.
Toll-like receptor signaling pathway	1.08992e-06	2.313e-05	0.473279	2.75545	0	55	RPSA CXCL10 MAP2K1 CXCL8 TLR3 CCL5 IL6 TNF CCL4 MAP2K3 MAPK1 JUN MAPK9 LY96 TRAF3 RIPK1 TBK1 CD86 MAPK3 IL12B MAP2K6 TLR4 TLR1 MAP2K7 STAT1 IFNB1 CXCL11 NFKBIA CXCL9 NFKB1 IL1B	0.00184554	7.69231	48.423	['CXCL10' 'MAP2K1' 'CXCL8' 'TLR3']	0.0236844
Complement and coagulation cascades	1.10844e-06	2.313e-05	0.514991	2.88689	0	48	CXCL10 CFB SERPING1 SERPINE1 C4B CFH CAPZB C1R PLG C5AR1 PLAU C4A FGB C1S PSMA7 PLAT VTN C4BPA C8A PROCR CFI FGA FGG PROC SERPINA5 C3 CD59					N.S.
T cell receptor signaling pathway	1.12829e-06	2.313e-05	0.539821	2.91	0	42	CD4 CD3E LCK MAP2K1 IFNG TNF CD8A NFATC2 CARD11 FYN CD247 CD8B MAPK1 ITK JUN MAPK9 RHOA MAPK3 PAK3 ZAP70	0.00165754	7.92079	50.7122	['CD4' 'MAP2K1' 'LCK' 'CD3E']	0.0221966
Bladder cancer	1.26483e-06	2.42005e-05	0.661091	2.79249	0	20	MAP2K1 CXCL8 TP53 TYMP VEGFA MMP1 MAPK1 CCND1 BRAF MAPK3 PAK3 EGFR DAPK3 DAPK1 HBEGF E2F3 MDM2	0.00112633	14.6341	99.3482	['CDKN1A' 'MAP2K1' 'CXCL8']	0.0165195
MAPK signaling pathway	2.04815e-06	3.32263e-05	0.367168	2.50834	1	111	IL1A ERBB3 MAP2K1 FLT4 RELB HSPA8 HSPB1 CRKL IL6 TP53 TGFB1 VEGFA AREG TNF CSF1 PDGFA DUSP5 DUSP4 KITLG MAP2K3 MAPK1 EPHA2 MAP3K20 JUN MAPK9 KDR BRAF TRADD MAPK3 FLT1 EGFR NGF PPM1B FLNC KIT VEGFD MAP2K6 MKNK2 STK24 MKNK1 MAP2K7 MAP3K11 TAOK1	1.72058e-05	6.10169	66.9372	['HSPA8' 'IL1A' 'MAP2K1' 'ERBB3' 'FLT4' 'FAS' 'HSPB1' 'RELB' 'CRKL']	0.000757054
Human T-cell leukemia virus 1 infection	2.05502e-06	3.32263e-05	0.379181	2.56308	1	105	CD4 CD3E LCK MAP2K1 RELB IL6 CHEK2 B2M TP53 TGFB1 HLA-C HLA-DRA TNF IL15RA NFATC2 XPO1 MAPK1 JUN MAPK9 CALR JAK3 SMAD3 CREBBP FDPS RANBP1 CCND1 EP300 FOSL1 ADCY5 CRTC3 MAPK3 PAK3 IL2RA TERT	0.000815473	5.47945	38.9685	['CD4' 'MAP2K1' 'CDKN1A' 'LCK' 'CD3E' 'RELB']	0.0167444
Hepatitis B	2.09645e-06	3.32263e-05	0.405669	2.59211	1	80	YWHAQ PCNA MAP2K1 CXCL8 TLR3 IFIH1 IL6 TP53 TNF NFATC2 BCL2 MAP2K3 MAPK1 JUN MAPK9 JAK3 SMAD3 TRAF3 CREBBP EP300 BRAF TBK1 MAPK3 PAK3 STAT3 APAF1 MAP2K6 TLR4 PTK2B MAP2K7 DDX58 STAT1 IFNB1 STAT2 NFKBIA SMAD4 CREB5 E2F3 NFKB1	1.61449e-06	9.81595	130.91	['IFIH1' 'MAP2K1' 'CDKN1A' 'PCNA' 'CXCL8' 'YWHAQ' 'FAS' 'TLR3']	0.000165755
Rheumatoid arthritis	2.19965e-06	3.32263e-05	0.466512	2.65999	1	51	IL1A CTSL IL18 CXCL8 CCL20 CCL5 IL6 TNFSF13B CCL2 HLA-DRA VEGFA IFNG TNF CSF1 MMP1 JUN CD86 FLT1 CXCL1 IL17A TNFSF11 TLR4 ICAM1 CXCL5 IL11	9.3485e-05	10.989	101.953	['IL1A' 'CXCL8' 'CTSL' 'CCL20' 'IL18']	0.00287934
Apoptosis	3.18829e-06	4.44135e-05	0.412365	2.54525	2	69	TUBA1B CTSL MAP2K1 CASP7 TP53 TNFSF10 TNF ACTG1 BCL2 TUBA1C AIFM1 PARP1 TNFRSF10B EIF2AK3 MAPK1 TNFRSF10A JUN MAPK9 RIPK1 TRADD TUBA3C MAPK3 NGF IL3 APAF1	0.00578268	5.59441	28.8273	['MAP2K1' 'TUBA1B' 'CTSL' 'FAS']	0.0434406
Th17 cell differentiation	3.24977e-06	4.44135e-05	0.439562	2.59564	2	58	CD4 CD3E LCK HSP90AA1 IL6 HLA-DRA AHR IFNG NFATC2 CD247 MAPK1 JUN MAPK9 JAK3 SMAD3 MAPK3 STAT3 IL2RA IL21 ZAP70 IL17A STAT1 NFKBIA SMAD4 NFKB1 IL1B RUNX1 HLA-DMA HLA-DRB1 HLA-DQA1 JAK1 HLA-DQB1 HLA-DPB1 IL4R FOS HIF1A HLA-DMB HLA-DRB5 HSP90AB1 HLA-DPA1 FOXP3 IL1R1 MAPK14 JAK2 IL1RAP IRF4	0.00204783	7.47664	46.2877	['CD4' 'HSP90AA1' 'LCK' 'CD3E']	0.0233604
Rap1 signaling pathway	4.20806e-06	5.4896e-05	0.397856	2.52004	3	77	MAP2K1 FLT4 CRKL IL6 VEGFA CSF1 ACTG1 GNAS PDGFA SKAP1 KITLG MAP2K3 MAPK1 EPHA2 PRKCI FYB1 KDR ITGB1 PARD6B RHOA ADCY5 BRAF MAPK3 FLT1 EGFR NGF CTNNB1 CALM3 KIT VEGFD MAP2K6					N.S.
Chagas disease (American trypanosomiasis)	6.68925e-06	8.34702e-05	0.471504	2.61057	5	46	CD3E CXCL8 CCL5 IL6 SERPINE1 CCL2 IFNG PPP2R1A TNF GNAS CD247 MAPK1 JUN MAPK9 CALR SMAD3					N.S.
Human immunodeficiency virus 1 infection	8.36175e-06	9.99926e-05	0.37928	2.44323	7	83	CD4 CD3E MAP2K1 BST2 PDIA3 CRKL B2M HLA-C TNF NFATC2 CD247 BCL2 CDK1 MAP2K3 MAPK1 JUN MAPK9 ELOB CALR RBX1 RIPK1 TBK1 TRADD MAPK3 PAK3 CALM3 MAP2K6 TLR4 PTK2B MAP2K7 TAP2 SAMHD1 APOBEC3G IFNB1 NFKBIA	1.12692e-05	7.54717	85.9882	['PDIA3' 'BST2' 'CD4' 'MAP2K1' 'CFL1' 'FAS' 'CD3E' 'CRKL']	0.000578485
Protein processing in endoplasmic reticulum	1.0494e-05	0.000120471	0.388653	2.47628	9	79	UGGT1 HYOU1 MOGS HSP90AA1 PDIA6 HSPA8 PDIA3 DNAJA1 HSPA4L BCL2 DNAJC10 EIF2AK3 MAPK9 CALR NGLY1 LMAN2 ERLEC1 RBX1 ERO1B DNAJB1 DNAJA2 BAG2 MAP2K7 EIF2AK4 EIF2AK2 HSP90B1 UBE2D3 MBTPS2 PPP1R15A EDEM3 WFS1 OS9 SIL1 UGGT2 SELENOS SEL1L VCP MAN1A1 UBE2J1 RPN1 SSR4 DNAJB11 SEC61A1 RRBP1 P4HB CKAP4 SSR3 HSPA5 CANX RPN2 LMAN1 HSP90AB1 TRAM1 SSR1 PDIA4 FBXO6 UBE4B SEC31A	1.92565e-05	8.48485	92.1256	['PDIA3' 'HSPA8' 'HSP90AA1' 'MOGS' 'HYOU1' 'PDIA6' 'UGGT1']	0.000741375
TNF signaling pathway	1.39274e-05	0.000153737	0.407557	2.46888	12	64	CXCL10 MAP2K1 CCL20 CCL5 IL6 CASP7 CX3CL1 CCL2 TNF CSF1 MAP2K3 MAPK1 JUN MAPK9 TRAF3 RIPK1 TRADD MAPK3 TNFAIP3 CXCL1 LTA MAP2K6 MAP2K7 ICAM1 CXCL5 IFNB1 CXCL2 NFKBIA BIRC3 CREB5 NFKB1 IL1B	0.00226497	7.27273	44.2923	['CXCL10' 'MAP2K1' 'CCL20' 'FAS']	0.0249146
Antigen processing and presentation	1.90578e-05	0.000202578	0.46243	2.52759	16	44	CD4 HSPA4 CTSL HSP90AA1 HSPA8 PDIA3 B2M HLA-C HLA-DRA IFNG TNF CD8A CD8B CALR TAP2 CD74 PSME3 PSME2 HLA-A HLA-F HLA-B HLA-DMA PSME1 HLA-DRB1 HLA-DQA1 HLA-DQB1 HLA-DPB1 HLA-E HSPA5 CANX HLA-DMB HLA-DRB5 HSP90AB1 HLA-DPA1 CTSS	2.38965e-06	15.5844	201.73	['PDIA3' 'HSPA8' 'HSP90AA1' 'CD4' 'CTSL' 'HSPA4']	0.000184003
Focal adhesion	2.09412e-05	0.000214647	0.373878	2.39581	19	81	MAP2K1 FLT4 CRKL IL6 VEGFA ACTG1 PDGFA FYN BCL2 MYL12A ZYX MAPK1 JUN MAPK9 KDR ITGB1 CCND1 MYLK RHOA BRAF MAPK3 PAK3 VTN FLT1 EGFR FN1 CTNNB1 PPP1CB FLNC VEGFD COMP ROCK1					N.S.
Pertussis	2.56421e-05	0.000253768	0.453126	2.50882	22	46	IL1A CXCL8 SERPING1 IL6 CASP7 C4B C1R TNF C4A C1S MAPK1 JUN MAPK9 LY96 ITGB1 MAPK3 C4BPA IL12B CALM3 TLR4 C3 CXCL5	0.000572857	10.5263	78.5776	['IL1A' 'CXCL8' 'CFL1' 'SERPING1']	0.0147033
NOD-like receptor signaling pathway	2.84358e-05	0.000272036	0.379146	2.39433	26	76	TXN IL18 OAS2 CXCL8 HSP90AA1 CCL5 IL6 CCL2 TNF NLRP1 BCL2 MAPK1 JUN MAPK9 TRAF3 RHOA RIPK1 TBK1 MAPK3 TNFAIP3 DEFB4B CXCL1 IRF9 TLR4 OAS1 STAT1 OAS3 IFNB1 CXCL2 GBP4 GBP1 STAT2 NFKBIA BIRC3 NFKB1 IL1B IFI16	0.00201	5.61798	34.8855	['HSP90AA1' 'CXCL8' 'OAS2' 'IL18' 'TXN']	0.0238107
Prion diseases	3.36075e-05	0.000303606	0.577087	2.52071	26	22	IL1A CXCL10 MAP2K1 STIP1 CCL5 IL6 FYN PSMA7 MAPK1 MAPK3 C8A	0.000706716	17.1429	124.369	['STIP1' 'IL1A' 'MAP2K1']	0.0155477
Fluid shear stress and atherosclerosis	3.50712e-05	0.000303606	0.386463	2.38537	32	69	IL1A TXN CTSL HSP90AA1 TP53 CCL2 VEGFA IFNG TNF ACTG1 PDGFA BCL2 ARHGEF2 BMPR2 JUN MAPK9 KDR PLAT RHOA HMOX1 GSTO1 CTNNB1 SDC1 CALM3	0.00523452	5.7554	30.2301	['IL1A' 'HSP90AA1' 'CTSL' 'TXN']	0.0403058
Proteoglycans in cancer	3.5463e-05	0.000303606	0.359183	2.32604	33	85	ERBB3 CTSL MAP2K1 IL6 TP53 TGFB1 VEGFA PLAU TNF ACTG1 EIF4B MAPK1 KDR DDX5 ITGB1 CCND1 RHOA BRAF MAPK3 PAK3 STAT3 VTN IL12B GPC3 EGFR FN1 CTNNB1 SDC1 PPP1CB FLNC	0.00339533	4.97512	28.2853	['MAP2K1' 'CDKN1A' 'ERBB3' 'CTSL' 'FAS']	0.0326801
Hematopoietic cell lineage	3.59672e-05	0.000303606	0.419806	2.44413	32	55	IL1A CD4 CD3E IL6 HLA-DRA TNF CSF1 CD8A CD2 IL7R CD5 CD8B KITLG TFRC IL2RA IL3 CD7 KIT CD59 IL11 CD24 IL1B CSF3 HLA-DMA IL3RA SCARB1 HLA-DRB1 CD38 HLA-DQA1 CD22 HLA-DQB1 HLA-DPB1 FCGR1A HLA-DMB HLA-DRB5 HLA-DPA1 ITGA2B GP1BB IL1R1 IL1R2 CD55 CD9					N.S.
Necroptosis	4.3341e-05	0.000355396	0.377816	2.36376	40	73	PPIA IL1A TLR3 HSP90AA1 IFNG TNFSF10 TNF BCL2 AIFM1 PARP1 TNFRSF10B TNFRSF10A MAPK9 CHMP5 JAK3 CHMP2A RIPK1 TRADD STAT3 TNFAIP3 MACROH2A2 ALOX15 CHMP2B IRF9 TLR4 CYLD STAT1 FTH1 IFNB1 STAT2 BIRC3 EIF2AK2	0.00132867	6.17284	40.8863	['IL1A' 'HSP90AA1' 'FAS' 'PPIA' 'TLR3']	0.0186014
Proteasome	6.01183e-05	0.000479277	0.503113	2.46738	50	31	PSMA5 IFNG PSMA4 PSMA6 PSMC1 PSMA2 PSMC2 PSMA7 PSMD11 PSMC5 PSMD2 PSMD1 PSMD6 PSMD7 PSMD13 PSMB9 PSME3 PSME2 PSMB8 SEM1 PSME4 PSME1					N.S.
Renal cell carcinoma	8.29511e-05	0.000636243	0.487802	2.44061	70	33	MAP2K1 CDKN1A CRKL IL6 VEGFA MAPK1 JUN ELOB CREBBP RBX1 EP300 BRAF MAPK3 PAK3	0.0050044	8.69565	46.0647	['CDKN1A' 'MAP2K1' 'CRKL']	0.0416583
Phospholipase D signaling pathway	8.42412e-05	0.000636243	0.428515	2.40213	75	48	MAP2K1 CXCL8 GNAS PDGFA FYN KITLG MAPK1 GNA13 RHOA ADCY5 ARF6 MAPK3 EGF EGFR GRM6 CXCR2 KIT DGKZ DGKA DGKD DGKB DGKI PTK2B					N.S.
Pathways in cancer	8.93076e-05	0.000649309	0.269607	2.01533	88	204	TPM3 MAP2K1 CXCL8 FLT4 HSP90AA1 CRKL IL6 CASP7 JUP TP53 TGFB1 VEGFA IFNG IL15RA MMP1 GNAS CKS1B PDGFA IL7R BCL2 KITLG MAPK1 JUN MAPK9 ELOB JAK3 SMAD3 ITGB1 TRAF3 CREBBP RBX1 CCND1 EP300 GNA13 HDAC2 RHOA ADCY5 BRAF HMOX1 MAPK3 GSTO1 PAK3 STAT3 IL2RA IL12B EGFR FN1 IL13 CTNNB1 IL3 TERT	0.00509989	3.01887	15.9352	['MAP2K1' 'HSP90AA1' 'CDKN1A' 'CXCL8' 'TPM3' 'FLT4' 'FAS' 'CRKL']	0.0413359
Kaposi sarcoma-associated herpesvirus infection	9.0496e-05	0.000649309	0.344391	2.24658	86	88	MAP2K1 CXCL8 TLR3 IL6 TP53 HLA-C VEGFA NFATC2 MAPK1 JUN MAPK9 TRAF3 CREBBP CCND1 EP300 TBK1 TRADD CD86 MAPK3 PAK3 STAT3 CXCL1 CTNNB1 CALM3 IRF9 MAP2K6 CDK6 C3 MAP2K7 ICAM1 STAT1 CCR1 IFNB1 CXCL2 STAT2 NFKBIA EIF2AK2 E2F3 NFKB1 HLA-A	0.002433	5.37634	32.3582	['MAP2K1' 'CDKN1A' 'CXCL8' 'FAS' 'TLR3']	0.0258401
TGF-beta signaling pathway	0.000106119	0.000742833	0.46465	2.38932	91	36	IFNG PPP2R1A TNF ACVR1B BMPR2 ACVR1 MAPK1 SMAD3 CREBBP TFDP1 RBX1 EP300 RHOA MAPK3 INHBA					N.S.
Th1 and Th2 cell differentiation	0.0001261	0.000861686	0.446007	2.36942	110	40	CD4 CD3E LCK HLA-DRA IFNG NFATC2 CD247 MAPK1 JUN MAPK9 JAK3 MAPK3 IL2RA IL12B IL13 ZAP70					N.S.
Staphylococcus aureus infection	0.000143141	0.000955383	0.443387	2.3555	125	40	CFB C4B CFH HLA-DRA C1R PLG C5AR1 C4A C1S PTAFR DEFB4B FCAR CFI FGG C3 ICAM1 HLA-DMA HLA-DRB1 HLA-DQA1 HLA-DQB1 ITGB2 HLA-DPB1 C1QB C1QC FCGR1A FPR1 FCGR3A C1QA HLA-DMB HLA-DRB5 HLA-DPA1 SELPLG					N.S.
Inflammatory bowel disease (IBD)	0.000167068	0.00107098	0.449406	2.35044	145	38	IL1A IL18 IL6 HLA-DRA IFNG TNF JUN SMAD3 STAT3 IL21 IL12B IL13 IL17A TLR4 STAT1 NFKB1 IL1B HLA-DMA HLA-DRB1 HLA-DQA1 HLA-DQB1 HLA-DPB1 IL4R HLA-DMB HLA-DRB5 HLA-DPA1 FOXP3 IL18RAP NOD2 TLR2 TLR5					N.S.
Thyroid cancer	0.000167924	0.00107098	0.605189	2.35919	127	16	TPM3 MAP2K1 TP53 MAPK1 CCND1 BRAF MAPK3 PAK3 CTNNB1	0.000832937	16.2162	114.982	['CDKN1A' 'MAP2K1' 'TPM3']	0.0150909
Salmonella infection	0.000182731	0.00114008	0.425361	2.32497	162	44	IL1A RPSA IL18 CXCL8 IL6 IFNG ACTG1 CCL4 MAPK1 JUN MAPK9 RAB7A MAPK3 CXCL1 ARPC4 DYNC1I1 FLNC ROCK1 TLR4 CXCL2					N.S.
Primary immunodeficiency	0.000253332	0.00154694	0.537792	2.31126	201	21	CD4 CD3E LCK CD8A IL7R CD8B JAK3 UNG ZAP70	0.000832937	16.2162	114.982	['CD4' 'LCK' 'CD3E']	0.0142525
Chronic myeloid leukemia	0.000265593	0.00158802	0.48046	2.30541	222	29	MAP2K1 CRKL TP53 MAPK1 SMAD3 CCND1 HDAC2 BRAF MAPK3 PAK3 CDK6 NFKBIA SMAD4 E2F3 PTPN11 NFKB1 RUNX1 MDM2	0.006548	7.89474	39.6994	['CDKN1A' 'MAP2K1' 'CRKL']	0.0480187
Cytosolic DNA-sensing pathway	0.000302242	0.00177028	0.532241	2.2874	240	21	CXCL10 IL18 CCL5 IL6 CCL4 RIPK1 TBK1 DDX58 IFNB1 NFKBIA ADAR NFKB1 IL1B POLR3K TREX1 IRF7					N.S.
AGE-RAGE signaling pathway in diabetic complications	0.000372177	0.00211256	0.408017	2.24504	332	45	IL1A CXCL8 IL6 SERPINE1 CCL2 VEGFA TNF BCL2 MAPK1 JUN MAPK9 SMAD3 CCND1 MAPK3 STAT3 FN1 VEGFD ICAM1 STAT1 SMAD4 NFKB1 IL1B					N.S.
MicroRNAs in cancer	0.000375403	0.00211256	0.344268	2.16742	355	75	ERBB3 MAP2K1 DNMT1 VIM CRKL TP53 VEGFA PLAU PDGFA BCL2 BMPR2 MAPK1 FOXP1 CREBBP UBE2I CCND1 EP300 RHOA HMOX1 PAK3 STAT3 EGFR	0.00391188	4.01338	22.2491	['MAP2K1' 'DNMT1' 'CDKN1A' 'ERBB3' 'VIM' 'CRKL']	0.0344245
ErbB signaling pathway	0.000391838	0.0021301	0.472997	2.2696	328	29	ERBB3 MAP2K1 CDKN1A CRKL AREG MAPK1 JUN MAPK9 BRAF MAPK3 PAK3 EGFR	0.000873595	9.41176	66.2861	['CDKN1A' 'MAP2K1' 'ERBB3' 'CRKL']	0.0141614
Glycolysis / Gluconeogenesis	0.000393364	0.0021301	0.538307	2.27384	310	20	ENO1 LDHB PKM GAPDH LDHA ENO2 ALDOA TPI1	0.00480405	8.82353	47.1026	['LDHB' 'PKM' 'ENO1']	0.0411014
PI3K-Akt signaling pathway	0.000436685	0.0023209	0.28765	2.0223	429	131	YWHAQ YWHAE ERBB3 MAP2K1 FLT4 HSP90AA1 IL6 TP53 VEGFA AREG PPP2R1A CSF1 PDGFA EIF4B IL7R BCL2 KITLG MAPK1 EPHA2 KDR JAK3 ITGB1 CCND1 GYS1 MAPK3 PAK3 PRL VTN IL2RA FLT1 EGFR FN1 NGF IL3	0.00200897	3.9548	24.5599	['YWHAE' 'MAP2K1' 'HSP90AA1' 'CDKN1A' 'YWHAQ' 'ERBB3' 'FLT4']	0.0247505
Colorectal cancer	0.000528041	0.00275542	0.411174	2.2165	467	42	MAP2K1 TP53 AREG BCL2 MAPK1 JUN MAPK9 SMAD3 CCND1 RHOA BRAF MAPK3 PAK3 EGF EGFR CTNNB1					N.S.
Tuberculosis	0.000693154	0.00355241	0.327188	2.09662	661	81	IL1A RPSA IL18 IL6 HLA-DRA IFNG TNF BCL2 MAPK1 MAPK9 CREBBP EP300 RHOA RAB7A TRADD MAPK3 IL12B APAF1 CALM3 HSPA9 TLR4 C3 TLR1 STAT1 IFNB1 CD74 NFKB1 IL1B HLA-DMA RAB5C ATP6AP1 HLA-DRB1 HLA-DQA1 JAK1 CTSD HLA-DQB1 ITGB2 HLA-DPB1 FCGR1A FCGR3A HLA-DMB HLA-DRB5 HLA-DPA1 CTSS CALM2 CEBPB MAPK14 TLR9 NOD2 MRC1 JAK2 CLEC4E TLR2 RIPK2 IRAK2					N.S.
Oxytocin signaling pathway	0.000793773	0.00399671	0.387989	2.16159	713	47	MAP2K1 MYL6 ACTG1 NFATC2 GNAS MAPK1 JUN CAMK1D CCND1 MYLK RHOA ADCY5 MAPK3 PAK3 EGFR CALM3 PPP1CB ROCK1 MYLK2 CAMK1					N.S.
Nucleotide excision repair	0.000824556	0.00408013	0.549353	2.18927	634	17	PCNA GTF2H4 RBX1 RFC2 RFC3 MNAT1 XPA GTF2H2 GTF2H3 POLD3 CCNH ERCC2 ERCC3					N.S.
Prostate cancer	0.00110169	0.00535909	0.372873	2.11407	998	50	MAP2K1 HSP90AA1 TP53 PLAU PDGFA BCL2 MAPK1 PLAT CREBBP CCND1 EP300 BRAF MAPK3 PAK3 EGF EGFR CTNNB1 NFKBIA HSP90B1 CREB5 E2F3 NFKB1 CDK2 MDM2 CCNE1					N.S.
Gap junction	0.00128017	0.00608546	0.435799	2.13726	1085	31	TUBA1B MAP2K1 GNAS PDGFA CDK1 TUBA1C MAPK1 ADCY5 TUBA3C MAPK3 EGF EGFR					N.S.
RIG-I-like receptor signaling pathway	0.00129343	0.00608546	0.421691	2.13005	1111	34	CXCL10 CXCL8 IFIH1 TNF ISG15 MAPK9 TRAF3 RIPK1 TBK1 TRADD IL12B CYLD DDX58 IFNB1 NFKBIA OTUD5 NFKB1 DHX58	0.00520972	8.57143	45.062	['IFIH1' 'CXCL10' 'CXCL8']	0.0411435
Natural killer cell mediated cytotoxicity	0.0013345	0.00617747	0.380402	2.10617	1196	46	LCK MAP2K1 HLA-C IFNG TNFSF10 TNF NFATC2 FYN CD247 TNFRSF10B MAPK1 TNFRSF10A BRAF MAPK3 ZAP70					N.S.
Pancreatic cancer	0.00137834	0.00627909	0.420453	2.12379	1184	34	MAP2K1 TP53 VEGFA MAPK1 MAPK9 SMAD3 CCND1 BRAF MAPK3 PAK3 STAT3 EGF EGFR CDK6 STAT1 SMAD4 E2F3 NFKB1					N.S.
Melanoma	0.00153329	0.00687583	0.458063	2.11975	1265	26	MAP2K1 IL6 TP53 PDGFA MAPK1 CCND1 BRAF MAPK3 PAK3 EGF EGFR					N.S.
Tight junction	0.00163531	0.00722051	0.336198	2.04447	1528	65	PCNA TUBA1B HSPA4 MYL6 PPP2R1A ACTG1 ARHGEF2 MYL12A TUBA1C PRKCI JUN MAPK9 ITGB1 CCND1 PARD6B RHOA TUBA3C					N.S.
Cell cycle	0.00184309	0.00789504	0.330342	2.02434	1728	67	YWHAQ PCNA YWHAE CHEK2 TP53 MCM3 CDK1 CDKN1C SMAD3 CREBBP MCM4 TFDP1 RBX1 CCND1 EP300 HDAC2	0.00349019	6.45161	36.5019	['YWHAE' 'CDKN1A' 'PCNA' 'YWHAQ']	0.0325751
Leishmaniasis	0.00192012	0.00810404	0.376053	2.06917	1717	45	IL1A HLA-DRA IFNG TNF MAPK1 JUN ITGB1 MAPK3 IL12B TLR4 C3 STAT1 NFKBIA NFKB1 IL1B HLA-DMA HLA-DRB1 HLA-DQA1 JAK1 PRKCB HLA-DQB1 ITGB2 HLA-DPB1 FCGR1A FCGR3A FOS HLA-DMB HLA-DRB5 HLA-DPA1 MAPK14 JAK2 NCF4 TLR2					N.S.
Phagosome	0.00214638	0.00892769	0.314819	1.9881	2037	76	TUBA1B CTSL HLA-C HLA-DRA C1R ACTG1 TUBA1C CALR ITGB1 TFRC RAB7A TUBA3C HGS FCAR OLR1 MPO DYNC1I1 COMP TLR4 C3 TAP2 HLA-A SEC22B HLA-F HLA-B HLA-DMA SCARB1 ATP6V1A RAB5C ATP6AP1 HLA-DRB1 HLA-DQA1 SEC61A1 HLA-DQB1 ITGB2 HLA-DPB1 HLA-E CD36 FCGR1A FCGR3A MSR1 CANX HLA-DMB HLA-DRB5 HLA-DPA1 CTSS STX12 MRC1 NCF4 TLR2					N.S.
Legionellosis	0.00227629	0.00933279	0.408122	2.06151	1956	34	IL18 CXCL8 HSPA8 IL6 CASP7 TNF CLK1 IL12B CXCL1 APAF1 TLR4 C3 CXCL2 NFKBIA NFKB1 IL1B SEC22B CXCL3 RAB1A EEF1A2 VCP ITGB2 EEF1A1 CASP1 TLR2 TLR5	0.00263534	10.9091	64.7863	['HSPA8' 'CXCL8' 'IL18']	0.0270562
Spliceosome	0.00236603	0.00948074	0.339361	2.01332	2188	59	HSPA8 SRSF5 PCBP1 RBMX SNRNP70 DDX23 DDX5 THOC3 PPIE HNRNPM SLU7 BUD31 PPIH RBMXL2 PUF60 PLRG1 SNRPA PRPF3 U2AF1L5 TXNL4A BCAS2 DDX42 SRSF7 PRPF31 SF3B4 HNRNPU SNRNP40 SNRPB ACIN1					N.S.
Gastric cancer	0.00237844	0.00948074	0.379398	2.04521	2107	42	MAP2K1 IL6 JUP TP53 BCL2 MAPK1 SMAD3 CCND1 BRAF MAPK3 PAK3 EGF EGFR CTNNB1 TERT					N.S.
Long-term depression	0.00266345	0.0104714	0.537923	2.04827	2008	15	MAP2K1 PPP2R1A GNAS MAPK1 GNA13 BRAF MAPK3					N.S.
Graft-versus-host disease	0.00285865	0.0110869	0.454337	2.04572	2329	24	IL1A IL6 HLA-C HLA-DRA IFNG TNF CD86 IL1B HLA-A HLA-F HLA-B HLA-DMA HLA-DRB1 HLA-DQA1 HLA-DQB1 HLA-DPB1 HLA-E HLA-DMB HLA-DPA1					N.S.
Endometrial cancer	0.00336446	0.0128747	0.480398	2.02923	2659	20	MAP2K1 TP53 MAPK1 CCND1 BRAF MAPK3 PAK3 EGFR CTNNB1 PROC					N.S.
Human papillomavirus infection	0.00427338	0.0153665	0.262915	1.82371	4191	121	MAP2K1 TLR3 PKM TP53 HLA-C VEGFA PPP2R1A TNF GNAS PSMC1 MAPK1 PRKCI ISG15 ITGB1 TRAF3 CREBBP CCND1 PARD6B EP300 HDAC2 TBK1 TRADD MAPK3 PAK3 VTN EGF EGFR FN1 CTNNB1 TERT IRF9 PROC COMP CDK6 OASL STAT1 MX1 IFNB1 STAT2 EIF2AK2 PTGER4 CREB5 NFKB1 HLA-A CDK2 HLA-F MDM2 CCNE1					N.S.
Platelet activation	0.00428335	0.0153665	0.354973	1.96538	3841	46	ACTG1 GNAS FGB FYN MYL12A MAPK1 PRKCI ITGB1 GNA13 MYLK RHOA ADCY5 MAPK3 FGA FGG PPP1CB ROCK1 MYLK2					N.S.
C-type lectin receptor signaling pathway	0.00437889	0.0155153	0.368377	1.97156	3867	41	RELB IL6 TNF NFATC2 MAPK1 JUN MAPK9 RHOA MAPK3 CCL17 IL12B CALM3 IRF9 CYLD STAT1 STAT2 NFKBIA PTPN11 NFKB1 IL1B MDM2					N.S.
Hypertrophic cardiomyopathy (HCM)	0.00455501	0.0157671	0.417843	1.98228	3805	28	TPM3 IL6 TNF ACTG1 TPM4 EMD ATP2A2 ITGB1					N.S.
Thyroid hormone signaling pathway	0.00455984	0.0157671	0.353489	1.95716	4089	46	ATP1A1 MAP2K1 TP53 ACTG1 ATP2A2 MAPK1 CREBBP MED13 CCND1 EP300 HDAC2 ATP1B1 MAPK3 CTNNB1					N.S.
Cellular senescence	0.00471994	0.0161265	0.304049	1.90225	4464	73	IL1A MAP2K1 CXCL8 IL6 CHEK2 TP53 SERPINE1 HLA-C NFATC2 CDK1 MAP2K3 MAPK1 SMAD3 CCND1 LIN54 MAPK3 PAK3 CALM3 PPP1CB MAP2K6 CDK6 MRE11 E2F3 NFKB1 HLA-A CDK2 HLA-F MDM2 CCNE1 HLA-B FBXW11 TSC2 RBBP4 CCND3					N.S.
Vascular smooth muscle contraction	0.00494202	0.0166866	0.392628	1.96443	4229	33	MAP2K1 MYL6 GNAS MAPK1 GNA13 MYLK RHOA ADCY5 BRAF MAPK3 CALM3 PPP1CB ROCK1 MYLK2					N.S.
Melanogenesis	0.00526949	0.0175854	0.413639	1.96233	4402	28	MAP2K1 GNAS KITLG MAPK1 CREBBP EP300 ADCY5 MAPK3 CTNNB1 TYRP1 CALM3 KIT					N.S.
Pathogenic Escherichia coli infection	0.00560562	0.0184921	0.389272	1.94763	4797	33	YWHAQ TUBA1B ACTG1 FYN ARHGEF2 TUBA1C LY96 ITGB1 TUBA3C CTNNB1 ARPC4 ROCK1 TLR4					N.S.
Parathyroid hormone synthesis, secretion and action	0.00584508	0.019003	0.370224	1.93631	5107	38	MAP2K1 GNAS BCL2 MAPK1 NACA GNA13 RHOA ADCY5 BRAF MAPK3 MAFB PAK3 EGFR					N.S.
Dilated cardiomyopathy (DCM)	0.00589291	0.019003	0.401259	1.94728	4974	30	TPM3 TNF ACTG1 GNAS TPM4 EMD ATP2A2 ITGB1 ADCY5					N.S.
DNA replication	0.00800516	0.0255276	0.468942	1.9077	6221	18	PCNA MCM3 MCM4 SSBP1 POLA1 RFC2 RFC3 POLD3 RNASEH2B MCM7 PRIM1 PRIM2 POLA2					N.S.
GnRH signaling pathway	0.00824294	0.0259469	0.383179	1.89852	7023	32	MAP2K1 GNAS MAP2K3 MAPK1 JUN MAPK9 ADCY5 MAPK3 EGFR CALM3 MAP2K6 PTK2B MAP2K7 HBEGF					N.S.
Cysteine and methionine metabolism	0.00831747	0.0259469	0.524081	1.89151	6121	13	LDHB DNMT1 LDHA GOT2 MAT2B					N.S.
Protein digestion and absorption	0.00860785	0.026564	0.475597	1.89534	6628	17	ATP1A1 SLC1A1 CAPZB DPP4 ACE2 ATP1B1					N.S.
Sphingolipid signaling pathway	0.00918622	0.0280473	0.364655	1.87513	7963	36	MAP2K1 TP53 TNF FYN BCL2 MAPK1 MAPK9 GNA13 RHOA TRADD MAPK3					N.S.
Type I diabetes mellitus	0.00943747	0.0285111	0.391933	1.88063	7923	29	IL1A HLA-C HLA-DRA IFNG TNF CD86 IL12B LTA IL1B HLA-A HLA-F HLA-B HLA-DMA HLA-DRB1 HLA-DQA1 HLA-DQB1 HLA-DPB1 HLA-E HLA-DMB HLA-DRB5 HLA-DPA1					N.S.
Ribosome biogenesis in eukaryotes	0.00963985	0.0288191	0.374289	1.87267	8250	33	TBL3 DKC1 RBM28 XPO1 NOP56 CSNK2B NAT10 NVL XRN2 GTPBP4 CSNK2A1 POP5 NXT1 WDR3 SBDS NOL6 RPP40 POP4 MPHOSPH10 MDN1 CSNK2A2					N.S.
Ubiquitin mediated proteolysis	0.0101746	0.0296991	0.327029	1.84401	9204	49	UBR5 ELOB PIAS1 UBE2I RBX1 FBXW7 UBE2L3 UBE2K UBA1 TRIP12 PIAS2 BIRC3 PML UBA3 UBE2L6 ANAPC10 UBE2D3 MDM2 SIAH1 UBA7 UBE2Q1 FBXW11 KEAP1 HUWE1 CUL2 ELOC NEDD4L VHL UBE2J1 SOCS3 FANCL SOCS1 UBA6 UBE4B					N.S.
Adrenergic signaling in cardiomyocytes	0.0102446	0.0296991	0.358125	1.85749	8916	37	TPM3 ATP1A1 PPP2R1A GNAS BCL2 ATP2A2 MAPK1 ATP1B1 ADCY5 MAPK3 CALM3 PPP1CB					N.S.
Non-small cell lung cancer	0.0103923	0.0298259	0.398486	1.86764	8633	27	MAP2K1 TP53 MAPK1 JAK3 CCND1 BRAF MAPK3 PAK3 STAT3 EGFR					N.S.
FoxO signaling pathway	0.0107689	0.0306006	0.304714	1.81552	9979	60	MAP2K1 IL6 TNFSF10 IL7R MAPK1 MAPK9 SMAD3 CREBBP CCNG2 CCND1 EP300 BRAF MAPK3 PAK3 STAT3 EGF EGFR					N.S.
Viral carcinogenesis	0.0111977	0.0315072	0.253753	1.73049	10927	110	YWHAQ YWHAE PKM TP53 HLA-C GSN PSMC1 CDK1 MAPK1 JUN JAK3 TRAF3 CREBBP RANBP1 GTF2H4 CCND1 EP300 HDAC2 RHOA TRADD MAPK3 PAK3 STAT3 DNAJA3 IRF9 CDK6 C3 PMAIP1 GTF2H2 NFKBIA REL EIF2AK2 CREB5 GTF2H3 NFKB1 HLA-A CDK2 SP100 HLA-F MDM2 HDAC9 CCNE1					N.S.
Adherens junction	0.0122631	0.0338415	0.363596	1.8366	10542	34	ACTG1 FYN MAPK1 SMAD3 CSNK2B CREBBP EP300 RHOA MAPK3 EGFR CTNNB1 FER CSNK2A1 SMAD4 AFDN					N.S.
VEGF signaling pathway	0.0131138	0.0356833	0.4345	1.83535	10367	20	MAP2K1 HSPB1 VEGFA NFATC2 MAPK1 KDR MAPK3					N.S.
Hepatocellular carcinoma	0.0132926	0.0356833	0.301301	1.78752	12297	59	MAP2K1 IL6 TP53 ACTG1 MAPK1 SMAD3 ARID1A CCND1 SMARCC1 BRAF HMOX1 MAPK3 GSTO1 PAK3 EGFR CTNNB1 TERT					N.S.
cAMP signaling pathway	0.0133035	0.0356833	0.308275	1.79479	12205	55	ATP1A1 MAP2K1 GNAS ATP2A2 MAPK1 JUN MAPK9 CREBBP EP300 ATP1B1 RHOA ADCY5 BRAF MAPK3 CALM3 PPP1CB					N.S.
Herpes simplex virus 1 infection	0.0134845	0.035796	0.229624	1.65186	13348	152	SRPK1 OAS2 TLR3 IFIH1 BST2 PDIA3 CCL5 IL6 B2M TP53 CCL2 HLA-C HLA-DRA IFNG SRSF5 TNF CFP BCL2 EIF2AK3 CALR TRAF3 ZNF433 TBK1 TRADD ZNF107 IL12B APAF1 ZNF768 PPP1CB IRF9 LTA C3 DDX58 TAP2 OAS1 STAT1 OAS3 IFNB1 CD74 STAT2 ZNF250 EIF2AK4 NFKBIA SRSF7 BIRC3 EIF2AK2 PTPN11 PML NFKB1 IL1B HLA-A EIF2B1 SP100 HLA-F					N.S.
RNA degradation	0.013595	0.035796	0.371626	1.82254	11532	31	ENO1 ENO2 PABPC1 CNOT4 PABPC4 MTREX EDC4 EXOSC2 EXOSC7 XRN2 DDX6 CNOT1 WDR61 CNOT6L SKIV2L PARN EXOSC8 EXOSC5 EXOSC3					N.S.
Osteoclast differentiation	0.0137535	0.0358841	0.287576	1.76856	12919	68	IL1A LCK MAP2K1 RELB IFNG TNF CSF1 NFATC2 FYN MAPK1 JUN MAPK9 FOSL1 MAPK3 IRF9 TNFSF11 MAP2K6 MAP2K7 CYLD STAT1 IFNB1 STAT2 NFKBIA	0.00380144	6.29921	35.1016	['IL1A' 'MAP2K1' 'LCK' 'RELB']	0.0344366
Allograft rejection	0.0140479	0.0360202	0.404906	1.82315	11449	24	HLA-C HLA-DRA IFNG TNF CD86 IL12B HLA-A HLA-F HLA-B HLA-DMA HLA-DRB1 HLA-DQA1 HLA-DQB1 HLA-DPB1 HLA-E HLA-DMB HLA-DRB5 HLA-DPA1					N.S.
Axon guidance	0.0140567	0.0360202	0.327472	1.80186	12576	45	NFATC2 FYN MYL12A EPHA4 BMPR2 MAPK1 EPHA2 ITGB1 PARD6B RHOA SLIT3 MAPK3 PAK3					N.S.
Ras signaling pathway	0.0143222	0.0363758	0.277029	1.74946	13598	76	MAP2K1 FLT4 IL6 VEGFA CSF1 PDGFA KITLG MAPK1 EPHA2 MAPK9 KDR RHOA ARF6 TBK1 MAPK3 PAK3 FLT1 EGFR NGF ZAP70 CALM3 KIT VEGFD					N.S.
RNA transport	0.0154908	0.0389987	0.284795	1.75145	14551	68	DDX20 GEMIN4 EIF4B FMR1 XPO1 EIF3E XPOT PABPC1 THOC3 UPF2 NUP98 PABPC4 EIF3B POP5 GEMIN8 GEMIN2 SUMO2 NXT1 EIF2B1 SNUPN EIF4A2 NUP133 ACIN1 XPO5 EIF4G2 EIF3D EIF4G1 RPP40 POP4 NUP54 NUP88 NUP58 NUP62 NUP214 UPF1 EIF4E2 NUP210 EEF1A2 EIF3C EEF1A1 EIF1 POP7					N.S.
p53 signaling pathway	0.0158686	0.0396026	0.352304	1.79573	13699	35	CHEK2 TP53 SERPINE1 BCL2 CDK1 TNFRSF10B CCNG2 CCND1 PAK3 CDK6 PMAIP1 CDK2 SHISA5 MDM2 CCNE1 SIAH1 TSC2 CCND3 SIVA1					N.S.
Breast cancer	0.0162442	0.0401905	0.336114	1.78561	14298	40	MAP2K1 FLT4 TP53 MAPK1 JUN CCND1 BRAF MAPK3 PAK3 EGFR CTNNB1 TNFSF11 PROC KIT CDK6					N.S.
Fc epsilon RI signaling pathway	0.016481	0.0404278	0.388299	1.79691	13607	26	MAP2K1 TNF FYN MAP2K3 MAPK1 MAPK9 MAPK3 IL13 IL3 MAP2K6 MAP2K7					N.S.
Hippo signaling pathway	0.0174787	0.0425117	0.299552	1.75253	16070	56	YWHAQ YWHAE SERPINE1 AREG PPP2R1A ACTG1 LATS1 BMPR2 PRKCI SMAD3 CCND1 PARD6B					N.S.
cGMP-PKG signaling pathway	0.0182646	0.0440499	0.324582	1.76209	16240	43	ATP1A1 MAP2K1 NFATC2 ATP2A2 MAPK1 GNA13 ATP1B1 MYLK RHOA ADCY5 MAPK3 CALM3 PPP1CB ROCK1 MYLK2					N.S.
Oocyte meiosis	0.0185749	0.044425	0.31741	1.7574	16660	46	YWHAQ YWHAE MAP2K1 PPP2R1A FYN CDK1 MAPK1 RBX1 SGO1 ADCY5 MAPK3 CALM3 PPP1CB					N.S.
Malaria	0.0193559	0.0457417	0.387787	1.77086	15883	25	IL18 CXCL8 IL6 CCL2 IFNG TNF SDC1 COMP TLR4 ICAM1 IL1B CSF3					N.S.
Type II diabetes mellitus	0.0203417	0.0474639	0.473163	1.75565	15158	14	PKM TNF MAPK1 MAPK9 MAPK3 SOCS2					N.S.
Wnt signaling pathway	0.0205541	0.0475727	0.300682	1.73303	18775	53	TP53 NFATC2 JUN MAPK9 SMAD3 CSNK2B CREBBP RBX1 CCND1 EP300 FOSL1 RHOA CTNNB1 DKK1 SERPINF1 RUVBL1 PROC CSNK2A1					N.S.
Cell adhesion molecules (CAMs)	0.020775	0.0476993	0.29338	1.72451	19140	57	CD4 SELL HLA-C HLA-DRA CD274 VTCN1 CD8A CD2 CD8B ITGB1 CD86 CD276 SDC1 ICAM1 SIGLEC1 HLA-A HLA-F HLA-B HLA-DMA PVR HLA-DRB1 HLA-DQA1 CD22 SDC3 HLA-DQB1 ITGB2 HLA-DPB1 HLA-E PTPRC VCAN HLA-DMB HLA-DRB5 HLA-DPA1 SDC4 SELPLG					N.S.
Asthma	0.0212346	0.0483677	0.440493	1.75545	16352	17	HLA-DRA TNF IL13 IL3 HLA-DMA HLA-DRB1 HLA-DQA1 HLA-DQB1 HLA-DPB1 MS4A1 HLA-DMB HLA-DRB5 HLA-DPA1 FCER1A					N.S.
African trypanosomiasis		N.S.						0.000832937	16.2162	114.982	['IL18' 'FAS' 'APOL1']	0.016034

## Sheet: BioPlanet 2019
BioPlanet 2019	FGSEA rank-based enrichment analysis							Enrichr over-representation test (top 100 genes)
pathway	pval	padj	ES	NES	nMoreExtreme	size	leadingEdge	p-value	z-score	combined score	Genes	padj
Immune system	1.00002e-06	0.000141065	0.32042	2.57128	0	463	IL1A RPSA CXCL10 TXN CD4 CD3E SELL LCK PCBP2 CTSL MAP2K1 AP2M1 IL18 OAS2 TLR3 CFB IFIH1 IFITM2 HERC5 IFIT2 PDIA3 PSMA5 CRKL IL6 IFIT1 XAF1 B2M C4B SPSB1 CFH S100A12 LGALS3 HLA-C IGHG2 IGHG4 IGHG1 IGLC2 HLA-DRA C1R IFNG CD274 PSMA4 PSMA6 PPP2R1A C4A CD8A IGHM NLRP1 CARD11 FYN IL7R CD247 SAA1 CD8B BCL2 C1S PSMC1 PSMA2 CDK1 PSMC2 PSMA7 KIF5B PSMD11 DUSP4 MAP2K3 MAPK1 ITK JUN ISG15 FYB1 MAPK9 PELI1 D…	3.2323e-09	4.40882	86.1927	['PDIA3' 'MAP2K1' 'CDKN1A' 'IFITM2' 'IL18' 'TXN' 'CD3E' 'CRKL' 'IFIT2' 'HERC5' 'PSMA5' 'IFIH1' 'IL1A' 'CD4' 'SELL' 'OAS2' 'CTSL' 'LCK' 'PCBP2' 'CFB' 'AP2M1' 'TLR3']	4.88077e-06
Innate immune system	1.01252e-06	0.000141065	0.394571	2.8054	0	141	RPSA CXCL10 TXN CD4 PCBP2 CTSL MAP2K1 TLR3 CFB IFIH1 HERC5 C4B CFH S100A12 LGALS3 IGHG2 IGHG4 IGHG1 IGLC2 C1R PPP2R1A C4A NLRP1 SAA1 BCL2 C1S CDK1 PSMA7 DUSP4 MAP2K3 MAPK1 JUN ISG15 MAPK9 PELI1 LY96 TRAF3 CREBBP EP300 RIPK1 TBK1 MAPK3 UBE2K TNFAIP3 C4BPA C8A S100B CFI CAPZA2 CAPZA1	3.18188e-05	5.64263	58.432	['HERC5' 'IFIH1' 'CD4' 'MAP2K1' 'CTSL' 'PCBP2' 'TXN' 'CFB' 'TLR3']	0.0030029
Cytokine-cytokine receptor interaction	1.01547e-06	0.000141065	0.464378	3.2632	0	131	IL1A CXCL10 IL18 CXCL8 FLT4 CCL20 CCL5 IL6 TNFSF13B CX3CL1 CCL2 TGFB1 VEGFA PPBP IFNG TNFSF10 TNF CSF1 IL15RA ACVR1B PDGFA IL7R CCL4 TNFRSF10B BMPR2 KITLG CCL7 TNFRSF10A KDR PRL LEP INHBA CCL17 IL2RA IL21 IL20 IL12B FLT1 EGF IL19 CXCL1 EGFR IL13 IL3 CCL28 CCL27 PF4 TNFRSF10C CXCR2 IL17A TNFRSF8 TNFSF11 TNFSF12 LTA KIT VEGFD CCL19 CXCL5 LIF IL11 IFNL3 IFNL2 CCR1 IFNB1 IFNL1 CXCL2 ACKR4 CXCL11 CXCR…	2.73467e-05	22.8571	240.158	['IL1A' 'CD4' 'CXCL8' 'IL18']	0.00294954
Interferon alpha/beta signaling	1.1251e-06	0.000141065	0.510518	2.77063	0	43	OAS2 IFITM2 IFIT2 IFIT1 XAF1 HLA-C ISG15 IRF9 IFIT3 OASL OAS1 STAT1 OAS3 ISG20 MX1 MX2 IFNB1 IFITM3 STAT2 IFI6 IFI27 USP18 PTPN11 IFITM1 ADAR HLA-A PSMB8 IFI35 HLA-F EGR1 HLA-B IRF7 IRF3 JAK1 SOCS3 HLA-E IFNAR1 SOCS1 IRF4					N.S.
Complement and coagulation cascades	1.12844e-06	0.000141065	0.547503	2.95096	0	42	CXCL10 CFB SERPING1 SERPINE1 C4B CFH CAPZB C1R PLG C5AR1 PLAU C4A FGB C1S PSMA7 PLAT C4BPA C8A CFI FGA FGG PROC SERPINA5 C3 CD59					N.S.
Binding of chemokines to chemokine receptors	1.1633e-06	0.000141065	0.602821	3.04504	0	34	CXCL10 CXCL8 CCL20 CCL5 CX3CL1 CCL2 PPBP CCL4 CCL7 CCR9 CCL17 CXCL1 CCL28 CCL27 PF4 CXCR2 CCL19 CXCL5 CCR1 CXCL2 ACKR4 CXCL11 CXCR6 XCR1					N.S.
Vitamin B12 metabolism	1.1855e-06	0.000141065	0.611213	2.96512	0	30	SAA2 CCL5 IL6 SERPINE1 CCL2 IFNG PLG TNF TCN2 SAA1 TCN1 PLAT APOB MPO MIF APOE APOA1 SAA4 ICAM1 SOD2 NFKB1 IL1B SERPINA3					N.S.
CD8/T cell receptor downstream pathway	1.1855e-06	0.000141065	0.585552	2.84064	0	30	CD3E MAP2K1 B2M IFNG TNF CD8A NFATC2 CD247 CD8B MAPK1 JUN MAPK9 FOSL1 BRAF MAPK3 IL2RA CALM3					N.S.
Interleukin-7 signaling pathway	1.24549e-06	0.000141065	0.65714	2.86944	0	22	LCK MAP2K1 IL6 FYN IL7R BCL2 MAPK1 JAK3 CREBBP CCND1 EP300 MAPK3 STAT3 IL2RA					N.S.
Bladder cancer	1.26516e-06	0.000141065	0.670192	2.82954	0	20	MAP2K1 CXCL8 TP53 TYMP VEGFA MMP1 MAPK1 CCND1 BRAF MAPK3 PAK3 EGFR VEGFD DAPK3 DAPK1	0.00120859	14.2857	95.9757	['CDKN1A' 'MAP2K1' 'CXCL8']	0.0325888
Interleukin-17 signaling pathway	1.41851e-06	0.000143785	0.813121	2.65832	0	10	CD4 CD3E IL6 CD8A CD2 CD247 KITLG IL3 IL17A	5.28268e-05	40	393.94	['CD4' 'CXCL8' 'CD3E']	0.00362584
HIV factor interactions with host	2.11195e-06	0.000181329	0.415185	2.60296	1	74	PPIA CD4 LCK AP2M1 PSMA5 B2M PSMA4 PSMA6 FYN CD247 CD8B PSMC1 PSMA2 PSMC2 XPO1 PSMA7 PSMD11 ELOB NPM1 RANBP1 HMGA1 RBX1 NUP98 PSMC5 PSMD2 PSMD1 PSMD6 PSMD7 PSMD13	0.000459779	7.8125	60.0372	['PSMA5' 'CD4' 'LCK' 'PPIA' 'AP2M1']	0.0173567
Folate metabolism	2.37101e-06	0.000181329	0.568054	2.75575	1	30	SAA2 IL6 TP53 SERPINE1 CCL2 IFNG PLG TNF CSF1 SAA1 MTHFD1 PLAT APOB MPO APOA1 SAA4 ICAM1 SOD2 NFKB1 IL1B SERPINA3					N.S.
Complement cascade	2.41014e-06	0.000181329	0.586925	2.74984	1	27	CXCL10 CFB C4B CFH IGHG2 IGHG4 IGHG1 IGLC2 C1R C4A C1S PSMA7 C4BPA C8A CFI					N.S.
Cytokines and inflammatory response	2.43941e-06	0.000181329	0.638191	2.91267	1	25	IL1A CD4 IL18 CXCL8 IL6 HLA-DRA IFNG TNF CSF1 PDGFA IL12B CXCL1 IL13 IL3 IL17A IL11 IFNB1 CXCL2 IL1B CSF3					N.S.
Interferon signaling	3.07312e-06	0.000186473	0.360593	2.45788	2	110	OAS2 IFITM2 HERC5 IFIT2 IFIT1 XAF1 B2M HLA-C HLA-DRA IFNG ISG15 PTAFR PIAS1 NUP98 MAPK3 PPM1B IRF9 ICAM1 IFIT3 DDX58 OASL OAS1 STAT1 OAS3 ISG20 MX1 MX2 IFNB1 GBP4 GBP1 IFITM3 STAT2 IFI6 IFI27 USP18 EIF2AK2 PTPN11 IFITM1 PML ADAR UBE2L6 HLA-A PSMB8 IFI35 EIF4A2 SP100 HLA-F NUP133 EGR1 UBA7 HLA-B EIF4G2 GBP3 EIF4G1 MT2A IRF7 NUP54 NUP88 NUP58 NUP62 NUP214 EIF4E2 NUP210 HLA-DRB1 IRF3 HLA-DQA1 UBA52 …					N.S.
Chemokine signaling pathway	3.14896e-06	0.000186473	0.410557	2.61298	2	79	MAP2K1 CXCL8 CCL20 CRKL CCL5 CX3CL1 CCL2 PPBP CCL4 MAPK1 CCL7 ITK JAK3 RHOA ADCY5 BRAF MAPK3 STAT3 CCL17 CXCL1 CCL28 CCL27 PF4 CXCR2 CCL19 ROCK1 GRK2 PTK2B GRK6 CXCL5 STAT1 CCR1 CXCL2 ACKR4 CXCL11 STAT2 CXCR6 XCR1 NFKBIA					N.S.
Interferon-gamma signaling pathway	3.19422e-06	0.000186473	0.423711	2.60322	2	68	MAP2K1 OAS2 CRKL B2M HLA-C HLA-DRA IFNG MAPK1 PTAFR PIAS1 CREBBP EP300 MAPK3 STAT3 CALM3 IRF9 DAPK1 SMAD7 MAP3K11 ICAM1 OASL OAS1 STAT1 OAS3 GBP4 GBP1 PTPN11 PML IL1B HLA-A SP100 HLA-F HLA-B GBP3 MT2A IRF7 PTGES2 HLA-DRB1 IRF3 HLA-DQA1 JAK1 FCGR1B HLA-DQB1 HLA-DPB1 SOCS3 HLA-E FCGR1A HLA-DRB5 HLA-DPA1 CEBPB CASP1 JAK2 SOCS1 IRF4					N.S.
Senescence and autophagy	3.27673e-06	0.000186473	0.451845	2.61636	2	54	IL1A MAP2K1 CXCL8 IL6 TP53 SERPINE1 IFNG GSN BCL2 MAP2K3 MAPK1 JUN PLAT HMGA1 AMBRA1 BRAF PAK3 VTN INHBA CXCL1 FN1 IL3	0.00153988	8.08081	52.3317	['IL1A' 'MAP2K1' 'CDKN1A' 'CXCL8']	0.0394105
Chagas disease	3.34481e-06	0.000186473	0.471504	2.60973	2	46	CD3E CXCL8 CCL5 IL6 SERPINE1 CCL2 IFNG PPP2R1A TNF GNAS CD247 MAPK1 JUN MAPK9 CALR SMAD3					N.S.
T cell receptor regulation of apoptosis	4.00135e-06	0.000204238	0.263993	2.06756	3	331	IL1A ENO1 PPA1 CXCL10 CD3E LCK NOP2 CXCL8 TLR3 CCL20 RELB HSP90AA1 HSPA8 PSMA5 S100A9 VIM CCL5 IL6 APOL3 TGFB1 TBL3 S100A6 IFNG PSMA6 GAPDH TNF IL15RA NLRP1 CD2 IL7R DUSP5 BCL2 CCL4 AIFM1 RPS14 IGFBP6 CLK1 TNFRSF10B RPS20 TNFRSF10A JUN FYB1 DYNLL1 ZMYM2 TRAF3 BPTF CREBBP TMX3 FDPS MRPL3 PRDX1 GOLGB1 CDKN3 EWSR1 CCND1 SON HDAC2 ISG20L2 CENPF BARD1 TBK1 RAB2A RPL28 GYS1 TRADD CD86 PRDX2 MAPK3 PAK3 …	7.3173e-09	5.63847	105.626	['HSPA8' 'HSP90AA1' 'CDKN1A' 'CXCL8' 'CCL20' 'NOP2' 'ENO1' 'CD3E' 'RELB' 'PSMA5' 'CXCL10' 'IL1A' 'PPA1' 'LCK' 'FAS' 'VIM' 'TLR3']	5.52456e-06
Immune system signaling by interferons, interleukins, prolactin, and growth hormones	4.0298e-06	0.000204238	0.318114	2.31789	3	167	IL1A LCK MAP2K1 IL18 OAS2 IFITM2 HERC5 IFIT2 CRKL IL6 IFIT1 XAF1 B2M HLA-C HLA-DRA IFNG FYN IL7R CDK1 MAPK1 ISG15 PELI1 JAK3 PTAFR PIAS1 RBX1 NUP98 MAPK3 PRL STAT3 SOCS2 IL2RA IL3 PPM1B IRF9 MAP2K6 PTK2B ICAM1 IFIT3 DDX58 OASL OAS1 STAT1 OAS3 ISG20 MX1 MX2 IFNB1 GBP4 GBP1 IFITM3 STAT2 IFI6 IFI27 USP18 EIF2AK2 PTPN11 IFITM1 PML ADAR UBE2L6 NFKB1 IL1B HLA-A PSMB8 IFI35 EIF4A2 SP100 HLA-F NUP133 EGR…	1.13641e-05	6.42857	73.1896	['HERC5' 'IL1A' 'MAP2K1' 'IFITM2' 'OAS2' 'LCK' 'IL18' 'CRKL' 'IFIT2']	0.00155999
Glycolysis	4.39826e-06	0.000207192	0.824338	2.47805	2	8	ENO1 GAPDH PPP2R1A ENO2 PFKFB3 ALDOA					N.S.
Antigen processing and presentation	4.45974e-06	0.000207192	0.466934	2.58443	3	46	CD4 HSPA4 CTSL HSP90AA1 HSPA8 PDIA3 B2M HLA-C HLA-DRA IFNG TNF CD8A CD8B CALR TAP2 PSMB9 CD74 PSME3 PSME2 HLA-A PSMB8 HLA-F HLA-B HLA-DMA PSME1 HLA-DRB1 HLA-DQA1 HLA-DQB1 HLA-DPB1 HLA-E HSPA5 CANX HLA-DMB HLA-DRB5 HSP90AB1 HLA-DPA1 CTSS	3.21878e-06	14.8148	187.356	['PDIA3' 'HSPA8' 'HSP90AA1' 'CD4' 'CTSL' 'HSPA4']	0.00121509
Interleukin-1 regulation of extracellular matrix	5.23115e-06	0.000227073	0.391178	2.51075	4	82	IL1A CXCL8 CCL20 SLC25A28 CCL5 IL6 CCL2 CFH SERPINB3 C1R IFNG TNF IL15RA MMP1 CHI3L1 SAA1 CCL4 CCL7 JUN SMAD3 FOSL1 LOX TNFAIP3 INHBA CXCL1 KLK6 COMP C3 ICAM1 SOD2 CXCL5 HBEGF CXCL2 NFKBIA BIRC3 PRKDC NFKB1 IL1B RUNX1 CSF3 DUSP6 HLA-B TNFAIP2 MT2A ACP3 CXXC1	0.000341777	8.33333	66.5113	['IL1A' 'CXCL8' 'SLC25A28' 'CCL20' 'SAA2']	0.0143356
TWEAK regulation of gene expression	5.50989e-06	0.000227073	0.728591	2.55001	3	12	CXCL10 CXCL8 CCL5 IL6 SERPINE1 CCL2 TNF TNFSF11 TNFSF12 ICAM1					N.S.
Regular glucocorticoid receptor pathway	5.64218e-06	0.000227073	0.479768	2.58588	4	42	CXCL8 HSP90AA1 IL6 TP53 IFNG MMP1 MAPK1 JUN MAPK9 CREBBP SMARCC1 EP300 HDAC2 MAPK3 PAK3 PRL IL13 FGG ICAM1 STAT1 SMARCA4 SUMO2 NFKB1 AFP MDM2 EGR1					N.S.
Protein folding	5.89833e-06	0.000227073	0.5456	2.67522	4	31	CCT5 TUBA1B PFDN5 TBCB TCP1 CCT6A CCT8 CCT4 TUBA1C CCT7 NOP56 PFDN1 FBXW7 TUBA3C CCT3 XRN2					N.S.
HIV infection	6.15945e-06	0.000227073	0.360358	2.43934	5	106	PPIA CD4 LCK AP2M1 PSMA5 B2M PSMA4 PSMA6 FYN CD247 CD8B PSMC1 PSMA2 PSMC2 XPO1 PSMA7 PSMD11 ELOB NPM1 RANBP1 HMGA1 ELOA GTF2H4 RBX1 NUP98 PSMC5 PSMD2 PSMD1 PSMD6 POLR2B PSMD7 PSMD13 MNAT1 PSMB9 APOBEC3G TAF13 GTF2H2 PSME3 ELL GTF2H3 PSME2 NMT1 NELFE HLA-A TAF10 PSMB8 NUP133 CCNH ERCC2 PSME4 ERCC3 PSME1 TAF11 NUP54 NUP88 NUP58 NUP62 ELOC NUP214 GTF2F2 AP2A2 PSMD8 NUP210 GTF2E2 PSMB10 POLR2G POLR2D…					N.S.
Focal adhesion	6.23061e-06	0.000227073	0.374349	2.45124	5	90	MAP2K1 FLT4 CRKL IL6 VEGFA MYL6 ACTG1 PDGFA FYN BCL2 MYL12A MAP2K3 ZYX MAPK1 JUN MAPK9 KDR ITGB1 CCND1 MYLK RHOA BRAF MAPK3 PAK3 VTN FLT1 EGFR FN1 CTNNB1 PPP1CB FLNC VEGFD COMP MAP2K6 ROCK1 MYLK2 BLK					N.S.
Leptin influence on immune response	6.31325e-06	0.000227073	0.391887	2.47949	5	77	CD4 CD3E SELL OAS2 IFIT2 CCL5 IL6 CX3CL1 CCL2 VEGFA PPBP IFNG TNFSF10 TNF TIMP1 IL7R BCL2 CCL4 PTAFR TFRC VTN IL2RA CXCL1 IL13 CAMLG PF4 TNFRSF8 TNFSF11 TNFSF12 CCL19	0.000228299	9.09091	76.226	['CD4' 'SELL' 'OAS2' 'CD3E' 'IFIT2']	0.0111204
Signal transduction	7.00746e-06	0.000243252	0.267467	2.0543	6	265	CXCL10 ERBB3 LCK MAP2K1 AP2M1 FKBP1A CXCL8 FLT4 CCL20 HSP90AA1 CRKL CCL5 CX3CL1 CCL2 C5AR1 GNAS FGB EIF4B FYN CCL4 ARHGEF2 CDK1 ATP2A2 LATS1 BMPR2 DUSP4 KITLG MAPK1 CCL7 JUN KDR DYNLL1 ITGB1 CREBBP CCR9 CCND1 EP300 GNA13 HDAC2 FBXW7 NPB ADCY5 BRAF MAPK3 GFAP PAK3 HGS CCL17 FLT1 EGF CXCL1 EGFR FN1 NGF CTNNB1 CCL28 CCL27 OR1B1 GRM6 CXCR2 FGA FGG G3BP2 DNER PROC KIT VEGFD CCL19 NMB DGKZ DGKA GRK2 DG…					N.S.
Advanced glycosylation endproduct receptor signaling	7.20973e-06	0.000243252	0.781457	2.45528	4	9	S100A12 LGALS3 SAA1 MAPK1 MAPK3 S100B CAPZA2 CAPZA1					N.S.
Interleukin-23-mediated signaling events	7.41754e-06	0.000243252	0.599272	2.65774	5	23	CD4 CD3E IL18 IL6 CCL2 IFNG TNF STAT3 IL12B IL19 CXCL1 IL17A MPO NFKBIA CXCL9 NFKB1 IL1B	0.000832937	16.2162	114.982	['CD4' 'IL18' 'CD3E']	0.0246615
Selenium pathway	8.04503e-06	0.000249173	0.501016	2.59807	6	37	TXN SAA2 IL6 SERPINE1 CCL2 IFNG PLG TNF SAA1 PLAT PRDX1 PRDX2 APOB MPO APOA1 SAA4 ICAM1 SOD2 DIDO1 PGGT1B NFKB1 IL1B SERPINA3					N.S.
Interleukin-12-mediated signaling events	8.04503e-06	0.000249173	0.500284	2.59427	6	37	CD4 CD3E LCK IL18 RELB B2M HLA-DRA IFNG CD8A CD247 CD8B MAP2K3 RAB7A STAT3 IL2RA IL12B	1.83979e-05	15.3846	167.743	['CD4' 'LCK' 'IL18' 'CD3E' 'RELB']	0.00231506
Toll-like receptor signaling pathway regulation	8.46942e-06	0.000255227	0.397297	2.4747	7	72	RPSA CXCL10 MAP2K1 CXCL8 TLR3 CCL5 IL6 TNF CCL4 MAP2K3 MAPK1 JUN MAPK9 PELI1 LY96 TRAF3 RIPK1 TBK1 CD86 MAPK3 TNFAIP3 IL12B MAP2K6 TLR4 TLR1 MAP2K7 CYLD STAT1 IFNB1 CXCL11 NFKBIA OTUD5 CXCL9 NFKB1 IL1B					N.S.
Nef in HIV-1 replication and disease pathogenesis	9.39046e-06	0.000275536	0.681044	2.52602	6	14	CD4 LCK AP2M1 B2M FYN CD247 CD8B	0.000362821	21.4286	169.749	['CD4' 'LCK' 'AP2M1']	0.014807
Thymic stromal lymphopoietin (TSLP) pathway	1.0767e-05	0.000307825	0.422406	2.52618	9	61	CXCL10 CXCL8 CCL20 PSMA5 IL6 CCL2 CD274 PSMA4 CSF1 IL15RA IL7R CCL4 PSMA2 PSMD11 TFRC CD86 CD276 CCL17 IL2RA CXCL1 IL13 PSMC5 CCL19 ICAM1 CXCL5 PSMB9 CCR1 CXCL2 PSME2 CXCL9 IL1B PSMB8	0.00108165	8.88889	60.7046	['PSMA5' 'CXCL10' 'CXCL8' 'CCL20']	0.0296962
HIF-1 transcriptional activity in hypoxia	1.1251e-05	0.000313623	0.465913	2.52855	9	43	ENO1 PKM SERPINE1 VEGFA LDHA PFKFB3 ALDOA JUN NPM1 SMAD3 CREBBP TFRC EP300 BHLHE40 HMOX1 LEP ENG TERT					N.S.
RANKL regulation of apoptosis and immune response	1.25416e-05	0.00034107	0.48494	2.55594	10	39	MKI67 TXN RELB CCL5 IL6 CCL2 HLA-C MYL6 TNF BCL2 CDK1 RPS20 JUN TRAF3 CD86 MGP LTA AKAP5 ICAM1					N.S.
Disease	1.30039e-05	0.000345223	0.248394	1.94913	12	339	PPIA LDHB RPSA CD4 LCK MAP2K1 HYOU1 AP2M1 CXCL8 HSP90AA1 PDIA6 RPLP0 PSMA5 B2M CCL2 TGFB1 PSMA4 PSMA6 PLG PPP2R1A MMP1 CTSG RPS10 RPS18 FYN GSN CD247 SAA1 CD8B PSMC1 PSMA2 RPS12 CDK1 RPS17 PSMC2 XPO1 RPS14 PSMA7 RPS5 IGFBP6 KIF5B PSMD11 RPS20 EIF2AK3 MAPK1 ELOB CALR NPM1 ZMYM2 MRPL13 RANBP1 RPL36 RPS11 HMGA1 ELOA IPO5 GTF2H4 RBX1 NUP98 ADCY5 BRAF SLC30A7 PDIA5 RPL28 MAPK3 PAK3 HGS PRL STAT3 LEP E…	6.47696e-06	4.1543	49.6325	['MAP2K1' 'HSP90AA1' 'CDKN1A' 'CXCL8' 'RPLP0' 'RPSA' 'PDIA6' 'PSMA5' 'LDHB' 'CD4' 'LCK' 'HYOU1' 'PPIA' 'AP2M1']	0.00122253
Protein metabolism	1.40335e-05	0.000359462	0.278757	2.105	13	224	RPSA CCT5 TUBA1B PFDN5 UGGT1 TIMM10 MOGS PDIA3 RPLP0 EEF1B2 DPM1 MUC6 RPS10 RPS18 TBCB EIF4B TCP1 CCT6A ATP5F1B RPS12 CCT8 CCT4 ATP5F1A RPS17 TUBA1C EIF3E RPS14 RPS5 CCT7 NOP56 RPS20 PIGO SRP14 CALR PABPC1 MRPL13 PIGA RPL36 MUC13 RPS11 PFDN1 B4GALT4 FBXW7 TOMM70 SRP72 TOMM20 SRP19 EIF4H RPL28 TUBA3C	7.37705e-05	4.52489	43.0523	['PDIA3' 'EEF1B2' 'TUBA1B' 'RPLP0' 'MOGS' 'RPSA' 'TIMM10' 'PFDN5' 'UGGT1' 'CCT5']	0.0048432
Lck and Fyn tyrosine kinases in initiation of T cell receptor activation	1.41851e-05	0.000359462	0.754835	2.46777	9	10	CD4 CD3E LCK HLA-DRA FYN CD247 ZAP70	3.34477e-05	46.1538	475.64	['CD4' 'LCK' 'CD3E']	0.00297094
Interleukin-12/STAT4 pathway	1.55804e-05	0.000386048	0.543571	2.57794	12	28	CD4 CD3E IL18 HLA-DRA IFNG CD247 JUN MAPK9 CREBBP CD86 STAT3 IL2RA IL12B IL13	0.00147779	13.3333	86.8961	['CD4' 'IL18' 'CD3E']	0.0384734
T cell receptor signaling pathway	1.72602e-05	0.000418372	0.416564	2.48067	15	60	CD4 CD3E LCK MAP2K1 HLA-DRA IFNG TNF CD8A NFATC2 CARD11 FYN CD247 CD8B MAPK1 ITK JUN MAPK9 RHOA MAPK3 PAK3 ZAP70					N.S.
TNF-alpha effects on cytokine activity, cell motility, and apoptosis	1.78057e-05	0.000422411	0.376057	2.40698	16	81	IL1A CXCL10 ERBB3 CXCL8 NME2 FLT4 RELB CCL5 IL6 CX3CL1 CCL2 TNFSF10 TNF CSF1 IL7R CCL4 TNFRSF10B SMAD3 TNFAIP3 INHBA IL2RA IL12B CXCL1 CXCR2 APOA1 ICAM1 SOD2 HBEGF PMAIP1 CCR1 IFNB1 CXCL2 CXCL11 NFKBIA BIRC3	5.18581e-06	10.3704	126.203	['CXCL10' 'IL1A' 'CXCL8' 'ERBB3' 'FLT4' 'NME2' 'RELB']	0.00156611
Cooperation of prefoldin and TriC/CCT in actin and tubulin folding	1.91267e-05	0.000444296	0.617977	2.56242	14	19	CCT5 TUBA1B PFDN5 TCP1 CCT6A CCT8 TUBA1C CCT7 PFDN1 TUBA3C CCT3	0.000325124	22.2222	178.473	['TUBA1B' 'PFDN5' 'CCT5']	0.0140268
Interleukin-5 regulation of apoptosis	2.07882e-05	0.000473037	0.364733	2.38249	19	89	IL1A ENO1 CXCL8 RELB IL6 CCL2 TPM4 DUSP5 BCL2 DUSP4 ZYX PLAT PTAFR TRAF3 TBK1 NFIL3 MAPK3 IL36G INHBA IL2RA IL12B CXCL1 CFHR2 CCL19 GCK TLR4 C3 TLR1 MKNK1 ICAM1 SOD2 HBEGF CCR1 CXCL2 BIRC3 CD24 REL NFRKB NFKB1 IL1B IER3 DUSP6 EGR1 CCNH CCND3 IL3RA IL17RB RGS2 ITGB2 PIM1 IER2 FOS ZFP36L2 HIF1A LMNB1 SDC4 MAPK14 CD55 SOCS1 IL1RL1 CEACAM1 DMD CD44 CXCL6 IDO1 TRA2A CD69 NFKB2					N.S.
TWEAK signaling pathway	2.25871e-05	0.000503692	0.595286	2.55736	17	21	RELB CCL5 IL6 CASP7 CCL2 MAPK1 JUN MAPK9 TRAF3 RIPK1 MAPK3 CTNNB1 TNFSF12					N.S.
FRA pathway	2.36644e-05	0.000506799	0.58127	2.53815	18	22	CXCL8 IL6 CCL2 PLAU MMP1 NFATC2 JUN CCND1 EP300 FOSL1 HMOX1 MGP					N.S.
TGF-beta signaling pathway	2.37722e-05	0.000506799	0.354994	2.35613	22	96	YWHAE MAP2K1 FKBP1A TP53 SERPINE1 IFNG TNF CDK1 MAP2K3 MAPK1 JUN MAPK9 SMAD3 ITGB1 PIAS1 CREBBP UBE2I SNIP1 TFDP1 RBX1 CCND1 EP300 RHOA MAPK3 HGS STAT3 INHBA ENG EGF CTNNB1 TERT PROC MAP2K6 SMAD7 MAP2K7 STAT1 ATF3 PIAS2 KLF6 SMAD4 PML SIK1 NFKB1					N.S.
Protein processing in the endoplasmic reticulum	2.409e-05	0.000506799	0.373708	2.39195	22	81	UGGT1 HYOU1 MOGS HSP90AA1 PDIA6 HSPA8 PDIA3 DNAJA1 HSPA4L BCL2 DNAJC10 EIF2AK3 MAPK9 CALR NGLY1 LMAN2 ERLEC1 RBX1 ERO1B DNAJB1 DNAJA2 BAG2 MAP2K7 EIF2AK4 EIF2AK2 HSP90B1 UBE2D3 MBTPS2 PPP1R15A EDEM3 WFS1 OS9 SIL1 UGGT2 SELENOS SEL1L VCP MAN1A1 UBE2J1 RPN1 SSR4 DNAJB11 SEC61A1 RRBP1 P4HB CKAP4 SSR3 HSPA5 CANX RPN2 LMAN1 HSP90AB1 TRAM1 SSR1 PDIA4 FBXO6 UBE4B SEC31A	2.00228e-05	8.43373	91.2416	['PDIA3' 'HSPA8' 'HSP90AA1' 'MOGS' 'HYOU1' 'PDIA6' 'UGGT1']	0.00232572
Peptide G-protein coupled receptors	2.69174e-05	0.000555795	0.407634	2.43783	24	61	CXCL10 CXCL8 CCL20 CCL5 CX3CL1 CCL2 PPBP C5AR1 SAA1 CCL4 CCL7 CCR9 NPB CCL17 CXCL1 CCL28 CCL27 PF4 CXCR2 CCL19 NMB C3 CXCL5 CCR1 CXCL2 ACKR4 CXCL11 CXCR6 XCR1					N.S.
Association of TriC/CCT with target proteins during biosynthesis	2.78524e-05	0.000564645	0.648352	2.46774	20	15	CCT5 TCP1 CCT6A CCT8 CCT4 CCT7 NOP56 FBXW7 CCT3 XRN2					N.S.
ERBB signaling pathway	2.89618e-05	0.000576651	0.489572	2.49531	24	35	ERBB3 MAP2K1 CDKN1A HSP90AA1 CRKL TP53 AREG MAPK1 JUN MAPK9 CCND1 BRAF MAPK3 PAK3 EGFR	0.000109047	10.6383	97.061	['CDKN1A' 'HSP90AA1' 'MAP2K1' 'ERBB3' 'CRKL']	0.00633313
Cells and molecules involved in local acute inflammatory response	3.12508e-05	0.00061131	0.674862	2.43427	22	13	IL1A CXCL10 CXCL8 IL6 TNF PSMA7 ITGB1 C3 ICAM1					N.S.
Adaptive immune system	4.0056e-05	0.000770043	0.25854	1.97446	39	250	CD4 CD3E SELL LCK CTSL AP2M1 PDIA3 PSMA5 B2M SPSB1 HLA-C IGLC2 HLA-DRA CD274 PSMA4 PSMA6 PPP2R1A CD8A IGHM CARD11 FYN CD247 CD8B PSMC1 PSMA2 PSMC2 PSMA7 KIF5B PSMD11 ITK FYB1 DTX3L ELOB DYNLL1 CALR ITGB1 RBX1 UBE2H FBXW7 RAB7A UBE2L3 UBR2 CD86 UBE2K PAK3 ZAP70 TRBC1 DCTN2 PSMC5 DYNC1I1 UBA1 PSMD2 PSMD1 PSMD6 PSMD7 PSMD13 C3 BLK ICAM1 TAP2 PSMB9 CD74 TRIP12 PSME3 NFKBIA ASB7 REL PSME2 PTPN11 IFITM…					N.S.
Prion diseases	4.20328e-05	0.00078871	0.559401	2.48091	33	23	IL1A CXCL10 MAP2K1 STIP1 CCL5 IL6 FYN PSMA7 MAPK1 MAPK3 C8A	0.000706716	17.1429	124.369	['STIP1' 'IL1A' 'MAP2K1']	0.0231987
Generation of second messenger molecules	4.24418e-05	0.00078871	0.639149	2.43272	31	15	CD4 CD3E LCK HLA-DRA CD247 ITK FYB1 ZAP70 TRBC1	0.000768177	16.6667	119.525	['CD4' 'LCK' 'CD3E']	0.0236724
ERK1/ERK2 MAPK pathway	4.45053e-05	0.000813498	0.557593	2.4729	35	23	ERBB3 MAP2K1 GNAS DUSP4 MAPK1 ITGB1 BRAF MAPK3 STAT3 EGFR NGF TERT MKNK2 MKNK1					N.S.
Cell cycle	4.60986e-05	0.000829031	0.265426	2.00895	45	229	YWHAQ PCNA YWHAE DYRK1A HSP90AA1 PSMA5 CHEK2 TP53 TGFB1 PSMA4 PSMA6 PPP2R1A CKS1B RBBP7 PSMC1 PSMA2 DKC1 MCM3 CDK1 PSMC2 XPO1 PSMA7 PSMD11 CDKN1C KITLG AURKB DYNLL1 NPM1 SMAD3 CREBBP UBE2I AKAP9 NUDC MCM4 NEDD1 TFDP1 RBX1 CCND1 EP300 HDAC2 NUP98 MBD1 SGO1 LIN54 CENPF POLA1 PAK3 TERT DCTN2 PSMC5 RFC2 RFC3 RPS27 RUVBL1 PSMD2 PSMD1 PSMD6 PSMD7 PSMD13 H3-4 TERF1 MNAT1 CDK6 TAOK1 PSMB9 SMARCA5 PSME3 S…					N.S.
Mitotic G1-G1/S phases	4.70803e-05	0.000833247	0.364412	2.33896	44	82	PCNA DYRK1A PSMA5 PSMA4 PSMA6 PPP2R1A CKS1B PSMC1 PSMA2 MCM3 CDK1 PSMC2 PSMA7 PSMD11 MCM4 TFDP1 CCND1 LIN54 POLA1 PAK3 PSMC5 PSMD2 PSMD1 PSMD6 PSMD7 PSMD13 MNAT1 CDK6 PSMB9 PSME3 ORC4 PSME2 E2F3 ORC5 PKMYT1 PSMB8 CDK2 CCNE1 CCNH MCM7 PPP2R2A RBBP4 CCND3 PSME1					N.S.
Hemostasis pathway	4.82834e-05	0.000841187	0.284873	2.09347	47	178	PPIA SELL LCK SERPING1 IL6 TP53 SERPINE1 TGFB1 CAPZB VEGFA PPBP PLG PLAU PPP2R1A MMP1 GNAS FGB CD2 PDGFA FYN TIMP1 CALU ATP2A2 ALDOA KIF5B MAPK1 PLAT ITGB1 KDM1A CREBBP RCOR1 EP300 GNA13 HDAC2 ATP1B1 RHOA MAPK3 FN1 APOB PF4 OLR1 FGA FGG APOA1 CAPZA2 DOCK7 CAPZA1 C1QBP PROC VEGFD DGKZ DGKA DGKD DGKB DGKI					N.S.
Interleukin-3 signaling pathway	4.91111e-05	0.000842445	0.551969	2.48416	39	24	YWHAQ MAP2K1 CXCL8 CRKL FYN BCL2 MAPK1 JUN CD86 MAPK3 STAT3 IL3	7.4893e-05	17.7778	168.879	['MAP2K1' 'CXCL8' 'YWHAQ' 'CRKL']	0.00471202
Telomerase regulation	5.90821e-05	0.00099813	0.479125	2.44206	50	35	YWHAE HSP90AA1 IFNG RBBP7 DKC1 MAPK1 JUN SMAD3 CCND1 HDAC2 MAPK3 EGF EGFR TERT TERF1 SMG5 MRE11 MXD1 ZNFX1 NFKB1 SMG6					N.S.
Autodegradation of Cdh1 by Cdh1-APC/C	6.13426e-05	0.00102085	0.494319	2.42378	51	31	PSMA5 PSMA4 PSMA6 PSMC1 PSMA2 PSMC2 PSMA7 PSMD11 PSMC5 PSMD2 PSMD1 PSMD6 PSMD7 PSMD13 PSMB9 PSME3 PSME2 ANAPC10 PSMB8 CDK2					N.S.
AP-1 transcription factor network	7.09625e-05	0.00116358	0.466926	2.44142	61	38	CXCL8 IL6 TP53 CCL2 IFNG PLAU MMP1 NFATC2 TIMP1 CDK1 JUN CCND1 EP300 FOSL1					N.S.
Pathways in cancer	7.4148e-05	0.00119009	0.311933	2.18932	72	130	TPM3 MAP2K1 CXCL8 HSP90AA1 CRKL IL6 JUP TP53 TGFB1 VEGFA MMP1 CKS1B PDGFA BCL2 KITLG MAPK1 JUN MAPK9 ELOB SMAD3 ITGB1 TRAF3 PIAS1 CREBBP RBX1 CCND1 EP300 HDAC2 RHOA BRAF MAPK3 PAK3 STAT3 EGFR FN1 CTNNB1 PROC KIT VEGFD CDK6 DAPK3 DAPK1 STAT1 PIAS2 NFKBIA BIRC3 SMAD4 HSP90B1 E2F3 PML NFKB1 RUNX1	0.00123493	4.30769	28.8475	['MAP2K1' 'HSP90AA1' 'CDKN1A' 'CXCL8' 'TPM3' 'FAS' 'CRKL']	0.0327147
Chronic myeloid leukemia	7.47142e-05	0.00119009	0.518732	2.43034	61	27	MAP2K1 CRKL TP53 MAPK1 SMAD3 CCND1 HDAC2 BRAF MAPK3 PAK3 CDK6 NFKBIA SMAD4 E2F3 PTPN11 NFKB1 RUNX1 MDM2					N.S.
S phase	7.79744e-05	0.00122453	0.383324	2.33785	72	66	PCNA PSMA5 PSMA4 PSMA6 CKS1B PSMC1 PSMA2 MCM3 PSMC2 PSMA7 PSMD11 MCM4 CCND1 POLA1 PAK3 PSMC5 RFC2 RFC3 PSMD2 PSMD1 PSMD6 PSMD7 PSMD13 MNAT1 PSMB9 PSME3 ORC4 PSME2 POLD3 ORC5 PSMB8 CDK2 CCNE1 CCNH PSME4 MCM7 PSME1 CDC25A PRIM1 PRIM2 POLA2 PSMD8					N.S.
Thyroid cancer	8.1524e-05	0.00124972	0.654106	2.3594	59	13	TPM3 MAP2K1 TP53 MAPK1 CCND1 BRAF MAPK3 CTNNB1					N.S.
Apoptosis regulation	8.18199e-05	0.00124972	0.421924	2.3782	73	49	PSMA5 CHEK2 TP53 IFNG PSMA4 PSMA6 PSMC1 PSMA2 PSMC2 PSMA7 PSMD11 PAK3 PSMC5 PSMD2 PSMD1 PSMD6 PSMD7 PSMD13 DAPK3 DAPK1 PSMB9 PSME3 PSME2 PSMB8 CDK2 SEM1 MDM2 CCNE1 PSME4					N.S.
Oncostatin M	8.35466e-05	0.00125884	0.28285	2.07075	82	173	CXCL8 CCL20 S100A9 VIM CCL5 IL6 B2M TP53 SERPINE1 CCL2 S100A12 VEGFA C1R LDHA PLAU MMP1 TGM2 FGB CKS1B PDGFA TIMP1 CHI3L1 SAA1 C1S IGFBP6 KIF5B TCN1 CCL7 JUN PLAT USP9X PI3 CCND1 HMOX1 PAK3 STAT3 VTN KRT16 FLT1 CXCL1 EGFR FN1 ANG S100A8 RFC3 KRT6B FETUB NMB LCP1 NUAK1 CKM ICAM1 SOD2 CXCL5 OAS1 STAT1 IL11 CXCL2 ATF3					N.S.
Signaling to p38 via RIT and RIN	8.80771e-05	0.00130941	0.793631	2.26828	58	7	MAP2K1 CDK1 MAPK1 BRAF MAPK3 NGF					N.S.
NOD signaling pathway	9.23517e-05	0.0013549	0.455958	2.40319	80	39	IL18 CXCL8 CCL5 IL6 CASP7 CCL2 TNF NLRP1 MAPK1 CCL7 MAPK9 MAPK3 TNFAIP3 CXCL1 MAP2K6 CYLD CXCL2 NFKBIA BIRC3 HSP90B1 NFKB1 IL1B					N.S.
Urokinase-type plasminogen activator (uPA) and uPAR-mediated signaling	9.69945e-05	0.00140453	0.536557	2.4148	78	24	IL6 SERPINE1 PLG PLAU CTSG FGB ITGB1 VTN EGFR FN1 FGA FGG ELANE CTRC					N.S.
TNF-alpha signaling pathway	0.000106803	0.00152299	0.403309	2.34684	97	55	TXN HSP90AA1 IL6 CASP7 RACK1 TNF MAP2K3 MAPK1 PRKCI JUN MAPK9 CREBBP RIPK1 TBK1 TRADD MAPK3 TNFAIP3 APAF1 PSMD2 MAP2K6 MAP2K7 CYLD STAT1 NFKBIA BIRC3 REL					N.S.
Androgen receptor signaling, proteolysis, and transcription regulation	0.000107907	0.00152299	0.448904	2.38482	94	40	RACK1 JUN CALR SMAD3 KDM1A PIAS1 CREBBP UBE2I PRDX1 CCND1 EP300 RHOA TLE5 PAK3 STAT3 EGFR CTNNB1					N.S.
Degradation of beta-catenin by the destruction complex	0.000109458	0.00152557	0.439694	2.36989	96	42	CD4 PSMA5 PSMA4 PSMA6 PPP2R1A PSMC1 PSMA2 PSMC2 PSMA7 PSMD11 RBX1 CTNNB1 PSMC5 PSMD2 PSMD1 PSMD6 PSMD7 PSMD13 PROC PSMB9 PSME3 PSME2 PSMB8					N.S.
Interleukin-2 signaling pathway	0.000114009	0.00156938	0.222172	1.76924	113	413	LY6E LDHB PCNA TXN SELL LCK MAP2K1 SQLE CXCL8 STIP1 HSP90AA1 PDIA3 ST13 VIM CRKL CCL5 IL6 IFIT1 SERPINE1 BTN3A1 VEGFA PPBP AHR IFNG TNFSF10 GAPDH PLAU TNF CSF1 ADAM8 NLRP1 CD2 FYN DPP4 IL7R DUSP5 CD5 CD247 BCL2 CCL4 PAICS DKC1 CDK1 IMMT PFKFB3 MTHFD1 NOP56 SMC4 EPHA4 DUSP4 MAPK1 ITK JUN FYB1 MAPK9 BLVRB KDR ATF5 JAK3 SMAD3 SSBP1 CCNG2 CCND1 TPI1 SPOCK2 ATP1B1 RHOA VAMP5 SRP19 ARF6 BHLHE40 DNAJB1 …	9.44636e-07	4.01417	55.6864	['PDIA3' 'MAP2K1' 'HSP90AA1' 'STARD5' 'PCNA' 'CXCL8' 'ST13' 'TXN' 'CRKL' 'SQLE' 'STIP1' 'LDHB' 'SELL' 'LCK' 'FAS' 'VIM' 'LY6E']	0.000475467
ERBB2 role in signal transduction and oncology	0.000122286	0.00166279	0.644973	2.32645	89	13	ERBB3 MAP2K1 IL6 MAPK1 EP300 MAPK3 STAT3 EGFR					N.S.
Cyclin A-Cdk2-associated events at S phase entry	0.000144242	0.00191465	0.425539	2.34058	128	45	PSMA5 PSMA4 PSMA6 CKS1B PSMC1 PSMA2 PSMC2 PSMA7 PSMD11 CCND1 PAK3 PSMC5 PSMD2 PSMD1 PSMD6 PSMD7 PSMD13 MNAT1 PSMB9 PSME3 PSME2 PKMYT1 PSMB8 CDK2 CCNE1 CCNH PSME4					N.S.
MEF2D role in T cell apoptosis	0.000148214	0.00194421	0.545518	2.38203	118	22	CD4 CD3E LCK HLA-DRA NFATC2 FYN CD247 EP300 HDAC2 ZAP70 CALM3	0.000706716	17.1429	124.369	['CD4' 'LCK' 'CD3E']	0.0227051
Cytosolic DNA-sensing pathway	0.000151819	0.00196835	0.559006	2.36011	119	20	CXCL10 IL18 CCL5 IL6 CCL4 RIPK1 TBK1 DDX58 IFNB1 NFKBIA ADAR NFKB1 IL1B POLR3K TREX1 IRF7					N.S.
Influence of Ras and Rho proteins on G1 to S transition	0.000156254	0.00200257	0.64223	2.31656	114	13	MAP2K1 MAPK1 TFDP1 CCND1 MAPK3 PAK3 CDK6 NFKBIA NFKB1 CDK2 CCNE1					N.S.
ALK1 pathway	0.000161689	0.00204868	0.641599	2.31428	118	13	FKBP1A BMPR2 ACVR1 MAPK1 CSNK2B MAPK3 INHBA ENG SMAD7 SMAD4					N.S.
Apoptosis	0.000172366	0.00215941	0.297879	2.10587	169	136	IL1A DSP PSMA5 VIM CASP7 TP53 TNFSF10 PSMA4 PSMA6 TNF GSN BCL2 PSMC1 PSMA2 PSMC2 AIFM1 PSMA7 PSMD11 TNFRSF10B TNFRSF10A JUN DYNLL1 TRAF3 TFDP1 RIPK1 TRADD NGF CTNNB1 IL3 TNFRSF10C APAF1 PSMC5 PSMD2 PSMD1 PSMD6 PSMD7 PSMD13 LTA PROC ROCK1 DAPK3 DAPK1 STK24 PMAIP1 PSMB9 BNIP3L PSME3 NFKBIA BIRC3 PSME2 NMT1 H1-4 NFKB1 IL1B PSMB8					N.S.
Ceramide signaling pathway	0.000184202	0.00228206	0.529184	2.3469	148	23	MAP2K1 TNF PDGFA BCL2 AIFM1 MAPK1 RIPK1 TRADD MAPK3 NGF PRKRA NFKBIA BIRC3 EIF2AK2 NFKB1					N.S.
T helper cell surface molecules	0.000190337	0.00230007	0.723314	2.2726	131	9	CD4 CD3E CD8A CD2 CD247					N.S.
Gluconeogenesis	0.000193175	0.00230007	0.6219	2.30666	143	14	ENO1 GAPDH GOT2 ENO2 ALDOA TPI1 SLC25A11 SLC25A1 KHSRP					N.S.
MAPK signaling pathway	0.000193908	0.00230007	0.31608	2.14339	188	107	IL1A MAP2K1 RELB HSPA8 HSPB1 CRKL CASP7 TP53 TGFB1 TNF NFATC2 ACVR1B PDGFA DUSP5 DUSP4 MAP2K3 MAPK1 JUN MAPK9 H3-3B RIPK1 BRAF TRADD MAPK3 EGFR NGF PPM1B FLNC MAP2K6 MKNK2 GCK MAP3K10 STK24 MKNK1 MAP2K7 MAP3K11 TAOK1 STAT1	0.0010122	4.4586	30.7448	['HSPA8' 'IL1A' 'MAP2K1' 'FAS' 'HSPB1' 'RELB' 'CRKL']	0.0283042
Folding of actin by CCT/TriC	0.000219913	0.00255527	0.744685	2.2386	149	8	CCT5 TCP1 CCT6A CCT8 CCT7 CCT3					N.S.
Global genomic nucleotide excision repair (GG-NER)	0.000220005	0.00255527	0.618201	2.29293	163	14	PCNA GTF2H4 RFC2 RFC3 MNAT1 XPA GTF2H2 GTF2H3 POLD3 CCNH ERCC2 ERCC3					N.S.
Hematopoietic cell lineage	0.000223346	0.00256733	0.405831	2.28749	201	49	IL1A CD4 CD3E IL6 HLA-DRA TNF CSF1 CD8A CD2 IL7R CD5 CD8B KITLG TFRC IL2RA IL3 CD7 KIT CD59 CD24 IL1B CSF3 IL3RA SCARB1 HLA-DRB1 CD38 CD22 IL4R FCGR1A HLA-DRB5 ITGA2B GP1BB IL1R1 IL1R2 CD55 CD9					N.S.
Antigen presentation: folding, assembly, and peptide loading of class I MHC proteins	0.000237089	0.00269749	0.308872	2.12246	231	115	PDIA3 PSMA5 B2M SPSB1 HLA-C PSMA4 PSMA6 PSMC1 PSMA2 PSMC2 PSMA7 PSMD11 DTX3L ELOB CALR RBX1 UBE2H FBXW7 UBE2L3 UBR2 UBE2K PSMC5 UBA1 PSMD2 PSMD1 PSMD6 PSMD7 PSMD13 TAP2 PSMB9 TRIP12 PSME3 ASB7 PSME2 UBA3 UBE2L6 ANAPC10 HLA-A PSMB8 UBE2D3 HLA-F UBA7 HLA-B PSME4 UBE2Q1 FBXW11 PSME1 KEAP1 LNPEP HUWE1 CUL2 ELOC SCARB1 PSMD8 RNF41 UBR1 PSMB10 NEDD4L VHL TRIM21 UBE2J1 UBA52 SEC61A1 FCGR1B SOCS3 HLA-E F…					N.S.
Ephrin receptor A forward pathway	0.000248019	0.00279335	0.605061	2.30297	186	15	LCK CRKL FYN EPHA4 EPHA2 RHOA ROCK1 EPHA3 EPHA5 BLK					N.S.
Epstein-Barr virus LMP1 signaling	0.000253455	0.00282602	0.644264	2.25487	183	12	CXCL8 CCL20 HSP90AA1 CCL5 TNF MAPK1 TRADD IFNB1 NFKB1	0.00017431	27.2727	236.037	['HSP90AA1' 'CXCL8' 'CCL20']	0.00907614
Hematopoiesis regulation by cytokines	0.000265318	0.00289338	0.714628	2.24531	183	9	CD4 CXCL8 IL6 CSF1 CD8A IL3					N.S.
Cell cycle checkpoints	0.000266153	0.00289338	0.371683	2.24085	247	63	PSMA5 CHEK2 TP53 PSMA4 PSMA6 PSMC1 PSMA2 MCM3 CDK1 PSMC2 PSMA7 PSMD11 MCM4 PAK3 PSMC5 RFC2 RFC3 PSMD2 PSMD1 PSMD6 PSMD7 PSMD13 PSMB9 PSME3 ORC4 PSME2 ORC5 ANAPC10 PSMB8 CDK2 MDM2 CCNE1 PSME4 MCM7					N.S.
Primary immunodeficiency	0.000267281	0.00289338	0.537792	2.31036	212	21	CD4 CD3E LCK CD8A IL7R CD8B JAK3 UNG ZAP70	0.000706716	17.1429	124.369	['CD4' 'LCK' 'CD3E']	0.0237142
Renal cell carcinoma	0.000270113	0.00289593	0.465564	2.3061	229	32	MAP2K1 CRKL IL6 VEGFA MAPK1 JUN ELOB CREBBP RBX1 EP300 BRAF MAPK3 PAK3					N.S.
HIF-1 degradation in normoxia	0.000282356	0.00297286	0.398406	2.25817	255	50	TXN PSMA5 PSMA4 PSMA6 PSMC1 PSMA2 PSMC2 PSMA7 PSMD11 MAPK1 MAPK9 CREBBP MAPK3 PSMC5 PSMD2 PSMD1 PSMD6 PSMD7 PSMD13 PSMB9 PSME3 PSME2 PSMB8 PSMG4 HDAC9 PSME4 PSMG1 PSMG3 PSME1					N.S.
Melanocyte development and pigmentation pathway	0.000282622	0.00297286	0.71221	2.23771	195	9	MAP2K1 BCL2 KITLG MAPK1 EP300 MAPK3 KIT					N.S.
Jak-STAT signaling pathway	0.000298102	0.00310639	0.342998	2.183	283	79	CXCL8 IL6 IFNG IL15RA TIMP1 IL7R JAK3 PIAS1 CREBBP CCND1 EP300 PRL STAT3 LEP SOCS2 IL2RA IL21 IL20 IL12B IL19 IL13 IL3 IRF9 PTPRS SOCS5 PTPRG LIF STAT1 IL11 IFNL3 IFNL2 IFNB1 IFNL1 STAT2 PIAS2					N.S.
Adhesion and diapedesis of granulocytes	0.000301847	0.00311629	0.661911	2.24249	215	11	IL1A SELL CXCL8 IFNG TNF	5.28268e-05	40	393.94	['IL1A' 'CXCL8' 'SELL']	0.00398842
TGF-beta regulation of skeletal system development	0.000314975	0.00322199	0.4438	2.28193	272	36	IFNG PPP2R1A TNF BMPR2 ACVR1 MAPK1 SMAD3 CREBBP TFDP1 RBX1 EP300 RHOA MAPK3 INHBA COMP ROCK1 SMAD7					N.S.
Interleukin-2 receptor beta chain in T cell activation	0.000321753	0.00326141	0.489762	2.29461	266	27	PPIA PCNA MAP2K1 CRKL BCL2 MAPK1 JAK3 TFDP1 CCND1 MAPK3 IL2RA	6.09394e-06	19.2308	230.927	['MAP2K1' 'PCNA' 'FAS' 'PPIA' 'CRKL']	0.00153364
p53 signaling pathway	0.000331577	0.0033307	0.349226	2.18943	313	74	PCNA BCL2L14 IL6 CX3CL1 TP53 SERPINE1 DUSP5 BCL2 TNFRSF10B EPHA2 TNFRSF10A JUN DDX5 CREBBP TFDP1 EP300 HDAC2 FDXR PAK3 EGFR DKK1 TNFRSF10C APAF1 TYRP1					N.S.
CXCR4 signaling pathway	0.000339442	0.00337927	0.397614	2.24117	306	49	CD4 CD3E LCK MAP2K1 HLA-DRA RACK1 FYN CD247 MAPK1 ITGB1 GNA13 RHOA MAPK3 HGS STAT3 GRK2 PTK2B BLK GRK6 STAT1 STAT2	0.000292198	8.62069	70.1559	['CD4' 'MAP2K1' 'LCK' 'CFL1' 'CD3E']	0.012977
Interleukin-1 signaling pathway	0.000349316	0.00344679	0.369155	2.21681	324	62	IL1A MAP2K1 CXCL8 HSPB1 IL6 CCL2 MAP2K3 MAPK1 PRKCI JUN MAPK9 PELI1 UBE2I RBX1 UBE2H UBE2L3 MAPK3 UBE2K TNFAIP3 KHSRP MAP2K6 MAP2K7 NFKBIA REL PTPN11 UBE2L6 NFKB1 IL1B UBE2D3					N.S.
FRS2-mediated activation	0.000363589	0.00352524	0.72823	2.18914	247	8	MAP2K1 CDK1 MAPK1 BRAF MAPK3 NGF					N.S.
Signaling events mediated by PRL	0.000372936	0.00358468	0.607283	2.25244	277	14	TUBA1B MAPK1 ATF5 ITGB1 RHOA MAPK3 PAK3 ROCK1 CDK2 EGR1 CCNE1					N.S.
Destabilization of mRNA by AUF1 (hnRNP D0)	0.00037695	0.0035923	0.402277	2.24014	338	47	HSPB1 PSMA5 PSMA4 PSMA6 PSMC1 PSMA2 PSMC2 PSMA7 PSMD11 ELOB PABPC1 RBX1 CCND1 PSMC5 PSMD2 PSMD1 PSMD6 PSMD7 PSMD13 PSMB9 APOBEC3G PSME3 PSME2 PSMB8					N.S.
Response to elevated platelet cytosolic calcium	0.000413522	0.00390744	0.393899	2.22023	373	49	PPIA SERPING1 IL6 SERPINE1 VEGFA PPBP PLG FGB PDGFA TIMP1 CALU ALDOA EGF FN1 PF4 FGA FGG APOA1	0.000798906	9.63855	68.7447	['CFL1' 'ALB' 'SERPING1' 'PPIA']	0.024127
Messenger RNA splicing: major pathway	0.000418781	0.00392387	0.462006	2.26534	354	31	PCBP2 SRSF5 PCBP1 RBMX SNRNP70 NUDT21 CPSF3 HNRNPM CCAR1 HNRNPH1 SNRPA HNRNPA0 PTBP1 HNRNPUL1 SRSF7 CPSF1 HNRNPU HNRNPA2B1					N.S.
Messenger RNA processing	0.000426852	0.00396616	0.31101	2.09361	414	103	PCBP2 SRPK1 DDX20 SRSF5 PCBP1 RBMX RBM39 SNRNP70 DDX23 CLK1 CLK4 NUDT21 GTF2H4 CPSF3 HNRNPM NUP98 CCAR1 HNRNPH1 SNRPA HNRNPA0 PRPF3 PTBP1 PRPF4B POLR2B TXNL4A XRN2 HNRNPUL1 MNAT1 PSKH1 CLK3 NONO GTF2H2 SRSF7 CPSF4 CPSF1 GTF2H3 ADAR SF3B4 HNRNPU SNRNP40 HNRNPA2B1 NUP133 SNRPB METTL3 CCNH ERCC2 LSM11 SRSF10 ERCC3 NUP54 NUP88 NUP58 NUP62 SRP54 GTF2F2 PTBP2					N.S.
Platelet amyloid precursor protein pathway	0.000467634	0.00428572	0.828932	2.07103	297	5	SERPINE1 PLG PLAU PLAT					N.S.
G alpha i pathway	0.000469778	0.00428572	0.507147	2.24917	379	23	MAP2K1 MAP2K3 MAPK1 PRKCI MAPK9 ADCY5 BRAF MAPK3 STAT3 EGFR MAP2K6 GRK6 HBEGF					N.S.
Vascular smooth muscle contraction	0.000474797	0.00428572	0.48074	2.25234	393	27	MAP2K1 MYL6 GNAS MAPK1 GNA13 MYLK RHOA ADCY5 BRAF MAPK3 CALM3 PPP1CB ROCK1 MYLK2					N.S.
NO2-dependent IL-12 pathway in NK cells	0.000476618	0.00428572	0.675773	2.20929	335	10	CD4 CD3E IFNG CD2 CD247 IL12B					N.S.
Induction of apoptosis through DR3 and DR4/5 death receptors	0.000487086	0.00434481	0.532734	2.24919	384	20	CASP7 TNFSF10 BCL2 PARP1 TNFRSF10B TNFRSF10A RIPK1 TRADD APAF1 TNFSF12 NFKBIA BIRC3 NFKB1					N.S.
Mitochondrial pathway of apoptosis: multidomain Bcl-2 family	0.000501819	0.00439676	0.487065	2.25341	413	26	PPIA YWHAQ HSPA4 TP53 DNAJA1 BCL2 AIFM1 PRKCI					N.S.
Dissolution of fibrin clot	0.000503727	0.00439676	0.825711	2.06298	320	5	SERPINE1 PLG PLAU PLAT					N.S.
Proteasome degradation	0.000504741	0.00439676	0.405028	2.21312	449	44	PSMA5 HLA-C IFNG PSMA4 PSMA6 PSMC1 PSMA2 PSMC2 PSMA7 PSMD11 PSMC5 PSMD2 PSMD1 PSMD6 PSMD7 PSMD13 PSMB9 PSME3 PSME2 HLA-A PSMB8 UBE2D3 HLA-F UBA7 HLA-B					N.S.
Alpha-M beta-2 integrin signaling	0.000516895	0.0044399	0.498914	2.24539	420	24	LCK IL6 PLG PLAU TNF FYN PLAT RHOA APOB MST1R ROCK1 BLK ICAM1					N.S.
Toll receptor cascades	0.000520582	0.0044399	0.325436	2.11562	499	87	RPSA CTSL MAP2K1 TLR3 S100A12 PPP2R1A SAA1 CDK1 DUSP4 MAP2K3 MAPK1 JUN MAPK9 PELI1 LY96 TRAF3 UBE2I UBE2H RIPK1 TBK1 UBE2L3 MAPK3 UBE2K TNFAIP3					N.S.
TGF-beta regulation of extracellular matrix	0.000521638	0.0044399	0.237039	1.81596	520	258	PPA1 CXCL10 CTSL MAP2K1 FGL2 CFB PKM IL6 IFIT1 JUP SERPINE1 TGFB1 LGALS3 VEGFA AHR C1R TNFSF10 AREG CSF1 PDGFA FYN DPP4 CHI3L1 SAA1 SKAP1 C1S ACLY PSMA7 CDKN1C CLK1 EPHA2 CCL7 STK25 LY96 DYNLL1 SMAD3 ZNF148 NPC2 TFDP1 CCND1 FOSL1 BRD2 ATP1B1 GCN1 LOX PDIA5 PLOD2 SLIT3 TNFAIP3 INHBA CFHR1 CXCL1 FN1 DKK1 ANG APOE APOA1 APOC1					N.S.
Post-translational regulation of adherens junction stability and disassembly	0.000532122	0.00449482	0.485803	2.24757	438	26	DSP JUP FYN CREBBP GNA13 RAB7A ARF6 SLIT3 HGS EGF EGFR CTNNB1					N.S.
Alternative complement pathway	0.000538912	0.00451795	0.748056	2.13802	360	7	CXCL10 CFB CFP PSMA7 C8A C3					N.S.
BDNF signaling pathway	0.000585388	0.00487096	0.275705	1.97306	578	147	RPSA CXCL10 MAP2K1 HYOU1 STIP1 IFITM2 HSPA8 HSPB1 UGDH IL6 GCH1 SERPINE1 VEGFA SRSF5 DNAJA1 EIF4B TIMP1 DUSP5 DUSP4 ZYX JUN DDX17 PLAT DYNLL1 CALR GDF15 PPIE CENPF RND3 DNAJB1 SLIT3 HNRNPH1 PAK3	6.46537e-06	6.89655	82.4072	['HSPA8' 'UGDH' 'STIP1' 'MAP2K1' 'CDKN1A' 'IFITM2' 'HSPB1' 'RPSA' 'HYOU1']	0.00139467
T cell receptor signaling in naive CD8+ T cells	0.0005967	0.0049283	0.494603	2.22598	485	24	CD3E LCK B2M CD8A CARD11 FYN CD247 CD8B CD86 ZAP70					N.S.
T cell signal transduction	0.000601629	0.00493248	0.453387	2.22308	509	31	CD3E LCK MAP2K1 NFATC2 MAP2K3 MAPK1 ITK PRKCI MAPK9 PRDX1 MAPK3 ZAP70					N.S.
Interleukin-10 anti-inflammatory signaling pathway	0.00062186	0.00506112	0.645167	2.18576	444	11	IL1A IL6 TNF BLVRB HMOX1 STAT3 MAP2K6 STAT1					N.S.
Pancreatic cancer	0.000628307	0.00507654	0.448761	2.22287	534	32	MAP2K1 TP53 VEGFA MAPK1 MAPK9 SMAD3 CCND1 BRAF MAPK3 STAT3 EGF EGFR VEGFD CDK6 STAT1 SMAD4 E2F3 NFKB1					N.S.
Gastrin pathway	0.000633005	0.0050777	0.448582	2.22198	538	32	CXCL8 IL6 SERPINE1 S100A6 VEGFA BCL2 JUN ITGB1 CCND1 FOSL1 MYLK VTN CTNNB1					N.S.
Platelet activation, signaling and aggregation	0.000645522	0.00510513	0.322054	2.09364	619	87	PPIA LCK SERPING1 IL6 SERPINE1 TGFB1 VEGFA PPBP PLG FGB PDGFA FYN TIMP1 CALU ALDOA MAPK1 GNA13 RHOA MAPK3 FN1 PF4 FGA FGG APOA1 VEGFD DGKZ DGKA DGKD DGKB DGKI					N.S.
T cell receptor signaling in naive CD4+ T cells	0.000657905	0.00510513	0.461428	2.21381	551	29	CD4 CD3E LCK HLA-DRA CARD11 FYN CD247 ITK FYB1 CD86 ZAP70					N.S.
Adhesion and diapedesis of lymphocytes	0.000659144	0.00510513	0.772943	2.08033	431	6	IL1A SELL CXCL8 ITGB1 ICAM1	4.24153e-05	42.8571	431.486	['IL1A' 'CXCL8' 'SELL']	0.0033709
Integrated breast cancer pathway	0.000659162	0.00510513	0.337137	2.12026	624	75	CHEK2 TP53 VEGFA AHR MMP1 BCL2 MYCBP2 BMPR2 MAPK1 JUN PIAS1 PPP4R3A CCND1 EP300 BRAF BARD1 TRADD EGFR CTNNB1 FER SMAD7 STAT1 APOBEC3G SMARCA4 XRCC3 ATRX SMAD4 MRE11 PML NFKB1 PKMYT1 CDK2 MDM2 USP38 STK11 XRCC2					N.S.
Melanoma	0.000659317	0.00510513	0.492212	2.21522	536	24	MAP2K1 IL6 TP53 PDGFA MAPK1 CCND1 BRAF MAPK3 PAK3 EGF EGFR					N.S.
Glycolysis and gluconeogenesis	0.000676364	0.00520101	0.479535	2.21858	557	26	ENO1 LDHB PKM GAPDH LDHA GOT2 ENO2 ALDOA TPI1					N.S.
Activation of NF-kappaB in B cells	0.000689474	0.0052655	0.40537	2.18489	610	42	PSMA5 PSMA4 PSMA6 CARD11 PSMC1 PSMA2 PSMC2 PSMA7 PSMD11 PSMC5 PSMD2 PSMD1 PSMD6 PSMD7 PSMD13 PSMB9 PSME3 NFKBIA REL PSME2 NFKB1 PSMB8 CDK2					N.S.
Inhibition of T cell receptor signaling by activated Csk	0.000697001	0.00528678	0.620132	2.17041	505	12	CD4 CD3E LCK HLA-DRA CD247 ZAP70	0.000110881	31.5789	287.591	['CD4' 'LCK' 'CD3E']	0.0062011
Antigen processing: cross presentation	0.000737813	0.00555852	0.370098	2.15359	676	55	PDIA3 PSMA5 B2M HLA-C PSMA4 PSMA6 PSMC1 PSMA2 PSMC2 PSMA7 PSMD11 CALR PSMC5 PSMD2 PSMD1 PSMD6 PSMD7 PSMD13 PSMB9 PSME3 PSME2 HLA-A PSMB8 HLA-F HLA-B PSME4 PSME1 LNPEP SCARB1 PSMD8 PSMB10 UBA52 SEC61A1 FCGR1B HLA-E FCGR1A CTSS MRC1 NCF4 ITGB5 PSMD14 UBB CD207					N.S.
Myc active pathway	0.000786274	0.00588386	0.396618	2.16716	700	44	ENO1 HSPA4 TP53 GAPDH MTDH LDHA NPM1 SMAD3 CREBBP TFRC HMGA1 EP300 FOSL1					N.S.
Signaling events mediated by T cell protein tyrosine phosphatase (TC-PTP)	0.000815245	0.00605999	0.487599	2.19446	663	24	IL6 VEGFA CSF1 KDR JAK3 ITGB1 PIAS1 CREBBP STAT3 EGF EGFR					N.S.
Alpha-synuclein signaling	0.000838434	0.00619109	0.585774	2.17266	624	14	LCK FKBP1A FYN MAPK1 UBE2L3 MAPK3 KLK6 PTK2B BLK					N.S.
FAS pathway and stress induction of heat shock protein regulation	0.000881841	0.0064456	0.537852	2.18729	684	18	IL1A HSPB1 CASP7 TNF BCL2 PARP1 JUN APAF1	0.000972629	15.3846	106.7	['IL1A' 'HSPB1' 'FAS']	0.0277108
RIG-I/MDA5-mediated induction of interferon-alpha/beta pathways	0.000884463	0.0064456	0.390862	2.14984	790	45	PCBP2 IFIH1 HERC5 S100A12 SAA1 ISG15 TRAF3 CREBBP EP300 RIPK1 TBK1 UBE2K TNFAIP3 S100B CYLD DDX58 IFNB1 NFKBIA OTUD5 UBE2L6 NFKB1 UBE2D3 DHX58					N.S.
Fibrinolysis pathway	0.000913925	0.00658595	0.633257	2.14541	653	11	SERPINE1 CAPZB PLG PLAU PLAT FGA FGG					N.S.
Ubiquitin-mediated degradation of phosphorylated Cdc25A	0.000915536	0.00658595	0.411735	2.1701	802	39	PSMA5 CHEK2 PSMA4 PSMA6 CKS1B PSMC1 PSMA2 PSMC2 PSMA7 PSMD11 PSMC5 PSMD2 PSMD1 PSMD6 PSMD7 PSMD13 PSMB9 PSME3 PSME2 PSMB8 CDK2					N.S.
Colorectal cancer	0.000960257	0.00686338	0.448107	2.17386	809	30	MAP2K1 TP53 BCL2 MAPK1 JUN MAPK9 SMAD3 CCND1 RHOA BRAF MAPK3 CTNNB1					N.S.
Collagen binding in corneal epithelia mediated by Erk and PI-3 Kinase	0.00104622	0.00743019	0.592212	2.13614	769	13	MAP2K1 FYN MAPK1 ITGB1 MYLK RHOA MAPK3 ROCK1					N.S.
PD-1 signaling	0.00114575	0.00803466	0.530761	2.15845	889	18	CD4 CD3E LCK HLA-DRA CD274 CD247 ZAP70 TRBC1 PTPN11 CSK HLA-DRB1 HLA-DQA1 HLA-DQB1 HLA-DPB1 PTPRC HLA-DPA1	0.000492444	19.3548	147.409	['CD4' 'LCK' 'CD3E']	0.0181363
PDGFB signaling pathway	0.00117134	0.00816275	0.37279	2.11298	1061	50	YWHAQ YWHAE LCK MAP2K1 PPP2R1A FYN MAPK1 JUN MAPK9 RHOA BRAF MAPK3 STAT3 ARPC4 ACTR3 ABI1 MAP2K7 BLK STAT1 AFDN EIF2AK2 PTPN11					N.S.
Interleukin-7 interactions in immune response	0.00118235	0.00818317	0.478727	2.15453	962	24	CXCL10 CXCL8 PPBP JUN TRAF3 BRAF CCL17 CXCL1 IL3 CCL19 CXCL5 CXCL2 CXCL11					N.S.
Prostate cancer	0.00118894	0.00818317	0.388762	2.12424	1059	44	MAP2K1 HSP90AA1 TP53 PDGFA BCL2 MAPK1 CREBBP CCND1 EP300 BRAF MAPK3 PAK3 EGF EGFR CTNNB1 NFKBIA HSP90B1 CREB5 E2F3 NFKB1 CDK2 MDM2 CCNE1					N.S.
Stress induction of HSP regulation	0.00121367	0.00830211	0.719781	2.05721	812	7	IL1A HSPB1 TNF BCL2 APAF1	5.28268e-05	40	393.94	['IL1A' 'HSPB1' 'FAS']	0.0037985
Wnt signaling pathway and pluripotency	0.00125516	0.00853358	0.436906	2.14227	1063	31	TP53 PLAU PPP2R1A PRKCI JUN MAPK9 CREBBP CCND1 EP300 FOSL1 RHOA CTNNB1					N.S.
Signaling of hepatocyte growth factor receptor	0.00126482	0.00854714	0.548562	2.13818	963	16	MAP2K1 CRKL IL6 MAPK1 JUN ITGB1 MAPK3 STAT3					N.S.
Wnt signaling pathway	0.00128563	0.0086354	0.325492	2.04703	1218	75	RPSA TP53 PLAU PPP2R1A NFATC2 PRKCI JUN MAPK9 SMAD3 CSNK2B CREBBP RBX1 CCND1 EP300 FOSL1 RHOA TLE3 INHBA CTNNB1 DKK1 RUVBL1 PROC CSNK1G2 CSNK1G1 MARK2 ROCK1 CSNK2A1					N.S.
Gap junction pathway	0.00131533	0.00878197	0.435862	2.13715	1114	31	TUBA1B MAP2K1 GNAS PDGFA CDK1 TUBA1C MAPK1 ADCY5 TUBA3C MAPK3 EGF EGFR					N.S.
RIG-I-like receptor signaling pathway	0.00135874	0.0089879	0.421691	2.1301	1167	34	CXCL10 CXCL8 IFIH1 TNF ISG15 MAPK9 TRAF3 RIPK1 TBK1 TRADD IL12B CYLD DDX58 IFNB1 NFKBIA OTUD5 NFKB1 DHX58					N.S.
Costimulation by the CD28 family	0.00136229	0.0089879	0.444555	2.13286	1142	29	CD4 CD3E LCK HLA-DRA CD274 PPP2R1A FYN CD247 CD86 TRBC1					N.S.
Licensing factor removal from origins	0.00144131	0.00945333	0.384399	2.1004	1284	44	PSMA5 PSMA4 PSMA6 PSMC1 PSMA2 MCM3 PSMC2 PSMA7 PSMD11 MCM4 PSMC5 PSMD2 PSMD1 PSMD6 PSMD7 PSMD13 PSMB9 PSME3 ORC4 PSME2 ORC5 PSMB8					N.S.
mRNA stability regulation by proteins that bind AU-rich elements	0.00147888	0.00964296	0.34847	2.06579	1367	59	HSPA8 HSPB1 PSMA5 PSMA4 PSMA6 PSMC1 PSMA2 PSMC2 XPO1 PSMA7 PSMD11 PABPC1 PSMC5 PSMD2 PSMD1 PSMD6 EXOSC2 PSMD7 EXOSC7 PSMD13 KHSRP PSMB9 PSME3 PSME2 ELAVL1 PSMB8 PSME4 PARN EIF4G1 PSME1 NUP214 EXOSC8 EXOSC5 EXOSC3					N.S.
Long-term depression	0.00156016	0.0101138	0.567032	2.10315	1162	14	MAP2K1 PPP2R1A GNAS MAPK1 GNA13 BRAF MAPK3					N.S.
TRAIL signaling pathway	0.00157963	0.0101809	0.553625	2.1072	1190	15	TNFSF10 TNFRSF10B MAPK1 TNFRSF10A RIPK1 TRADD MAPK3 TNFRSF10C					N.S.
G alpha (i) signaling events	0.0016045	0.0102817	0.356821	2.06613	1468	54	CXCL10 CXCL8 CCL20 CCL5 PPBP C5AR1 GNAS SAA1 NPB ADCY5 CXCL1 CCL28 CCL27 PF4 CXCR2 CCL19 C3 CXCL5 CCR1 CXCL2 ACKR4 CXCL11 CXCR6					N.S.
Nuclear beta-catenin signaling and target gene transcription regulation	0.00164078	0.0104541	0.420617	2.10454	1403	33	YWHAQ YWHAE CXCL8 XPO1 JUN CCND1 EP300 HDAC2 TLE5 CTNNB1 TERT DKK1 PROC MT-CO2 SMARCA4					N.S.
MAP kinase signaling pathway	0.00166805	0.0105387	0.429814	2.10749	1413	31	MAP2K1 MAP2K3 MAPK1 JUN MAPK9 RIPK1 TRADD MAPK3 MAP2K6 MKNK2 MAP3K10 MKNK1 MAP2K7 MAP3K11 STAT1 NFKBIA					N.S.
G1 to S cell cycle control	0.00167373	0.0105387	0.397488	2.09501	1467	39	PCNA TP53 MCM3 CDK1 CDKN1C MCM4 TFDP1 CCNG2 CCND1 PAK3 MNAT1 CDK6 ORC4 E2F3 ORC5 PKMYT1 CDK2 MDM2 CCNE1 CCNH MCM7 CCND3 PRIM1 PRIM2 POLA2					N.S.
Integrin signaling pathway	0.00168793	0.0105387	0.358579	2.066	1541	53	MAP2K1 CRKL ACTG1 FYN MYL12A MAP2K3 ZYX MAPK1 JUN MAPK9 ITGB1 MYLK RHOA BRAF TSPAN17 MAPK3 ARPC4 MAP2K6 ROCK1 MAP3K11					N.S.
Lectin-induced complement pathway	0.00169186	0.0105387	0.681751	2.04942	1153	8	CXCL10 C4B C4A PSMA7 C8A C3					N.S.
SHP2 signaling	0.00172204	0.0106671	0.45043	2.11034	1428	27	LCK MAP2K1 IL6 VEGFA IFNG KDR JAK3 IL2RA EGF EGFR NGF					N.S.
C-Myb transcription factor network	0.00177277	0.0109207	0.385397	2.07723	1570	42	CD4 HSPA8 BCL2 KITLG CREBBP UBE2I MCM4 CCND1 EP300 PAK3 MPO COPA SLC25A3 PRTN3 ELANE KIT CA1 CDK6					N.S.
T cell activation co-stimulatory signal	0.00181	0.0110281	0.592744	2.07455	1313	12	CD3E LCK HLA-DRA CD247 ITK					N.S.
Natural killer cell-mediated cytotoxicity	0.00183862	0.0111417	0.364062	2.06351	1666	50	LCK MAP2K1 HLA-C IFNG TNFSF10 TNF NFATC2 FYN CD247 TNFRSF10B MAPK1 TNFRSF10A BRAF MAPK3 ZAP70 TNFRSF10C					N.S.
ATF2 transcription factor network	0.00186005	0.0112106	0.431983	2.09564	1568	30	CXCL8 IL6 IFNG PLAU BCL2 MAPK1 JUN MAPK9 CCND1 EP300 MAPK3					N.S.
Signaling events mediated by VEGFR1 and VEGFR2	0.00188737	0.0113141	0.398168	2.0819	1648	38	MAP2K1 HSP90AA1 VEGFA FYN MAP2K3 MAPK1 KDR BRAF MAPK3 HGS VTN FLT1 CTNNB1 CALM3 MAP2K6 ROCK1 PTK2B					N.S.
Leishmaniasis	0.00189863	0.0113207	0.376053	2.06839	1697	45	IL1A HLA-DRA IFNG TNF MAPK1 JUN ITGB1 MAPK3 IL12B TLR4 C3 STAT1 NFKBIA NFKB1 IL1B HLA-DMA HLA-DRB1 HLA-DQA1 JAK1 PRKCB HLA-DQB1 ITGB2 HLA-DPB1 FCGR1A FCGR3A FOS HLA-DMB HLA-DRB5 HLA-DPA1 MAPK14 JAK2 NCF4 TLR2					N.S.
Activation of mRNA upon binding of the cap-binding complex and eIFs, and subsequent binding to 43S	0.0019183	0.0113772	0.381098	2.06825	1704	43	RPSA RPS10 RPS18 EIF4B RPS12 RPS17 EIF3E RPS14 RPS5 RPS20 PABPC1 RPS11 EIF4H RPS27 EIF3B					N.S.
Signaling by VEGF	0.00203084	0.0119809	0.739137	1.98934	1330	6	FLT4 VEGFA KDR FLT1 VEGFD					N.S.
Cysteine and methionine metabolism	0.00205542	0.012062	0.626502	2.04821	1448	10	LDHB DNMT1 LDHA GOT2 MAT2B	0.00037162	5.28302	41.7234	['CXCL10' 'IL1A' 'CXCL8' 'CCL20' 'FLT4' 'IL18' 'FAS']	0.014767
Heart development	0.00207529	0.0121149	0.557497	2.06778	1546	14	ERBB3 VEGFA NFATC2 BMPR2 MAPK1 BHLHE40 CTNNB1 SMAD4 PTPN11					N.S.
Interleukin-6 signaling pathway	0.00209188	0.0121482	0.414759	2.07523	1789	33	RPSA MAP2K1 IL6 TIMP1 MAPK1 JAK3 PIAS1 CREBBP MAPK3 STAT3 FGG TNFSF11 MAP2K6 STAT1 HSP90B1 PTPN11 CSNK2A2 JAK1 JUNB SOCS3 PRDM1 FOS CEBPB MAPK14 JAK2					N.S.
HIF-2-alpha transcription factor network	0.00215456	0.0124474	0.493017	2.08151	1702	20	SERPINE1 VEGFA EIF3E KDR ELOB CREBBP EP300 BHLHE40 FLT1					N.S.
Phagosome	0.00220062	0.0126479	0.314819	1.98595	2088	76	TUBA1B CTSL HLA-C HLA-DRA C1R ACTG1 TUBA1C CALR ITGB1 TFRC RAB7A TUBA3C HGS FCAR OLR1 MPO DYNC1I1 COMP TLR4 C3 TAP2 HLA-A SEC22B HLA-F HLA-B HLA-DMA SCARB1 ATP6V1A RAB5C ATP6AP1 HLA-DRB1 HLA-DQA1 SEC61A1 HLA-DQB1 ITGB2 HLA-DPB1 HLA-E CD36 FCGR1A FCGR3A MSR1 CANX HLA-DMB HLA-DRB5 HLA-DPA1 CTSS STX12 MRC1 NCF4 TLR2					N.S.
NF-kappaB activation by non-typeable Hemophilus influenzae	0.00221379	0.0126584	0.519862	2.07115	1703	17	CXCL8 TNF MAP2K3 SMAD3 CREBBP EP300 MAP2K6 NFKBIA SMAD4 NFKB1 IL1B					N.S.
Glucose metabolism	0.00230524	0.013114	0.454593	2.07474	1889	25	ENO1 GAPDH PPP2R1A GOT2 ENO2 PFKFB3 ALDOA GYS1 SLC25A11 SLC25A1 KHSRP					N.S.
Beta-arrestin-dependent recruitment of Src kinases in GPCR signaling	0.002336	0.0132049	0.734732	1.97749	1530	6	MAP2K1 GNAS MAPK1 MAPK3 GRK2					N.S.
Trefoil factor initiation of mucosal healing	0.00234491	0.0132049	0.542375	2.06438	1767	15	MAP2K1 CASP7 MAPK1 ITGB1 MAPK3 EGFR CTNNB1 APAF1					N.S.
Dilated cardiomyopathy	0.0024275	0.0135631	0.416212	2.06164	2066	32	TPM3 IL6 TNF ACTG1 GNAS TPM4 EMD ATP2A2 ITGB1 ADCY5					N.S.
Nucleotide excision repair	0.00244302	0.0135631	0.489564	2.06693	1930	20	PCNA GTF2H4 RBX1 RFC2 RFC3 POLR2B MNAT1 XPA GTF2H2 GTF2H3 POLD3 CCNH ERCC2 ERCC3					N.S.
Estrogen receptor signaling pathway	0.00244501	0.0135631	0.583255	2.04134	1774	12	MAP2K1 GNAS BCL2 MAPK1 MAPK9 BRAF NFKB1 GNB1 PRKACA FOS MAPK14					N.S.
DNA replication pre-Initiation	0.00249352	0.0137638	0.346137	2.01417	2287	55	PSMA5 PSMA4 PSMA6 PSMC1 PSMA2 MCM3 PSMC2 PSMA7 PSMD11 MCM4 POLA1 PAK3 PSMC5 PSMD2 PSMD1 PSMD6 PSMD7 PSMD13 PSMB9 PSME3 ORC4 PSME2 E2F3 ORC5 PSMB8 CDK2 PSME4 MCM7 PSME1 PRIM1 PRIM2 POLA2 PSMD8					N.S.
Endometrial cancer	0.00270618	0.0148482	0.513537	2.04595	2082	17	MAP2K1 TP53 MAPK1 CCND1 BRAF MAPK3 EGFR CTNNB1 PROC					N.S.
SHC1 events in ERBB2 signaling	0.00271662	0.0148482	0.597667	2.02484	1943	11	ERBB3 MAP2K1 CDK1 MAPK1 MAPK3 EGFR HBEGF					N.S.
Keratinocyte differentiation	0.0027829	0.0151363	0.432312	2.05028	2321	28	MAP2K1 TNF BCL2 MAP2K3 MAPK1 JUN PLAT RIPK1 MAPK3 EGFR MAP2K6 MAP2K7 NFKBIA BIRC3 NFKB1					N.S.
Reelin signaling pathway	0.00283541	0.015347	0.662816	1.9925	1933	8	CRKL FYN ARHGEF2 ITGB1 MAP2K7 MAP3K11					N.S.
E2F transcription factor network	0.00286116	0.0154116	0.378152	2.0238	2526	41	RYBP CASP7 SERPINE1 PLAU MCM3 CDK1 CREBBP RANBP1 TFDP1 EP300 POLA1 PAK3 APAF1 CES2					N.S.
Thromboxane A2 receptor signaling	0.00290607	0.0155782	0.484308	2.04473	2296	20	LCK TGM2 FYN GNA13 RHOA EGF EGFR ROCK1 GRK2 BLK ICAM1					N.S.
Graft-versus-host disease	0.00299087	0.0158801	0.454337	2.04477	2435	24	IL1A IL6 HLA-C HLA-DRA IFNG TNF CD86 IL1B HLA-A HLA-F HLA-B HLA-DMA HLA-DRB1 HLA-DQA1 HLA-DQB1 HLA-DPB1 HLA-E HLA-DMB HLA-DPA1					N.S.
Signaling events mediated by hepatocyte growth factor receptor (c-Met)	0.00304178	0.0160738	0.42971	2.03794	2537	28	MAP2K1 CRKL IL6 MAPK1 PRKCI JUN RHOA ARF6 MAPK3 HGS CTNNB1					N.S.
RAGE pathway	0.00313036	0.0164639	0.386006	2.01831	2734	38	CXCL8 IL6 SERPINE1 CCL2 VEGFA TNF MMP1 PDGFA TIMP1 ITGB1 DDAH2 FN1 TNFSF11 TLR4 MT-CO2 ICAM1					N.S.
Signaling by interleukins	0.00314567	0.0164668	0.331535	1.97431	2915	60	IL1A LCK MAP2K1 IL18 CRKL IL6 FYN IL7R CDK1 MAPK1 PELI1 JAK3 RBX1 MAPK3 STAT3 IL2RA IL3	0.000218781	9.17431	77.316	['IL1A' 'MAP2K1' 'LCK' 'IL18' 'CRKL']	0.011012
Caspase cascade in apoptosis	0.0031851	0.0165952	0.413468	2.02735	2699	31	VIM CASP7 TNFSF10 TNF BCL2 PARP1 TNFRSF10B TNFRSF10A RIPK1 TRADD APAF1 TOP1					N.S.
Interleukin-27-mediated signaling events	0.00326271	0.0168314	0.530554	2.01938	2459	15	IL18 IL6 IFNG TNF STAT3 IL12B IL17A STAT1 STAT2 IL1B					N.S.
Androgen receptor regulation of biosynthesis and transcription	0.00327449	0.0168314	0.451754	2.03314	2666	24	HSP90AA1 RACK1 DNAJA1 JUN CREBBP SENP1 SMARCC1 EP300 MAP2K6 REL SMARCE1 MDM2 HDAC9 EGR1					N.S.
Cell surface interactions at the vascular wall	0.00329006	0.0168314	0.395409	2.01537	2839	35	PPIA SELL LCK MMP1 CD2 FYN ITGB1 ATP1B1 FN1 APOB PF4 OLR1					N.S.
T cell receptor calcium pathway	0.00329081	0.0168314	0.507754	2.02292	2532	17	FKBP1A IFNG NFATC2 JUN FOSL1 IL2RA IL3 CALM3 AKAP5 CABIN1					N.S.
Signaling events mediated by focal adhesion kinase	0.00336924	0.0171539	0.471585	2.02593	2684	21	MAP2K1 FYN MAPK1 JUN MAPK9 ITGB1 CCND1 BRAF					N.S.
Interleukin-9 signaling pathway	0.00345117	0.0174341	0.654096	1.96628	2353	8	MAP2K1 MAPK1 JAK3 MAPK3 STAT3 STAT1					N.S.
HIV-1 early elongation complex formation	0.00347119	0.0174341	0.719512	1.93653	2274	6	GTF2H4 GTF2H2 GTF2H3 NELFE ERCC2 ERCC3					N.S.
Tat-mediated elongation of the HIV-1 transcript	0.00347119	0.0174341	0.719512	1.93653	2274	6	GTF2H4 GTF2H2 ELL GTF2H3 ERCC2 ERCC3					N.S.
Complement activation, classical pathway	0.00362551	0.0181275	0.570084	1.99524	2631	12	CXCL10 C4B C4A C1S PSMA7 C8A C3					N.S.
ATM-dependent DNA damage response	0.00366601	0.0182482	0.38233	1.99909	3202	38	TP53 PLAU BCL2 MAPK1 JUN MAPK9 SMAD3 CCNG2 CCND1 FOSL1 RHOA PAK3 CTNNB1 PROC SOD2 PMAIP1 SMAD4					N.S.
Activation of matrix metalloproteinases	0.00374762	0.0185357	0.627336	1.97105	2598	9	PLG MMP1 CTSG TIMP1 TPSAB1 ELANE					N.S.
Interleukin-5 signaling pathway	0.003757	0.0185357	0.448144	2.0169	3059	24	CD4 MAP2K1 IL6 HLA-DRA BCL2 MAPK1 JUN MAPK3 STAT3					N.S.
Alpha-6 beta-1 and alpha-6 beta-4 integrin signaling	0.00382366	0.0187814	0.460035	2.00877	3069	22	IL1A YWHAQ YWHAE ERBB3 CASP7 ITGB1 EGFR	8.17123e-05	17.3913	163.692	['YWHAE' 'IL1A' 'ERBB3' 'YWHAQ']	0.00493542
Fas signaling pathway	0.00392879	0.0192132	0.338688	1.96114	3596	54	IL1A CXCL8 HSPB1 CASP7 TP53 ACTG1 NFATC2 PARP1 MAPK1 MAPK9 RIPK1 MAPK3 EGFR MAP2K6 CSNK1G2 CSNK1G1 ROCK1 MAP3K10 MAP2K7 MAP3K11 BIRC3 PRKDC NFKB1 CLTC					N.S.
Differentiation pathway in PC12 cells	0.00396689	0.0193148	0.459056	2.00449	3184	22	MAP2K1 ANXA2 MAP2K3 JUN MAPK9 CREBBP ADCY5 BRAF NGF					N.S.
GnRH signaling pathway	0.00401174	0.0194482	0.411857	1.998	3383	30	MAP2K1 GNAS MAP2K3 MAPK1 JUN MAPK9 ADCY5 MAPK3 EGFR CALM3 MAP2K6 PTK2B MAP2K7 HBEGF					N.S.
RNA degradation	0.00417813	0.0201672	0.445022	2.00284	3402	24	ENO1 ENO2 CNOT4 MTREX EDC4 EXOSC2 EXOSC7 XRN2 DDX6 CNOT1 WDR61 CNOT6L SKIV2L PARN EXOSC8 EXOSC5 EXOSC3					N.S.
MAP kinase downregulation by phosphorylation of MEK1 by Cdk5/p35	0.00420086	0.0201895	0.750451	1.87495	2676	5	MAP2K1 MAPK1 MAPK3 NGF EGR1					N.S.
Calcineurin-dependent NFAT signaling role in lymphocytes	0.00423736	0.0202775	0.405722	1.98936	3591	31	YWHAQ YWHAE FKBP1A NFATC2 BCL2 XPO1 MAPK9 CREBBP EP300 MAPK3 CALM3 AKAP5 CABIN1					N.S.
Blood clotting cascade	0.00426687	0.0203314	0.600382	1.96282	3007	10	SERPINE1 PLG PLAU PLAT FGA FGG					N.S.
Death receptor signaling	0.00431801	0.0204876	0.710771	1.913	2829	6	TNFSF10 TNF TNFRSF10B RIPK1					N.S.
Regulation of NFAT transcription factors	0.00443446	0.0208625	0.449484	1.99344	3586	23	CXCL8 IFNG TNF NFATC2 RNF128 JUN FOSL1 IL2RA IL3 CALM3 DGKA					N.S.
Proteasome complex	0.00453602	0.0212012	0.561538	1.96533	3292	12	PSMA5 PSMA4 PSMA6 PSMA2 PSMA7					N.S.
Complement cascade regulation	0.00454447	0.0212012	0.578214	1.95893	3251	11	CFB C4B CFH C4A C4BPA CFI C3					N.S.
SHC1 events in EGFR signaling	0.00458299	0.0212918	0.642572	1.93164	3125	8	MAP2K1 CDK1 MAPK1 MAPK3 EGFR					N.S.
Signaling by GPCR	0.00471788	0.0218275	0.240781	1.75012	4680	164	CXCL10 MAP2K1 CXCL8 CCL20 CCL5 CX3CL1 CCL2 PPBP C5AR1 PPP2R1A GNAS SAA1 CCL4 ARHGEF2 CDK1 MAPK1 CCL7 PTAFR CCR9 GNA13 RHOA NPB ADCY5 MAPK3 CCL17 CXCL1 EGFR CCL28 CCL27 PF4 OR1B1 GRM6 CXCR2 CCL19 NMB DGKZ ROCK1 DGKA GRK2 DGKD DGKB DGKI C3 OBSCN CXCL5 HBEGF CCR1 CXCL2 ACKR4 CXCL11 CXCR6 XCR1					N.S.
Extension of telomeres	0.00483704	0.0222863	0.517267	1.96881	3646	15	PCNA DKC1 POLA1 TERT RFC2 RFC3 RUVBL1 POLD3 WRAP53 PRIM1 PRIM2 POLA2					N.S.
Corticotropin releasing hormone pathway	0.00488099	0.0223963	0.616616	1.93737	3384	9	IL18 CXCL8 HSP90AA1 BCL2 TLR4	0.000257515	24	198.346	['HSP90AA1' 'CXCL8' 'IL18']	0.0117832
Immunoregulatory interactions between a lymphoid and a non-lymphoid cell	0.00494753	0.0226086	0.389399	1.96698	4252	34	CD3E SELL B2M HLA-C IGLC2 CD8A CD247 CD8B ITGB1 TRBC1 C3 ICAM1 IFITM1 HLA-A HLA-F HLA-B PVR IGKC IGLC3 JAML ITGB2 HLA-E FCGR3A LILRB4					N.S.
Osteopontin signaling	0.00498478	0.0226315	0.70473	1.89674	3266	6	MAP2K1 PLAU MAPK1 MAPK3 NFKB1 CXXC1					N.S.
Dendritic cells in regulating TH1 and TH2 development	0.00499314	0.0226315	0.594087	1.94224	3519	10	IFNG CD2 CD5 IL13 IL3 CD7 IFNB1					N.S.
p27 phosphorylation regulation during cell cycle progression	0.0051785	0.0233554	0.741733	1.85317	3299	5	CKS1B TFDP1 RBX1 CDK2 CCNE1					N.S.
Integrin-linked kinase signaling	0.00519474	0.0233554	0.466592	1.96994	4105	20	HSP90AA1 XPO1 PARP1 ZYX JUN NACA CCND1 CTNNB1 RUVBL1 ILKAP					N.S.
Notch signaling pathway	0.00543963	0.0242489	0.36901	1.94491	4770	39	ENO1 LCK TNF IGHM DTX3L KDM1A CREBBP CCND1 EP300 HDAC2 PAK3 STAT3					N.S.
Melanogenesis	0.00544475	0.0242489	0.412957	1.95849	4542	28	MAP2K1 GNAS KITLG MAPK1 CREBBP EP300 ADCY5 MAPK3 CTNNB1 TYRP1 CALM3 KIT					N.S.
Spliceosome	0.00545872	0.0242489	0.32573	1.91351	5029	57	HSPA8 SRSF5 PCBP1 RBMX SNRNP70 DDX23 DDX5 THOC3 PPIE HNRNPM SLU7 BUD31 PPIH PUF60 PLRG1 SNRPA PRPF3 TXNL4A BCAS2 DDX42 SRSF7 PRPF31 SF3B4 HNRNPU SNRNP40 SNRPB ACIN1					N.S.
FOXM1 transcription factor network	0.00561137	0.0248281	0.441919	1.95989	4538	23	MAP2K1 CHEK2 CKS1B CDK1 AURKB CCND1 EP300 CENPF					N.S.
Tob role in T-cell activation	0.00571443	0.0251842	0.610226	1.91729	3962	9	CD3E IFNG CD247 SMAD3 IL2RA					N.S.
Pathogenic Escherichia coli infection	0.00574274	0.0252093	0.389272	1.94771	4913	33	YWHAQ TUBA1B ACTG1 FYN ARHGEF2 TUBA1C LY96 ITGB1 TUBA3C CTNNB1 ARPC4 ROCK1 TLR4					N.S.
SHC-related events	0.00579803	0.0253522	0.697932	1.87844	3799	6	MAP2K1 CDK1 MAPK1 MAPK3					N.S.
Signaling events mediated by PTP1B	0.00582546	0.0253726	0.422185	1.95324	4805	26	TXN LCK CSF1 FYN RHOA PRL STAT3 LEP EGF EGFR FER BLK					N.S.
Ras-independent pathway in NK cell-mediated cytotoxicity	0.0058712	0.0254723	0.588346	1.92347	4138	10	MAP2K1 IL18 B2M CD2 MAPK3 PTK2B HLA-A					N.S.
Downstream signaling events Of B cell receptor (BCR)	0.00593986	0.0256703	0.335718	1.91342	5398	51	PSMA5 PSMA4 PSMA6 CARD11 PSMC1 PSMA2 PSMC2 PSMA7 PSMD11 PAK3 PSMC5 PSMD2 PSMD1 PSMD6 PSMD7 PSMD13 PSMB9 PSME3 NFKBIA REL PSME2 NFKB1 PSMB8 MDM2 PSME4 TSC2 PSME1					N.S.
Retinoblastoma protein regulation	0.00596712	0.0256886	0.388141	1.94205	5105	33	DNMT1 JUN MAPK9 CREBBP TFDP1 CCND1 EP300 BRD2 PAK3 CDK6 CKM SMARCA4 E2F3 SMARCB1 CDK2 MDM2 CCNE1 RBBP4 CCND3					N.S.
Angiotensin II-stimulated signaling through G-proteins and beta-arrestin	0.00621572	0.0266559	0.460676	1.94496	4912	20	MAP2K1 MAP2K3 MAPK1 PRKCI MAPK9 RHOA MAPK3 MAP2K6 GRK2 GRK6					N.S.
APC/C-mediated degradation of cell cycle proteins	0.00627027	0.0267868	0.343238	1.91138	5638	47	PSMA5 PSMA4 PSMA6 PSMC1 PSMA2 CDK1 PSMC2 PSMA7 PSMD11 AURKB PSMC5 PSMD2 PSMD1 PSMD6 PSMD7 PSMD13 PSMB9 PSME3 PSME2 ANAPC10 PSMB8 CDK2					N.S.
Insulin regulation of blood glucose	0.00634745	0.027013	0.605829	1.90347	4401	9	YWHAQ YWHAE PRKCI GYS1 CALM3					N.S.
Hypertrophy pathway	0.00670278	0.028316	0.545883	1.91055	4865	12	IL1A IL18 VEGFA IFNG					N.S.
Basigin interactions	0.00670441	0.028316	0.627611	1.88667	4572	8	PPIA MMP1 ITGB1 ATP1B1					N.S.
Natural killer cell receptor signaling pathway	0.00687382	0.0288132	0.517655	1.92	5123	14	LCK MAP2K1 MAP2K3 MAPK1 MAPK9 MAPK3 MAP2K6					N.S.
ERBB2/ERBB3 signaling events	0.00701225	0.0292833	0.473452	1.92539	5446	18	ERBB3 MAP2K1 MAPK1 JUN MAPK9 MAPK3 STAT3 DOCK7					N.S.
SMAD2/3 nuclear pathway	0.00740185	0.0306805	0.364056	1.90355	6466	38	HSPA8 SERPINE1 IGHA1 RBBP7 JUN SMAD3 CREBBP SNIP1 TFDP1 EP300 HDAC2 PAK3 SMAD7 IFNB1 ATF3 SMAD4 RUNX1 CDK2					N.S.
Signal transduction by L1	0.00746823	0.030841	0.490439	1.91163	5691	16	MAP2K1 AP2M1 MAPK1 CSNK2B ITGB1 MAPK3 EGFR					N.S.
TNF/stress-related signaling	0.00767335	0.0315712	0.513334	1.90398	5719	14	TNF MAP2K3 JUN RIPK1 TRADD MAP2K6 MAP2K7 NFKBIA NFKB1					N.S.
Endothelins	0.00777297	0.0317576	0.4794	1.90995	5982	17	MAP2K1 MMP1 GNAS MAPK1 JUN ADCY5 MAPK3					N.S.
Signaling events mediated by stem cell factor receptor (c-Kit)	0.00780223	0.0317576	0.452639	1.91103	6166	20	MAP2K1 CRKL BCL2 KITLG CREBBP MAPK3 STAT3 KIT FER STAT1 PTPN11					N.S.
PERK-regulated gene expression	0.00780412	0.0317576	0.488783	1.90517	5947	16	CXCL8 CCL2 EIF2AK3 EXOSC2 EXOSC7 KHSRP ATF3 ASNS PARN EXOSC8 EXOSC5 EXOSC3					N.S.
Endocytosis	0.00795008	0.032234	0.286837	1.82557	7573	79	ERBB3 AP2M1 HSPA8 TGFB1 HLA-C PRKCI KDR CHMP5 SMAD3 TFRC PARD6B VTA1 RHOA CHMP2A RAB7A ARF6 HGS IL2RA FLT1 EGFR CXCR2 CHMP2B KIT GRK2 SMAD7 GRK6					N.S.
p53 activity regulation	0.00801895	0.0323954	0.320575	1.86542	7357	55	PCNA CHEK2 TP53 SERPINE1 BCL2 CDK1 TNFRSF10B MAPK9 CREBBP CCNG2 CCND1 EP300 PAK3 APAF1 CSNK1G2 CSNK1G1 CDK6 PMAIP1 CDK2 SHISA5 MDM2 CCNE1 SIAH1 TRIM28 TSC2 PTPA CCND3					N.S.
p38 MK2 pathway	0.00805471	0.0324224	0.594944	1.86927	5585	9	YWHAQ YWHAE HSPB1	0.000151088	28.5714	251.361	['YWHAE' 'YWHAQ' 'HSPB1']	0.00814795
Hypoxia-inducible factor in the cardivascular system	0.00831476	0.0333366	0.554995	1.88027	5949	11	HSP90AA1 VEGFA LDHA JUN EP300					N.S.
Eukaryotic transcription initiation	0.0083498	0.0333366	0.476731	1.89932	6426	17	GTF2H4 POLR2B MNAT1 TAF13 GTF2H2 POLR1E GTF2H3 CCNH ERCC2 ERCC3 POLR3K GTF2F2 GTF2E2 POLR2G					N.S.
FSH regulation of apoptosis	0.00837152	0.0333366	0.243257	1.72569	8263	139	MAP2K1 ANXA4 IFITM2 CX3CL1 TP53 S100A6 VEGFA AREG PPP2R1A GNAS AXL TIMP1 ATP2A2 IGFBP6 CDKN1C MAP2K3 ISG15 STK25 NPC2 RAB2A FDXR PPIH DKK1 APOE YBX3 ARPC4 PPP1CB CAPZA1 FLNC PSMD1 YTHDF2 HOXC6 CDK14 GCK DAPK1 ARL4C PMAIP1 STAT1 BNIP3L GEM GBP1 IFITM3 SMARCA4 JMJD6 POP5 GEMIN2					N.S.
HIV genome transcription	0.00849332	0.0335795	0.405308	1.89893	7047	27	ELOB ELOA GTF2H4 POLR2B MNAT1 TAF13 GTF2H2 ELL GTF2H3 NELFE TAF10 CCNH ERCC2 ERCC3 TAF11 ELOC GTF2F2 GTF2E2 POLR2G POLR2D					N.S.
Epidermal growth factor receptor (EGFR) pathway	0.00850435	0.0335795	0.370557	1.8887	7340	35	ERBB3 MAP2K1 ACTG1 MAP2K3 MAPK1 PRKCI JUN MAPK9 RHOA MAPK3 EGFR					N.S.
CTLA4 inhibitory signaling	0.00853153	0.0335795	0.647196	1.84975	5714	7	LCK PPP2R1A FYN CD86 PTPN11					N.S.
Mitotic G2-G2/M phases	0.00857835	0.0335795	0.342433	1.87109	7647	44	YWHAE PPP2R1A CDK1 XPO1 DYNLL1 AKAP9 NEDD1 MBD1 DCTN2 MNAT1 E2F3 PKMYT1 CDK2 CCNH NDE1 CDC25A TUBGCP3 TUBGCP2 PCNT NINL CEP43 PRKACA PRKAR2B CEP135 CDK5RAP2 CNTRL CEP250 DCTN1					N.S.
HIV life cycle	0.00858311	0.0335795	0.315379	1.8527	7908	57	PPIA CD4 XPO1 ELOB RANBP1 HMGA1 ELOA GTF2H4 NUP98 POLR2B MNAT1 TAF13 GTF2H2 ELL GTF2H3 NMT1 NELFE TAF10 NUP133 CCNH ERCC2 ERCC3 TAF11 NUP54 NUP88 NUP58 NUP62 ELOC NUP214 GTF2F2 NUP210 GTF2E2 POLR2G POLR2D UBA52					N.S.
RNA polymerase II C-terminal domain phosphorylation and interaction with capping enzyme	0.00865751	0.0337522	0.719379	1.79732	5516	5	GTF2H4 GTF2H2 GTF2H3 ERCC2 ERCC3					N.S.
RNA polymerase I transcription initiation	0.00884197	0.0343512	0.615759	1.85104	6030	8	GTF2H4 MNAT1 GTF2H2 GTF2H3 CCNH ERCC2 ERCC3					N.S.
Interleukin-4 signaling pathway	0.00904358	0.0350125	0.343888	1.86631	8037	43	IGHG1 HLA-DRA MAPK1 PARP14 JAK3 HMGA1 EP300 NFIL3 MAPK3 STAT3 CCL17 ALOX15 LTA SOCS5 STAT1 NFKBIA PTPN11 NFKB1 HLA-DRB1 JAK1 IGHG3 SOCS3 ETS1 FOS CEBPB MAPK14 BCL6 JAK2 SOCS1 IRF4					N.S.
ERK inactivation	0.00917309	0.035391	0.674751	1.81605	6011	6	PPP2R1A DUSP4 MAPK1 MAPK3 DUSP6					N.S.
BARD1 signaling events	0.00922908	0.0354842	0.463601	1.88533	7168	18	PCNA TP53 EWSR1 BARD1 UBE2L3 MRE11 PRKDC UBE2D3 CDK2 CCNE1 XRCC2					N.S.
PIP2 hydrolysis	0.00933483	0.0357675	0.673936	1.81386	6117	6	DGKZ DGKA DGKD DGKB DGKI					N.S.
Type 1 diabetes mellitus	0.00943951	0.0360447	0.391933	1.88039	7919	29	IL1A HLA-C HLA-DRA IFNG TNF CD86 IL12B LTA IL1B HLA-A HLA-F HLA-B HLA-DMA HLA-DRB1 HLA-DQA1 HLA-DQB1 HLA-DPB1 HLA-E HLA-DMB HLA-DRB5 HLA-DPA1					N.S.
Cell cycle progression regulation by PLK3	0.00949522	0.0360911	0.588087	1.84773	6584	9	CASP7 CHEK2 TP53 CDK1 APAF1					N.S.
Inflammasomes	0.0095164	0.0360911	0.673024	1.8114	6236	6	TXN NLRP1 BCL2 TXNIP HSP90AB1 CASP1					N.S.
Mammalian calpain regulation of cell motility	0.00960511	0.036304	0.492582	1.87486	7241	15	MAP2K1 MAPK1 ITGB1 MYLK MAPK3 EGF EGFR					N.S.
Ubiquitin-mediated proteolysis	0.010086	0.0379895	0.327029	1.84331	9121	49	UBR5 ELOB PIAS1 UBE2I RBX1 FBXW7 UBE2L3 UBE2K UBA1 TRIP12 PIAS2 BIRC3 PML UBA3 UBE2L6 ANAPC10 UBE2D3 MDM2 SIAH1 UBA7 UBE2Q1 FBXW11 KEAP1 HUWE1 CUL2 ELOC NEDD4L VHL UBE2J1 SOCS3 FANCL SOCS1 UBA6 UBE4B					N.S.
Oocyte meiosis	0.0101192	0.0379895	0.341073	1.85103	8993	43	YWHAQ YWHAE MAP2K1 PPP2R1A FYN CDK1 MAPK1 RBX1 SGO1 ADCY5 MAPK3 CALM3 PPP1CB					N.S.
LPA receptor mediated events	0.0102857	0.0384852	0.442788	1.86944	8129	20	CXCL8 IL6 JUN GNA13 RHOA ADCY5 EGFR PTK2B HBEGF NFKBIA NFKB1					N.S.
Activation of the AP-1 family of transcription factors	0.0104914	0.0391234	0.668473	1.79916	6875	6	MAPK1 JUN MAPK9 MAPK3					N.S.
Fibroblast growth factor 1	0.0107377	0.0399084	0.467298	1.86174	8264	17	SERPINE1 VEGFA PLAU PDGFA PLAT CCND1 PAK3					N.S.
Nuclear events mediated by MAP kinases	0.0107829	0.039913	0.512502	1.84862	7935	13	PPP2R1A DUSP4 MAPK1 JUN MAPK9 MAPK3					N.S.
IKK complex recruitment mediated by RIP1	0.0108105	0.039913	0.709372	1.77232	6888	5	TLR3 LY96 RIPK1 TLR4					N.S.
Apoptotic signaling in response to DNA damage	0.0112832	0.041338	0.58115	1.82593	7824	9	CASP7 TP53 BCL2 PARP1 APAF1					N.S.
Seven transmembrane receptor signaling through beta-arrestin	0.0113118	0.041338	0.41861	1.85651	9149	23	MAP2K1 ACTG1 MAP2K3 MAPK1 MAPK9 RHOA MAPK3 MAP2K6 GRK6 NFKBIA NFKB1 MDM2 PDE12					N.S.
Amino acid metabolism	0.011332	0.041338	0.292328	1.79601	10642	68	PSMA5 PSMA4 PSMA6 GOT2 PSMC1 PSMA2 PSMC2 PSMA7 PSMD11 PCBD1 AASS MAT2B INHBA PAOX PSMC5 PSMD2 PSMD1 PSMD6 PSMD7 PSMD13 CKMT1A CKM PSMB9 PSME3 DIDO1 PSME2 HSD17B10 PSMB8 ASNS DPAGT1 PSME4					N.S.
Ephrin receptor B forward pathway	0.0113763	0.041338	0.424902	1.85536	9133	22	LCK MAP2K1 FGB FYN MAPK1 MAPK3 FGA FGG ROCK1 BLK					N.S.
One-carbon metabolism	0.0113915	0.041338	0.604917	1.81845	7769	8	DNMT1 TCN2 MTHFD1 MAT2B					N.S.
Cell cycle: G1/S checkpoint	0.0114306	0.041338	0.474865	1.85092	8711	16	TP53 CDK1 SMAD3 TFDP1 CCND1 PAK3 CDK6 SMAD4 CDK2 CCNE1					N.S.
Acetylation and deacetylation of RelA in the nucleus	0.011456	0.041338	0.604663	1.81768	7813	8	TNF EP300 RIPK1 TRADD NFKBIA NFKB1					N.S.
Syndecan 2 pathway	0.0116288	0.041703	0.474288	1.84867	8862	16	CXCL8 RACK1 MAPK1 ITGB1 RHOA MAPK3 FN1					N.S.
Prolactin activation of MAPK signaling	0.011632	0.041703	0.354742	1.83955	10120	37	PPIA MAP2K1 FYN MAPK1 JUN MAPK9 ITGB1 MAPK3 PRL STAT3 SOCS2 ZAP70					N.S.
Mitochondrial pathway of apoptosis: caspases	0.0117157	0.0418686	0.36853	1.84392	10024	33	HSPA4 HSP90AA1 HSPB1 CASP7 XAF1 NLRP1 PARP1 MAPK1					N.S.
Cytosolic sensors of pathogen-associated DNA	0.0118821	0.0423277	0.508392	1.8338	8744	13	TLR3 S100A12 SAA1 RIPK1 TBK1 S100B NFKBIA NFKB1					N.S.
Adherens junction cell adhesion	0.0122542	0.0435143	0.363596	1.83664	10533	34	ACTG1 FYN MAPK1 SMAD3 CSNK2B CREBBP EP300 RHOA MAPK3 EGFR CTNNB1 FER CSNK2A1 SMAD4 AFDN					N.S.
cAMP receptor, G-protein-independent pathways inferred from amoeba model	0.0123361	0.0436658	0.661019	1.77909	8084	6	MAPK1 STAT3 STAT1 STAT2 KLF6					N.S.
SIDS susceptibility pathways	0.0124973	0.0440964	0.421676	1.84127	10033	22	CXCL8 IL6 C4B TNF C4A HADHA EP300					N.S.
NF-kappaB signaling pathway	0.0127694	0.0449143	0.505465	1.82324	9397	13	IL1A TNF RIPK1 TRADD TNFAIP3 TLR4 NFKBIA NFKB1					N.S.
Serotonin receptor 4/6/7 and NR3C signaling	0.0129533	0.04531	0.627685	1.79399	8676	7	MAP2K1 GNAS BRAF MAPK3					N.S.
Influenza viral RNA transcription and replication	0.0130331	0.0454123	0.271536	1.7519	12481	84	RPSA HSP90AA1 RPLP0 PPP2R1A RPS10 RPS18 RPS12 RPS17 RPS14 RPS5 RPS20 PABPC1 MRPL13 RPL36 RPS11 UPF2 IPO5					N.S.
Inflammatory response pathway	0.0132763	0.0461156	0.479741	1.82598	10009	15	LCK IFNG CD86 VTN IL2RA FN1 ZAP70					N.S.
Alzheimer's disease	0.0135057	0.0463655	0.304133	1.78664	12444	57	ATP5F1E CASP7 TP53 GAPDH TNF ATP5F1B ATP5F1A ATP2A2 EIF2AK3 MAPK1 NDUFB9 NDUFC2 MAPK3 APAF1 APOE CALM3 NDUFA10 NAE1 LCP1 MT-CO2					N.S.
mTOR signaling pathway	0.0135097	0.0463655	0.325996	1.80436	12116	46	YWHAQ YWHAE MAP2K1 FKBP1A VEGFA EIF4B MAPK1 RHOA BRAF MAPK3 VEGFD MKNK1 PML CDK2 EIF4A2 CCNE1 STK11 RRAGA EIF4G2 TSC2 CAB39 EIF4G1					N.S.
Angiotensin II-mediated activation of JNK pathway via Pyk2-dependent signaling	0.0137457	0.0468698	0.440363	1.82595	10779	19	MAP2K1 CRKL MAP2K3 MAPK1 JUN MAPK3 EGFR CALM3 PTK2B					N.S.
Alpha-9 beta-1 integrin pathway	0.013836	0.0469672	0.502246	1.81163	10182	13	VEGFA ADAM8 TGM2 ITGB1 FN1 PAOX VEGFD					N.S.
MAPK/TRK pathway	0.0138724	0.0469672	0.533437	1.80723	9926	11	MAP2K1 MAP2K3 MAPK1 BRAF MAPK3 MAP2K6					N.S.
GPCR ligand binding	0.0139006	0.0469672	0.259202	1.72388	13457	97	CXCL10 CXCL8 CCL20 CCL5 CX3CL1 CCL2 PPBP C5AR1 GNAS SAA1 CCL4 CCL7 PTAFR CCR9 NPB CCL17 CXCL1 CCL28 CCL27 PF4 GRM6 CXCR2 CCL19 NMB C3 CXCL5 CCR1 CXCL2 ACKR4 CXCL11 CXCR6 XCR1					N.S.
Allograft rejection	0.0140654	0.0471806	0.404906	1.8223	11455	24	HLA-C HLA-DRA IFNG TNF CD86 IL12B HLA-A HLA-F HLA-B HLA-DMA HLA-DRB1 HLA-DQA1 HLA-DQB1 HLA-DPB1 HLA-E HLA-DMB HLA-DRB5 HLA-DPA1					N.S.
Signaling to ERKs	0.0140683	0.0471806	0.501546	1.8091	10353	13	MAP2K1 CDK1 MAPK1 BRAF MAPK3 NGF					N.S.
STAT3 pathway	0.0140907	0.0471806	0.571347	1.79513	9771	9	IL6 MAPK1 JAK3 MAPK3 STAT3					N.S.
HIV-1 transcription initiation	0.0142608	0.0476073	0.439039	1.82046	11183	19	GTF2H4 POLR2B MNAT1 TAF13 GTF2H2 GTF2H3 TAF10 CCNH ERCC2 ERCC3 TAF11 GTF2F2 GTF2E2 POLR2G POLR2D TAF1					N.S.
Cadmium-induced DNA biosynthesis and proliferation in macrophages	0.014409	0.0479583	0.531742	1.80149	10310	11	MAP2K1 TNF MAPK1 JUN MAPK3 NFKBIA NFKB1					N.S.
DNA replication	0.014743	0.048924	0.248436	1.69624	14400	111	PCNA PSMA5 PSMA4 PSMA6 PSMC1 PSMA2 MCM3 PSMC2 XPO1 PSMA7 PSMD11 AURKB NUDC MCM4 SSBP1 NUP98 SGO1 CENPF POLA1 PAK3 PSMC5 RFC2 RFC3 RPS27 PSMD2 PSMD1 PSMD6 PSMD7 PSMD13 TAOK1 PSMB9 PSME3 ORC4 PSME2 POLD3 E2F3 ORC5 RNASEH2B PSMB8 CENPP CDK2 NUP133					N.S.
EGF/EGFR signaling pathway		N.S.						0.000713879	7.0922	51.3815	['MAP2K1' 'PCNA' 'CFL1' 'AP2M1' 'CRKL']	0.0224574
HIV-induced T cell apoptosis		N.S.						9.96772e-06	66.6667	767.744	['CD4' 'FAS' 'CD3E']	0.00167236
Interleukin-4 regulation of apoptosis		N.S.						0.000388779	5.24345	41.1742	['HSPA8' 'CDKN1A' 'CXCL8' 'CCL20' 'CTSL' 'FGL2' 'IL18']	0.0150527
LKB1 signaling events		N.S.						0.00167652	12.766	81.5877	['YWHAE' 'HSP90AA1' 'YWHAQ']	0.0415007
Nef-mediated CD4 downregulation		N.S.						9.96772e-06	66.6667	767.744	['CD4' 'LCK' 'AP2M1']	0.00150513
Negative regulators of RIG-I/MDA5 signaling		N.S.						0.00059341	18.1818	135.084	['HERC5' 'IFIH1' 'PCBP2']	0.0208383
N-glycan trimming in the ER and calnexin/calreticulin cycle		N.S.						3.34477e-05	46.1538	475.64	['PDIA3' 'MOGS' 'UGGT1']	0.00280589
PIK3C1/AKT pathway		N.S.						2.73467e-05	22.8571	240.158	['YWHAE' 'CDKN1A' 'HSP90AA1' 'YWHAQ']	0.0027529
Signaling by ERBB2		N.S.						0.00171865	7.84314	49.9311	['MAP2K1' 'HSP90AA1' 'CDKN1A' 'ERBB3']	0.0418575
Signaling events mediated by HDAC class II		N.S.						0.000901066	15.7895	110.715	['YWHAE' 'TUBA1B' 'HSP90AA1']	0.0261656

## Sheet: Biocarta 2016
BioCarta 2016	FGSEA rank-based enrichment analysis							Enrichr over-representation test (top 100 genes)
pathway	pval	padj	ES	NES	nMoreExtreme	size	leadingEdge	p-value	z-score	combined score	Genes	padj
Lck and Fyn tyrosine kinases in initiation of TCR Activation Homo sapiens h tcraPathway	9.937e-06	0.00185822	0.754835	2.46747	6	10	CD4 CD3E LCK HLA-DRA FYN CD247 ZAP70	3.34477e-05	46.1538	475.64	['CD4' 'LCK' 'CD3E']	0.00396355
Role of ERBB2 in Signal Transduction and Oncology Homo sapiens h her2Pathway	6.08991e-05	0.00524725	0.630085	2.39944	45	15	ERBB3 MAP2K1 IL6 MAPK1 JAK3 EP300 MAPK3 STAT3 EGFR					N.S.
Ceramide Signaling Pathway Homo sapiens h ceramidePathway	8.41805e-05	0.00524725	0.655361	2.36464	61	13	MAP2K1 TNF BCL2 AIFM1 MAPK1 RIPK1 TRADD MAPK3 NFKBIA BIRC3					N.S.
Role of MEF2D in T-cell Apoptosis Homo sapiens h mef2dPathway	0.000190293	0.00787096	0.574183	2.33622	147	18	CD4 CD3E LCK HLA-DRA FYN CD247 EP300 HDAC2 ZAP70	0.000446403	20	154.286	['CD4' 'LCK' 'CD3E']	0.0211595
IL-2 Receptor Beta Chain in T cell Activation Homo sapiens h il2rbPathway	0.000210792	0.00787096	0.504433	2.33439	173	26	PPIA PCNA MAP2K1 CRKL BCL2 MAPK1 JAK3 TFDP1 CCND1 MAPK3 IL2RA	4.52452e-06	20.4082	251.143	['MAP2K1' 'PCNA' 'FAS' 'PPIA' 'CRKL']	0.00107231
Melanocyte Development and Pigmentation Pathway Homo sapiens h melanocytepathway	0.000252544	0.00787096	0.71221	2.2384	174	9	MAP2K1 BCL2 KITLG MAPK1 EP300 MAPK3 KIT					N.S.
Erk1/Erk2 Mapk Signaling pathway Homo sapiens h erkPathway	0.000315145	0.00794844	0.682417	2.23074	221	10	MAP2K1 MAPK1 MAPK3 STAT3 NGF TERT MKNK2 MKNK1					N.S.
Platelet Amyloid Precursor Protein Pathway Homo sapiens h plateletAppPathway	0.000372203	0.00794844	0.828932	2.07336	236	5	SERPINE1 PLG PLAU PLAT					N.S.
Influence of Ras and Rho proteins on G1 to S Transition Homo sapiens h RacCycDPathway	0.000382545	0.00794844	0.636269	2.228	277	12	MAP2K1 MAPK1 TFDP1 CCND1 MAPK3 PAK3 CDK6 NFKBIA CDK2 CCNE1					N.S.
Activation of Csk by cAMP-dependent Protein Kinase Inhibits Signaling through the T Cell Receptor Homo sapiens h CSKPathway	0.00053397	0.00998525	0.522221	2.24525	425	21	CD4 CD3E LCK HLA-DRA GNAS CD247 CCL4					N.S.
T Cell Receptor Signaling Pathway Homo sapiens h tcrPathway	0.000636009	0.0108122	0.478217	2.21307	524	26	CD4 CD3E LCK MAP2K1 HLA-DRA FYN CD247 JUN MAPK3 ZAP70	0.000164998	14.5455	126.685	['MAP2K1' 'CD4' 'LCK' 'CD3E']	0.00977612
IL-7 Signal Transduction Homo sapiens h il7Pathway	0.000718356	0.0111944	0.638042	2.16196	513	11	LCK FYN BCL2 JAK3 CREBBP EP300 PTK2B					N.S.
Fibrinolysis Pathway Homo sapiens h fibrinolysisPathway	0.00084274	0.0118244	0.633257	2.14575	602	11	SERPINE1 CAPZB PLG PLAU PLAT FGA FGG					N.S.
Induction of apoptosis through DR3 and DR4/5 Death Receptors Homo sapiens h deathPathway	0.000885253	0.0118244	0.598828	2.16066	651	13	CASP7 TNFSF10 PARP1 TNFRSF10B TNFRSF10A RIPK1 TRADD TNFSF12					N.S.
IL-10 Anti-inflammatory Signaling Pathway Homo sapiens h il10Pathway	0.00108861	0.0132526	0.694973	2.08972	740	8	IL1A IL6 TNF BLVRB HMOX1 MAP2K6					N.S.
Keratinocyte Differentiation Homo sapiens h keratinocytePathway	0.00113391	0.0132526	0.466033	2.15669	935	26	MAP2K1 TNF BCL2 MAP2K3 MAPK1 JUN PLAT RIPK1 MAPK3 EGFR MAP2K6 MAP2K7 NFKBIA BIRC3					N.S.
Stress Induction of HSP Regulation Homo sapiens h hsp27Pathway	0.00122301	0.0134531	0.719781	2.05792	817	7	IL1A HSPB1 TNF BCL2 APAF1	4.24153e-05	42.8571	431.486	['IL1A' 'HSPB1' 'FAS']	0.00335081
TGF beta signaling pathway Homo sapiens h tgfbPathway	0.00152336	0.015826	0.614503	2.0822	1089	11	MAP2K1 SMAD3 CREBBP EP300 MAPK3 PROC SMAD7 SMAD4					N.S.
The Co-Stimulatory Signal During T-cell Activation Homo sapiens h ctla4Pathway	0.00180264	0.0177418	0.592744	2.07559	1309	12	CD3E LCK HLA-DRA CD247 ITK					N.S.
Classical Complement Pathway Homo sapiens h classicPathway	0.0021355	0.0199669	0.60403	2.04671	1527	11	CXCL10 C1R C4A C1S PSMA7 C8A C3					N.S.
Alternative Complement Pathway Homo sapiens h alternativePathway	0.00230484	0.0205241	0.731845	1.97079	1508	6	CXCL10 CFP PSMA7 C8A C3					N.S.
Ras-Independent pathway in NK cell-mediated cytotoxicity Homo sapiens h nkcellsPathway	0.00413595	0.034892	0.623282	1.95891	2865	9	MAP2K1 IL18 B2M CD2 MAPK3					N.S.
Links between Pyk2 and Map Kinases Homo sapiens h pyk2Pathway	0.00437313	0.034892	0.56211	1.96832	3177	12	MAP2K1 CRKL MAP2K3 MAPK1 JUN MAPK3 PTK2B					N.S.
NFkB activation by Nontypeable Hemophilus influenzae Homo sapiens h nthiPathway	0.00447812	0.034892	0.508594	1.98306	3417	16	CXCL8 TNF MAP2K3 SMAD3 CREBBP EP300 MAP2K6 NFKBIA SMAD4 IL1B					N.S.
Regulation of p27 Phosphorylation during Cell Cycle Progression Homo sapiens h p27Pathway	0.00493444	0.0369096	0.741733	1.85525	3141	5	CKS1B TFDP1 RBX1 CDK2 CCNE1					N.S.
Cell Cycle: G1/S Check Point Homo sapiens h g1Pathway	0.00605946	0.0420936	0.508879	1.93787	4576	15	TP53 CDK1 SMAD3 TFDP1 CCND1 PAK3 CDK6 SMAD4 CDK2 CCNE1					N.S.
Antigen Processing and Presentation Homo sapiens h mhcPathway	0.00607769	0.0420936	0.660318	1.88791	4064	7	B2M HLA-DRA TAP2 PSMB9 CD74 HLA-A					N.S.
Lectin Induced Complement Pathway Homo sapiens h lectinPathway	0.00678787	0.0449273	0.655996	1.87555	4539	7	CXCL10 C4A PSMA7 C8A C3					N.S.
Downregulated of MTA-3 in ER-negative Breast Tumors Homo sapiens h mta3Pathway	0.00696733	0.0449273	0.602076	1.89226	4827	9	HSPB1 GAPDH TUBA1C ALDOA TUBA3C					N.S.

## Sheet: Reactome 2016
Reactome 2016	FGSEA rank-based enrichment analysis							Enrichr over-representation test (top 100 genes)
pathway	pval	padj	ES	NES	nMoreExtreme	size	leadingEdge	p-value	z-score	combined score	Genes	padj
Signal Transduction Homo sapiens R-HSA-162582	9.99999e-07	7.75848e-05	0.227334	1.86786	0	707	YWHAQ YWHAE CXCL10 ERBB3 LCK MAP2K1 AP2M1 FKBP1A CXCL8 FLT4 CCL20 MARK3 CDKN1A HSP90AA1 HSPB1 PSMA5 CRKL CCL5 IL6 CX3CL1 MDK JUP TP53 SERPINE1 CCL2 TGFB1 VEGFA PPBP TNFSF10 PSMA4 PSMA6 PLG C5AR1 RACK1 MYL6 PPP2R1A TNF ACTG1 ACVR1B GNAS FGB PDGFA EIF4B FYN AXL DUSP5 SAA1 CCL4 ARHGEF2 PSMC1 PSMA2 CDK1 ATP2A2 PSMC2 XPO1 PSMA7 PARP1 KIF5B PSMD11 TNFRSF10B LATS1 BMPR2 DUSP4 KITLG MAPK1 CCL7 PRKCI TNFR…					N.S.
Immune System Homo sapiens R-HSA-168256	1e-06	7.75848e-05	0.289344	2.36876	0	657	IL1A RPSA CXCL10 TXN CD4 ERBB3 CD3E SELL LCK PCBP2 CTSL MAP2K1 AP2M1 IL18 OAS2 TLR3 CFB IFIH1 RELB IFITM2 MARK3 CDKN1A BST2 HERC5 IFIT2 HSP90AA1 PDIA3 PSMA5 CRKL IL6 TNFSF13B IL32 IFIT1 XAF1 B2M C4B SPSB1 CFH S100A12 LGALS3 HLA-C IGHG2 IGHG4 IGHG1 IGLC2 HLA-DRA C1R IFNG CD274 PSMA4 PSMA6 C5AR1 PPP2R1A TNF C4A ACTG1 IL15RA CD8A IGHM NFATC2 NLRP1 FGB PDGFA CARD11 FYN IL7R DUSP5 CD247 SAA1 CD8B BCL2…	1.25146e-09	3.61991	74.2044	['CDKN1A' 'IFITM2' 'TXN' 'CD3E' 'RELB' 'CRKL' 'IFIT2' 'HERC5' 'IFIH1' 'ERBB3' 'CTSL' 'CFL1' 'PCBP2' 'MARK3' 'AP2M1' 'PDIA3' 'MAP2K1' 'HSP90AA1' 'IL18' 'BST2' 'PSMA5' 'IL1A' 'CD4' 'SELL' 'OAS2' 'LCK' 'CFB' 'TLR3']	1.91474e-06
Innate Immune System Homo sapiens R-HSA-168249	1.00033e-06	7.75848e-05	0.315264	2.4708	0	334	RPSA CXCL10 TXN CD4 ERBB3 LCK PCBP2 CTSL MAP2K1 TLR3 CFB IFIH1 RELB MARK3 CDKN1A HERC5 HSP90AA1 PSMA5 B2M C4B CFH S100A12 LGALS3 HLA-C IGHG2 IGHG4 IGHG1 IGLC2 C1R PSMA4 PSMA6 C5AR1 PPP2R1A C4A ACTG1 NFATC2 NLRP1 FGB PDGFA CARD11 FYN DUSP5 CD247 SAA1 BCL2 C1S PSMC1 PSMA2 PSMC2 PSMA7 PSMD11 DUSP4 KITLG MAP2K3 MAPK1 ITK JUN ISG15 MAPK9 PELI1 LY96 JAK3 TRAF3 CREBBP AKAP9 RBX1 EP300 ADCY5 RIPK1 BRAF T…	4.83849e-07	4.21314	61.2653	['MAP2K1' 'HSP90AA1' 'CDKN1A' 'TXN' 'RELB' 'HERC5' 'PSMA5' 'IFIH1' 'CD4' 'ERBB3' 'CTSL' 'LCK' 'CFL1' 'PCBP2' 'MARK3' 'CFB' 'TLR3']	0.000246763
Cytokine Signaling in Immune system Homo sapiens R-HSA-1280215	1.00054e-06	7.75848e-05	0.327974	2.5504	0	304	IL1A CD4 ERBB3 LCK MAP2K1 IL18 OAS2 RELB IFITM2 MARK3 BST2 HERC5 IFIT2 PSMA5 CRKL IL6 TNFSF13B IL32 IFIT1 XAF1 B2M HLA-C HLA-DRA IFNG PSMA4 PSMA6 PPP2R1A TNF IL15RA FGB PDGFA FYN IL7R DUSP5 PSMC1 PSMA2 PSMC2 PSMA7 PSMD11 DUSP4 KITLG MAPK1 ISG15 PELI1 JAK3 PTAFR TRAF3 PIAS1 AKAP9 RBX1 NUP98 BRAF MAPK3 PRL STAT3 IL36G SOCS2 IL2RA IL20 IL12B EGF IL19 EGFR FN1 IL13 IL3 IL17A FGA FGG PSMC5 PPM1B PSMD2…	4.39512e-07	4.83871	70.8271	['MAP2K1' 'IFITM2' 'IL18' 'RELB' 'CRKL' 'IFIT2' 'HERC5' 'BST2' 'PSMA5' 'IL1A' 'CD4' 'ERBB3' 'OAS2' 'LCK' 'MARK3']	0.000336227
Signaling by Interleukins Homo sapiens R-HSA-449147	1.00706e-06	7.75848e-05	0.34089	2.4878	0	169	IL1A CD4 ERBB3 LCK MAP2K1 IL18 MARK3 PSMA5 CRKL IL6 IL32 PSMA4 PSMA6 PPP2R1A IL15RA FGB PDGFA FYN IL7R DUSP5 PSMC1 PSMA2 PSMC2 PSMA7 PSMD11 DUSP4 KITLG MAPK1 PELI1 JAK3 AKAP9 RBX1 BRAF MAPK3 STAT3 IL36G IL2RA IL20 IL12B IL19 EGFR FN1 IL13 IL3 IL17A FGA FGG PSMC5 PSMD2 PSMD1 PSMD6 PSMD7 PSMD13 PRTN3 KIT MAP2K6 PTK2B MAP3K11 LIF HBEGF PSMB9 STAT1 IL11 IFNL3 IFNL2 IFNL1	0.000153949	4.59184	40.3112	['PSMA5' 'IL1A' 'CD4' 'MAP2K1' 'ERBB3' 'LCK' 'IL18' 'MARK3' 'CRKL']	0.0147213
Signaling by VEGF Homo sapiens R-HSA-194138	1.01519e-06	7.75848e-05	0.374557	2.63505	0	132	ERBB3 MAP2K1 FLT4 MARK3 HSP90AA1 HSPB1 PSMA5 JUP VEGFA PSMA4 PSMA6 PPP2R1A FGB PDGFA FYN AXL DUSP5 PSMC1 PSMA2 PSMC2 PSMA7 PSMD11 DUSP4 KITLG MAPK1 KDR JAK3 AKAP9 RBX1 RHOA BRAF MAPK3 PAK3 IL2RA FLT1 EGFR FN1 CTNNB1 IL3 FGA FGG PSMC5 PSMD2 PSMD1 PSMD6 PSMD7 PSMD13 KIT VEGFD ABI1 ROCK1 PTK2B MAP3K11 HBEGF PSMB9					N.S.
VEGFA-VEGFR2 Pathway Homo sapiens R-HSA-4420097	1.0162e-06	7.75848e-05	0.361585	2.53423	0	129	ERBB3 MAP2K1 MARK3 HSP90AA1 HSPB1 PSMA5 JUP VEGFA PSMA4 PSMA6 PPP2R1A FGB PDGFA FYN AXL DUSP5 PSMC1 PSMA2 PSMC2 PSMA7 PSMD11 DUSP4 KITLG MAPK1 KDR JAK3 AKAP9 RBX1 RHOA BRAF MAPK3 PAK3 IL2RA EGFR FN1 CTNNB1 IL3 FGA FGG PSMC5 PSMD2 PSMD1 PSMD6 PSMD7 PSMD13 KIT ABI1 ROCK1 PTK2B MAP3K11 HBEGF PSMB9					N.S.
Interferon Signaling Homo sapiens R-HSA-913531	1.01808e-06	7.75848e-05	0.358923	2.49921	0	124	OAS2 IFITM2 BST2 HERC5 IFIT2 IFIT1 XAF1 B2M HLA-C HLA-DRA IFNG ISG15 PTAFR PIAS1 NUP98 MAPK3 PPM1B IRF9 ICAM1 IFIT3 DDX58 RSAD2 OASL OAS1 SAMHD1 TRIM22 STAT1 OAS3 ISG20 MX1 MX2 IFNB1 GBP4 GBP1 IFITM3 STAT2 IFI6 IFI27 USP18 EIF2AK2 PTPN11 IFITM1 PML ADAR UBE2L6 HLA-A PSMB8 TRIM31 TRIM8 IFI35 EIF4A2 SP100 HLA-F TRIM14 NUP133 EGR1 UBA7 HLA-B EIF4G2 GBP3 EIF4G1 MT2A TRIM26 IRF7 NUP54 NUP88 NUP62 NUP2…					N.S.
HIV Infection Homo sapiens R-HSA-162906	1.0236e-06	7.75848e-05	0.363845	2.48813	0	112	PPIA CD4 LCK AP2M1 PSMA5 B2M PSMA4 PSMA6 FYN CD247 CD8B PSMC1 PSMA2 PSMC2 XPO1 PSMA7 PSMD11 CHMP5 ELOB NPM1 RANBP1 HMGA1 ELOA GTF2H4 RBX1 VTA1 NUP98 CHMP2A PSMC5 PSMD2 PSMD1 PSMD6 POLR2B PSMD7 PSMD13 CHMP2B MNAT1 PSMB9 APOBEC3G TAF13 GTF2H2 PSME3 ELL GTF2H3 PSME2 NMT1 NELFE HLA-A TAF10 PSMB8 NUP133 CCNH ERCC2 PSME4 ERCC3 PSME1 TAF11 NUP54 NUP88 NUP62 ELOC NUP214 GTF2F2 AP2A2 PSMD8 NUP210 GTF2E2 P…					N.S.
FCERI mediated MAPK activation Homo sapiens R-HSA-2871796	1.02621e-06	7.75848e-05	0.369726	2.50726	0	107	ERBB3 MAP2K1 MARK3 PSMA5 IGLC2 PSMA4 PSMA6 PPP2R1A FGB PDGFA FYN DUSP5 PSMC1 PSMA2 PSMC2 PSMA7 PSMD11 DUSP4 KITLG MAPK1 JUN MAPK9 JAK3 AKAP9 RBX1 BRAF MAPK3 IL2RA EGFR FN1 IL3 FGA FGG PSMC5 PSMD2 PSMD1 PSMD6 PSMD7 PSMD13 KIT MAP2K7 MAP3K11 HBEGF PSMB9					N.S.
MAPK1/MAPK3 signaling Homo sapiens R-HSA-5684996	1.03071e-06	7.75848e-05	0.380823	2.5489	0	100	ERBB3 MAP2K1 MARK3 PSMA5 IL6 PSMA4 PSMA6 PPP2R1A FGB PDGFA FYN DUSP5 PSMC1 PSMA2 CDK1 PSMC2 PSMA7 PSMD11 DUSP4 KITLG MAPK1 JAK3 AKAP9 RBX1 BRAF MAPK3 IL2RA EGFR FN1 IL3 FGA FGG PSMC5 PSMD2 PSMD1 PSMD6 PSMD7 PSMD13 KIT					N.S.
VEGFR2 mediated cell proliferation Homo sapiens R-HSA-5218921	1.03139e-06	7.75848e-05	0.384637	2.56934	0	99	ERBB3 MAP2K1 MARK3 PSMA5 VEGFA PSMA4 PSMA6 PPP2R1A FGB PDGFA FYN DUSP5 PSMC1 PSMA2 PSMC2 PSMA7 PSMD11 DUSP4 KITLG MAPK1 KDR JAK3 AKAP9 RBX1 BRAF MAPK3 IL2RA EGFR FN1 IL3 FGA FGG PSMC5 PSMD2 PSMD1 PSMD6 PSMD7 PSMD13 KIT MAP3K11 HBEGF PSMB9					N.S.
Programmed Cell Death Homo sapiens R-HSA-5357801	1.03571e-06	7.75848e-05	0.400675	2.64304	0	93	YWHAQ YWHAE TLR3 DSP PSMA5 VIM CASP7 TP53 TNFSF10 PSMA4 PSMA6 BCL2 PSMC1 PSMA2 PSMC2 PSMA7 PSMD11 TNFRSF10B TNFRSF10A LY96 DYNLL1 TFDP1 RIPK1 TRADD CTNNB1 APAF1 PSMC5 PSMD2 PSMD1 PSMD6 PSMD7 PSMD13 PROC ROCK1 DAPK3 DAPK1 TLR4 STK24 PMAIP1 PSMB9 PSME3 BIRC3 PSME2 NMT1 H1-4 PSMB8	2.00228e-05	8.43373	91.2416	['YWHAE' 'DSP' 'PSMA5' 'YWHAQ' 'FAS' 'VIM' 'TLR3']	0.0043764
Apoptosis Homo sapiens R-HSA-109581	1.03739e-06	7.75848e-05	0.403196	2.64743	0	91	YWHAQ YWHAE TLR3 DSP PSMA5 VIM CASP7 TP53 TNFSF10 PSMA4 PSMA6 BCL2 PSMC1 PSMA2 PSMC2 PSMA7 PSMD11 TNFRSF10B TNFRSF10A LY96 DYNLL1 TFDP1 RIPK1 TRADD CTNNB1 APAF1 PSMC5 PSMD2 PSMD1 PSMD6 PSMD7 PSMD13 PROC ROCK1 DAPK3 DAPK1 TLR4 STK24 PMAIP1 PSMB9	1.77965e-05	8.58896	93.9332	['YWHAE' 'DSP' 'PSMA5' 'YWHAQ' 'FAS' 'VIM' 'TLR3']	0.0045381
Interferon alpha/beta signaling Homo sapiens R-HSA-909733	1.11155e-06	7.75848e-05	0.514745	2.86605	0	47	OAS2 IFITM2 BST2 IFIT2 IFIT1 XAF1 HLA-C ISG15 IRF9 IFIT3 RSAD2 OASL OAS1 SAMHD1 STAT1 OAS3 ISG20 MX1 MX2 IFNB1 IFITM3 STAT2 IFI6 IFI27 USP18 PTPN11 IFITM1 ADAR HLA-A PSMB8 IFI35 HLA-F EGR1 HLA-B	0.000374898	11.7647	92.8101	['BST2' 'IFITM2' 'OAS2' 'IFIT2']	0.0260725
Chemokine receptors bind chemokines Homo sapiens R-HSA-380108	1.15798e-06	7.75848e-05	0.586664	2.98945	0	35	CXCL10 CXCL8 CCL20 CCL5 CX3CL1 CCL2 PPBP CCL4 CCL7 CCR9 CCL17 CXCL1 CCL28 CCL27 PF4 CXCR2 CCL19 CXCL5 CCR1 CXCL2 ACKR4 CXCL11 CXCR6 XCR1					N.S.
Metabolism of proteins Homo sapiens R-HSA-392499	2.00006e-06	9.7025e-05	0.242677	1.94801	1	465	PCNA RPSA CCT5 TXN TUBA1B PFDN5 UGGT1 HYOU1 TIMM10 MOGS CXCL8 PDIA6 PDIA3 RPLP0 EEF1B2 COPB2 B2M TP53 CCL2 CAPZB DPM1 PLG MUC6 AREG MMP1 MVD CTSG RPS10 RPS18 TBCB EIF4B DPP4 GSN CFP SAA1 TCP1 CCT6A ATP5F1B RPS12 CCT8 CCT4 ATP5F1A RPS17 TUBA1C EIF3E RPS14 RPS5 PARP1 CCT7 IGFBP6 NOP56 COPG2 KIF5B RPS20 ACE2 EIF2AK3 PIGO AURKB DYNLL1 SRP14 CALR PABPC1 LMAN2 CSNK2B PIAS1 USP9X MRPL13 UBE2I PIGA GOLGB…	8.14687e-05	2.97952	28.053	['PDIA3' 'COPB2' 'PCNA' 'CXCL8' 'RPLP0' 'MOGS' 'RPSA' 'TXN' 'TIMM10' 'PDIA6' 'EEF1B2' 'TUBA1B' 'HYOU1' 'PFDN5' 'UGGT1' 'CCT5']	0.0113316
Disease Homo sapiens R-HSA-1643685	2.00078e-06	9.7025e-05	0.286826	2.24006	1	320	PPIA RPSA CD4 ERBB3 LCK MAP2K1 AP2M1 FKBP1A TLR3 HSP90AA1 RPLP0 PSMA5 B2M TGFB1 PSMA4 PSMA6 MUC6 PPP2R1A RPS10 RPS18 PDGFA FYN TCN2 CFP CD247 CD8B PSMC1 PSMA2 RPS12 RPS17 PSMC2 XPO1 RPS14 PSMA7 RPS5 PSMD11 RPS20 KITLG MAP2K3 ISG15 CHMP5 ELOB LY96 CALR NPM1 SMAD3 ERLEC1 ZMYM2 TRAF3 CREBBP MRPL13 RANBP1 RPL36 MUC13 RPS11 HMGA1 ELOA IPO5 GTF2H4 RBX1 EP300 VTA1 HDAC2 FBXW7 NUP98 CHMP2A ADAMTS1 RPL28 …	1.47357e-05	3.86207	42.9664	['MAP2K1' 'HSP90AA1' 'CDKN1A' 'RPLP0' 'RPSA' 'FKBP1A' 'PSMA5' 'CD4' 'ERBB3' 'LCK' 'ALB' 'PPIA' 'AP2M1' 'TLR3']	0.00450913
Infectious disease Homo sapiens R-HSA-5663205	2.00788e-06	9.7025e-05	0.314106	2.33861	1	198	PPIA RPSA CD4 LCK MAP2K1 AP2M1 HSP90AA1 RPLP0 PSMA5 B2M TGFB1 PSMA4 PSMA6 RPS10 RPS18 FYN CD247 CD8B PSMC1 PSMA2 RPS12 RPS17 PSMC2 XPO1 RPS14 PSMA7 RPS5 PSMD11 RPS20 MAP2K3 ISG15 CHMP5 ELOB CALR NPM1 MRPL13 RANBP1 RPL36 RPS11 HMGA1 ELOA IPO5 GTF2H4 RBX1 VTA1 NUP98 CHMP2A	6.24116e-05	5.17241	50.0781	['PSMA5' 'CD4' 'MAP2K1' 'HSP90AA1' 'LCK' 'RPLP0' 'RPSA' 'PPIA' 'AP2M1']	0.01061
Frs2-mediated activation Homo sapiens R-HSA-170968	2.06561e-06	9.7025e-05	0.390482	2.59757	1	97	ERBB3 MAP2K1 MARK3 PSMA5 CRKL PSMA4 PSMA6 PPP2R1A FGB PDGFA FYN DUSP5 PSMC1 PSMA2 PSMC2 PSMA7 PSMD11 DUSP4 KITLG MAPK1 JAK3 AKAP9 RBX1 BRAF MAPK3 IL2RA EGFR FN1 NGF IL3 FGA FGG PSMC5 PSMD2 PSMD1 PSMD6 PSMD7 PSMD13 KIT MAP3K11 HBEGF PSMB9					N.S.
Prolonged ERK activation events Homo sapiens R-HSA-169893	2.06561e-06	9.7025e-05	0.390482	2.59757	1	97	ERBB3 MAP2K1 MARK3 PSMA5 CRKL PSMA4 PSMA6 PPP2R1A FGB PDGFA FYN DUSP5 PSMC1 PSMA2 PSMC2 PSMA7 PSMD11 DUSP4 KITLG MAPK1 JAK3 AKAP9 RBX1 BRAF MAPK3 IL2RA EGFR FN1 NGF IL3 FGA FGG PSMC5 PSMD2 PSMD1 PSMD6 PSMD7 PSMD13 KIT MAP3K11 HBEGF PSMB9					N.S.
G2/M Transition Homo sapiens R-HSA-69275	2.0685e-06	9.7025e-05	0.379642	2.51498	1	95	YWHAE HSP90AA1 PSMA5 TP53 PSMA4 PSMA6 PPP2R1A PSMC1 PSMA2 CDK1 PSMC2 XPO1 PSMA7 HAUS6 PSMD11 DYNLL1 AKAP9 NEDD1 EP300 MBD1 LIN54 CENPF PAK3 DCTN2 PSMC5 PPP1CB PSMD2 PSMD1 PSMD6 PSMD7 PSMD13 MNAT1 PSMB9 PSME3 PSME2 PKMYT1 PSMB8 CDK2 OPTN CCNH PSME4 PPP2R2A FBXW11 RBBP4 PSME1 NDE1 CDC25A PSMD8 TUBGCP3 TUBGCP2 RAB8A PCNT NINL CEP43 PRKACA PRKAR2B CEP135 CDK5RAP2 CNTRL CEP250 PSMB10 TPX2 DCTN1 UBA52					N.S.
Glycolysis Homo sapiens R-HSA-70171	2.88512e-06	9.7025e-05	0.840075	2.6405	1	9	ENO1 PKM GAPDH PPP2R1A ENO2 PFKFB3 ALDOA					N.S.
Interleukin-2 signaling Homo sapiens R-HSA-451927	3.08793e-06	9.7025e-05	0.372162	2.50082	2	102	ERBB3 LCK MAP2K1 MARK3 PSMA5 PSMA4 PSMA6 PPP2R1A FGB PDGFA FYN DUSP5 PSMC1 PSMA2 PSMC2 PSMA7 PSMD11 DUSP4 KITLG MAPK1 JAK3 AKAP9 RBX1 BRAF MAPK3 IL2RA EGFR FN1 IL3 FGA FGG PSMC5 PSMD2 PSMD1 PSMD6 PSMD7 PSMD13 KIT PTK2B MAP3K11 HBEGF PSMB9					N.S.
Signalling to ERKs Homo sapiens R-HSA-187687	3.08985e-06	9.7025e-05	0.373597	2.50554	2	101	ERBB3 MAP2K1 MARK3 PSMA5 CRKL PSMA4 PSMA6 PPP2R1A FGB PDGFA FYN DUSP5 PSMC1 PSMA2 PSMC2 PSMA7 PSMD11 DUSP4 KITLG MAPK1 JAK3 AKAP9 RBX1 BRAF MAPK3 IL2RA EGFR FN1 NGF IL3 FGA FGG PSMC5 PSMD2 PSMD1 PSMD6 PSMD7 PSMD13 KIT					N.S.
Signaling by Leptin Homo sapiens R-HSA-2586552	3.08985e-06	9.7025e-05	0.370302	2.48345	2	101	ERBB3 MAP2K1 MARK3 PSMA5 PSMA4 PSMA6 PPP2R1A FGB PDGFA FYN DUSP5 PSMC1 PSMA2 PSMC2 PSMA7 PSMD11 DUSP4 KITLG MAPK1 JAK3 AKAP9 RBX1 BRAF MAPK3 STAT3 LEP IL2RA EGFR FN1 IL3 FGA FGG PSMC5 PSMD2 PSMD1 PSMD6 PSMD7 PSMD13 KIT MAP3K11 HBEGF PSMB9					N.S.
ARMS-mediated activation Homo sapiens R-HSA-170984	3.1006e-06	9.7025e-05	0.382757	2.54085	2	96	ERBB3 MAP2K1 MARK3 PSMA5 PSMA4 PSMA6 PPP2R1A FGB PDGFA FYN DUSP5 PSMC1 PSMA2 PSMC2 PSMA7 PSMD11 DUSP4 KITLG MAPK1 JAK3 AKAP9 RBX1 BRAF MAPK3 IL2RA EGFR FN1 NGF IL3 FGA FGG PSMC5 PSMD2 PSMD1 PSMD6 PSMD7 PSMD13 KIT MAP3K11 HBEGF PSMB9					N.S.
Signalling to p38 via RIT and RIN Homo sapiens R-HSA-187706	3.1006e-06	9.7025e-05	0.382757	2.54085	2	96	ERBB3 MAP2K1 MARK3 PSMA5 PSMA4 PSMA6 PPP2R1A FGB PDGFA FYN DUSP5 PSMC1 PSMA2 PSMC2 PSMA7 PSMD11 DUSP4 KITLG MAPK1 JAK3 AKAP9 RBX1 BRAF MAPK3 IL2RA EGFR FN1 NGF IL3 FGA FGG PSMC5 PSMD2 PSMD1 PSMD6 PSMD7 PSMD13 KIT MAP3K11 HBEGF PSMB9					N.S.
Mitotic G2-G2/M phases Homo sapiens R-HSA-453274	3.1006e-06	9.7025e-05	0.381837	2.53474	2	96	YWHAE HSP90AA1 PSMA5 TP53 PSMA4 PSMA6 PPP2R1A PSMC1 PSMA2 CDK1 PSMC2 XPO1 PSMA7 HAUS6 PSMD11 DYNLL1 AKAP9 NEDD1 EP300 MBD1 LIN54 CENPF PAK3 DCTN2 PSMC5 PPP1CB PSMD2 PSMD1 PSMD6 PSMD7 PSMD13 MNAT1 PSMB9 PSME3 PSME2 E2F3 PKMYT1 PSMB8 CDK2 OPTN CCNH PSME4 PPP2R2A FBXW11 RBBP4 PSME1 NDE1 CDC25A PSMD8 TUBGCP3 TUBGCP2 RAB8A PCNT NINL CEP43 PRKACA PRKAR2B CEP135 CDK5RAP2 CNTRL CEP250 PSMB10 TPX2 DCTN1 U…					N.S.
GRB2 events in EGFR signaling Homo sapiens R-HSA-179812	3.10274e-06	9.7025e-05	0.378507	2.50746	2	95	ERBB3 MAP2K1 MARK3 PSMA5 PSMA4 PSMA6 PPP2R1A FGB PDGFA FYN DUSP5 PSMC1 PSMA2 PSMC2 PSMA7 PSMD11 DUSP4 KITLG MAPK1 JAK3 AKAP9 RBX1 BRAF MAPK3 IL2RA EGFR FN1 IL3 FGA FGG PSMC5 PSMD2 PSMD1 PSMD6 PSMD7 PSMD13 KIT MAP3K11 HBEGF PSMB9					N.S.
RAF/MAP kinase cascade Homo sapiens R-HSA-5673001	3.10274e-06	9.7025e-05	0.378507	2.50746	2	95	ERBB3 MAP2K1 MARK3 PSMA5 PSMA4 PSMA6 PPP2R1A FGB PDGFA FYN DUSP5 PSMC1 PSMA2 PSMC2 PSMA7 PSMD11 DUSP4 KITLG MAPK1 JAK3 AKAP9 RBX1 BRAF MAPK3 IL2RA EGFR FN1 IL3 FGA FGG PSMC5 PSMD2 PSMD1 PSMD6 PSMD7 PSMD13 KIT MAP3K11 HBEGF PSMB9					N.S.
SHC1 events in EGFR signaling Homo sapiens R-HSA-180336	3.10274e-06	9.7025e-05	0.378507	2.50746	2	95	ERBB3 MAP2K1 MARK3 PSMA5 PSMA4 PSMA6 PPP2R1A FGB PDGFA FYN DUSP5 PSMC1 PSMA2 PSMC2 PSMA7 PSMD11 DUSP4 KITLG MAPK1 JAK3 AKAP9 RBX1 BRAF MAPK3 IL2RA EGFR FN1 IL3 FGA FGG PSMC5 PSMD2 PSMD1 PSMD6 PSMD7 PSMD13 KIT MAP3K11 HBEGF PSMB9					N.S.
SHC1 events in ERBB4 signaling Homo sapiens R-HSA-1250347	3.10274e-06	9.7025e-05	0.378507	2.50746	2	95	ERBB3 MAP2K1 MARK3 PSMA5 PSMA4 PSMA6 PPP2R1A FGB PDGFA FYN DUSP5 PSMC1 PSMA2 PSMC2 PSMA7 PSMD11 DUSP4 KITLG MAPK1 JAK3 AKAP9 RBX1 BRAF MAPK3 IL2RA EGFR FN1 IL3 FGA FGG PSMC5 PSMD2 PSMD1 PSMD6 PSMD7 PSMD13 KIT MAP3K11 HBEGF PSMB9					N.S.
SOS-mediated signalling Homo sapiens R-HSA-112412	3.10274e-06	9.7025e-05	0.378507	2.50746	2	95	ERBB3 MAP2K1 MARK3 PSMA5 PSMA4 PSMA6 PPP2R1A FGB PDGFA FYN DUSP5 PSMC1 PSMA2 PSMC2 PSMA7 PSMD11 DUSP4 KITLG MAPK1 JAK3 AKAP9 RBX1 BRAF MAPK3 IL2RA EGFR FN1 IL3 FGA FGG PSMC5 PSMD2 PSMD1 PSMD6 PSMD7 PSMD13 KIT MAP3K11 HBEGF PSMB9					N.S.
Host Interactions of HIV factors Homo sapiens R-HSA-162909	3.16779e-06	9.7025e-05	0.415478	2.60503	2	74	PPIA CD4 LCK AP2M1 PSMA5 B2M PSMA4 PSMA6 FYN CD247 CD8B PSMC1 PSMA2 PSMC2 XPO1 PSMA7 PSMD11 ELOB NPM1 RANBP1 HMGA1 RBX1 NUP98 PSMC5 PSMD2 PSMD1 PSMD6 PSMD7 PSMD13	0.000476443	7.75194	59.2958	['PSMA5' 'CD4' 'LCK' 'PPIA' 'AP2M1']	0.0303732
MAPK family signaling cascades Homo sapiens R-HSA-5683057	4.07075e-06	0.000119451	0.342901	2.39082	3	125	ERBB3 MAP2K1 MARK3 HSPB1 PSMA5 IL6 PSMA4 PSMA6 PPP2R1A FGB PDGFA FYN DUSP5 PSMC1 PSMA2 CDK1 PSMC2 XPO1 PSMA7 PSMD11 DUSP4 KITLG MAPK1 JUN JAK3 AKAP9 RBX1 BRAF DNAJB1 MAPK3 PAK3 IL2RA EGFR FN1 IL3 FGA FGG PSMC5 PSMD2 PSMD1 PSMD6 PSMD7 PSMD13 KIT					N.S.
Signalling to RAS Homo sapiens R-HSA-167044	4.12284e-06	0.000119451	0.365369	2.44547	3	100	ERBB3 MAP2K1 MARK3 PSMA5 PSMA4 PSMA6 PPP2R1A FGB PDGFA FYN DUSP5 PSMC1 PSMA2 PSMC2 PSMA7 PSMD11 DUSP4 KITLG MAPK1 JAK3 AKAP9 RBX1 BRAF MAPK3 IL2RA EGFR FN1 NGF IL3 FGA FGG PSMC5 PSMD2 PSMD1 PSMD6 PSMD7 PSMD13 KIT MAP3K11 HBEGF PSMB9					N.S.
Signaling by GPCR Homo sapiens R-HSA-372790	5.00684e-06	0.000141246	0.278998	2.13322	4	253	CXCL10 ERBB3 MAP2K1 CXCL8 CCL20 MARK3 PSMA5 CCL5 CX3CL1 CCL2 PPBP PSMA4 PSMA6 C5AR1 PPP2R1A GNAS FGB PDGFA FYN DUSP5 SAA1 CCL4 ARHGEF2 PSMC1 PSMA2 PSMC2 PSMA7 PSMD11 DUSP4 KITLG MAPK1 CCL7 JAK3 PTAFR CCR9 AKAP9 RBX1 GNA13 RHOA NPB ADCY5 BRAF MAPK3 CCL17 IL2RA EGF CXCL1 EGFR FN1 IL3 CCL28 CCL27 PF4 OR1B1 GRM6 CXCR2 FGA FGG PSMC5 PSMD2 PSMD1 PSMD6 PSMD7 PSMD13 KIT CCL19 NMB DGKZ ROCK1 DGKA GRK2 DGK…					N.S.
Complement cascade Homo sapiens R-HSA-166658	5.81601e-06	0.000151084	0.530863	2.68006	4	34	CXCL10 CFB C4B CFH IGHG2 IGHG4 IGHG1 IGLC2 C1R C5AR1 C4A C1S PSMA7 VTN C4BPA C8A CFI					N.S.
Interleukin receptor SHC signaling Homo sapiens R-HSA-912526	6.19243e-06	0.000151084	0.365823	2.43865	5	98	ERBB3 MAP2K1 MARK3 PSMA5 PSMA4 PSMA6 PPP2R1A FGB PDGFA FYN DUSP5 PSMC1 PSMA2 PSMC2 PSMA7 PSMD11 DUSP4 KITLG MAPK1 JAK3 AKAP9 RBX1 BRAF MAPK3 IL2RA EGFR FN1 IL3 FGA FGG PSMC5 PSMD2 PSMD1 PSMD6 PSMD7 PSMD13 KIT MAP3K11 HBEGF PSMB9					N.S.
FRS-mediated FGFR1 signaling Homo sapiens R-HSA-5654693	6.2012e-06	0.000151084	0.373762	2.48113	5	96	ERBB3 MAP2K1 MARK3 PSMA5 PSMA4 PSMA6 PPP2R1A FGB PDGFA FYN DUSP5 PSMC1 PSMA2 PSMC2 PSMA7 PSMD11 DUSP4 KITLG MAPK1 JAK3 AKAP9 RBX1 BRAF MAPK3 IL2RA EGFR FN1 IL3 FGA FGG PSMC5 PSMD2 PSMD1 PSMD6 PSMD7 PSMD13 KIT MAP3K11 HBEGF PSMB9					N.S.
FRS-mediated FGFR2 signaling Homo sapiens R-HSA-5654700	6.2012e-06	0.000151084	0.373762	2.48113	5	96	ERBB3 MAP2K1 MARK3 PSMA5 PSMA4 PSMA6 PPP2R1A FGB PDGFA FYN DUSP5 PSMC1 PSMA2 PSMC2 PSMA7 PSMD11 DUSP4 KITLG MAPK1 JAK3 AKAP9 RBX1 BRAF MAPK3 IL2RA EGFR FN1 IL3 FGA FGG PSMC5 PSMD2 PSMD1 PSMD6 PSMD7 PSMD13 KIT MAP3K11 HBEGF PSMB9					N.S.
FRS-mediated FGFR3 signaling Homo sapiens R-HSA-5654706	6.2012e-06	0.000151084	0.373762	2.48113	5	96	ERBB3 MAP2K1 MARK3 PSMA5 PSMA4 PSMA6 PPP2R1A FGB PDGFA FYN DUSP5 PSMC1 PSMA2 PSMC2 PSMA7 PSMD11 DUSP4 KITLG MAPK1 JAK3 AKAP9 RBX1 BRAF MAPK3 IL2RA EGFR FN1 IL3 FGA FGG PSMC5 PSMD2 PSMD1 PSMD6 PSMD7 PSMD13 KIT MAP3K11 HBEGF PSMB9					N.S.
FRS-mediated FGFR4 signaling Homo sapiens R-HSA-5654712	6.2012e-06	0.000151084	0.373762	2.48113	5	96	ERBB3 MAP2K1 MARK3 PSMA5 PSMA4 PSMA6 PPP2R1A FGB PDGFA FYN DUSP5 PSMC1 PSMA2 PSMC2 PSMA7 PSMD11 DUSP4 KITLG MAPK1 JAK3 AKAP9 RBX1 BRAF MAPK3 IL2RA EGFR FN1 IL3 FGA FGG PSMC5 PSMD2 PSMD1 PSMD6 PSMD7 PSMD13 KIT MAP3K11 HBEGF PSMB9					N.S.
NCAM signaling for neurite out-growth Homo sapiens R-HSA-375165	8.25109e-06	0.000196559	0.361078	2.41197	7	99	ERBB3 MAP2K1 MARK3 PSMA5 PSMA4 PSMA6 PPP2R1A FGB PDGFA FYN DUSP5 PSMC1 PSMA2 PSMC2 PSMA7 PSMD11 DUSP4 KITLG MAPK1 JAK3 AKAP9 RBX1 BRAF MAPK3 IL2RA EGFR FN1 IL3 FGA FGG PSMC5 PSMD2 PSMD1 PSMD6 PSMD7 PSMD13 KIT MAP3K11 HBEGF PSMB9					N.S.
Hemostasis Homo sapiens R-HSA-109582	9.02437e-06	0.000210307	0.289006	2.17448	8	217	PPIA SELL LCK SERPING1 S100A9 IL6 LGALS3BP TP53 SERPINE1 TGFB1 CAPZB VEGFA PPBP PLG PLAU PPP2R1A ANXA2 MMP1 GNAS FGB CD2 PDGFA FYN TIMP1 CALU ATP2A2 ALDOA KIF5B MAPK1 A1BG PLAT JAK3 ITGB1 KDM1A CREBBP TMX3 RCOR1 EP300 GNA13 HDAC2 ATP1B1 RHOA MAPK3 IL2RA FN1 APOB IL3 PF4 OLR1 PROCR FGA FGG ITIH3 ITIH4 APOA1 CAPZA2 DOCK7 CAPZA1 C1QBP PRTN3 ISLR PROC SERPINA5 VEGFD DGKZ DGKA DGKD DGKB DGKI					N.S.
The role of Nef in HIV-1 replication and disease pathogenesis Homo sapiens R-HSA-164952	9.38397e-06	0.000214034	0.681044	2.52722	6	14	CD4 LCK AP2M1 B2M FYN CD247 CD8B	0.000362821	21.4286	169.749	['CD4' 'LCK' 'AP2M1']	0.0277558
Initial triggering of complement Homo sapiens R-HSA-166663	1.02882e-05	0.00022977	0.640951	2.60682	7	18	CFB C4B IGHG2 IGHG4 IGHG1 IGLC2 C1R C4A C1S					N.S.
Generation of second messenger molecules Homo sapiens R-HSA-202433	1.44161e-05	0.000315389	0.649955	2.53381	10	16	CD4 CD3E LCK HLA-DRA CD247 ITK FYB1 PAK3 ZAP70 TRBC1	0.000706716	17.1429	124.369	['CD4' 'LCK' 'CD3E']	0.0360425
Interleukin-3, 5 and GM-CSF signaling Homo sapiens R-HSA-512988	1.64292e-05	0.000352241	0.346676	2.34679	15	106	ERBB3 MAP2K1 MARK3 PSMA5 CRKL PSMA4 PSMA6 PPP2R1A FGB PDGFA FYN DUSP5 PSMC1 PSMA2 PSMC2 PSMA7 PSMD11 DUSP4 KITLG MAPK1 JAK3 AKAP9 RBX1 BRAF MAPK3 IL2RA EGFR FN1 IL3 FGA FGG PSMC5 PSMD2 PSMD1 PSMD6 PSMD7 PSMD13 KIT					N.S.
Signaling by PDGF Homo sapiens R-HSA-186797	1.72218e-05	0.000361995	0.316772	2.24704	16	139	ERBB3 LCK MAP2K1 MARK3 PSMA5 CRKL PSMA4 PSMA6 PLG PPP2R1A FGB PDGFA FYN DUSP5 PSMC1 PSMA2 PSMC2 PSMA7 PSMD11 DUSP4 KITLG MAPK1 PLAT JAK3 AKAP9 RBX1 ADCY5 BRAF CD86 MAPK3 PAK3 STAT3 IL2RA EGFR FN1 IL3 FGA FGG PSMC5 PSMD2 PSMD1 PSMD6 PSMD7 PSMD13 KIT GRK2 MAP3K11 HBEGF PSMB9 STAT1					N.S.
Diseases of signal transduction Homo sapiens R-HSA-5663202	1.83622e-05	0.000378544	0.331082	2.28911	17	119	ERBB3 LCK FKBP1A HSP90AA1 PSMA5 TGFB1 PSMA4 PSMA6 PPP2R1A PDGFA FYN PSMC1 PSMA2 PSMC2 PSMA7 PSMD11 KITLG SMAD3 ERLEC1 ZMYM2 CREBBP RBX1 EP300 HDAC2 FBXW7 CD86 PAK3 STAT3 RBP4 EGFR CTNNB1 DKK1 PSMC5 PSMD2 PSMD1 PSMD6 POLR2B PSMD7 PSMD13 PROC KIT					N.S.
Advanced glycosylation endproduct receptor signaling Homo sapiens R-HSA-879415	1.87533e-05	0.000379312	0.781457	2.45626	12	9	S100A12 LGALS3 SAA1 MAPK1 MAPK3 S100B CAPZA2 CAPZA1					N.S.
Signaling by ERBB4 Homo sapiens R-HSA-1236394	2.13631e-05	0.000424097	0.325029	2.26921	20	126	ERBB3 LCK MAP2K1 MARK3 PSMA5 PSMA4 PSMA6 PPP2R1A FGB PDGFA FYN DUSP5 PSMC1 PSMA2 PSMC2 PSMA7 PSMD11 DUSP4 KITLG MAPK1 JAK3 AKAP9 RBX1 BRAF CD86 MAPK3 GFAP PAK3 PRL IL2RA EGFR FN1 IL3 S100B FGA FGG PSMC5 PSMD2 PSMD1 PSMD6 PSMD7 PSMD13 KIT					N.S.
TCR signaling Homo sapiens R-HSA-202403	2.25755e-05	0.000440018	0.408365	2.45197	20	62	CD4 CD3E LCK PSMA5 HLA-DRA PSMA4 PSMA6 CARD11 CD247 PSMC1 PSMA2 PSMC2 PSMA7 PSMD11 ITK FYB1 PAK3 ZAP70 TRBC1 PSMC5 PSMD2 PSMD1 PSMD6 PSMD7 PSMD13 PSMB9 PSME3 NFKBIA PSME2 NFKB1 PSMB8					N.S.
Folding of actin by CCT/TriC Homo sapiens R-HSA-390450	2.45235e-05	0.00046945	0.769951	2.42009	16	9	CCT5 TCP1 CCT6A CCT8 CCT4 CCT7 CCT3					N.S.
IRS-mediated signalling Homo sapiens R-HSA-112399	2.76939e-05	0.000513886	0.338141	2.29703	26	108	ERBB3 MAP2K1 MARK3 PSMA5 PSMA4 PSMA6 PPP2R1A FGB PDGFA EIF4B FYN DUSP5 PSMC1 PSMA2 PSMC2 PSMA7 PSMD11 DUSP4 KITLG MAPK1 JAK3 AKAP9 RBX1 BRAF MAPK3 IL2RA EGFR FN1 IL3 FGA FGG PSMC5 PSMD2 PSMD1 PSMD6 PSMD7 PSMD13 KIT					N.S.
Cooperation of Prefoldin and TriC/CCT in actin and tubulin folding Homo sapiens R-HSA-389958	2.78035e-05	0.000513886	0.596453	2.51911	21	20	CCT5 TUBA1B PFDN5 TCP1 CCT6A CCT8 TUBA1C CCT7 PFDN1 TUBA3C CCT3	0.000541421	18.75	141.025	['TUBA1B' 'PFDN5' 'CCT5']	0.0318605
mRNA Splicing - Major Pathway Homo sapiens R-HSA-72163	2.90257e-05	0.000527382	0.405487	2.43468	26	62	PCBP2 HSPA8 SRSF5 PCBP1 RBMX SNRNP70 DDX23 DDX5 NUDT21 GPKOW CPSF3 HNRNPM CCAR1 SLU7 PPIH HNRNPH1 PLRG1 SNRPA HNRNPA0 PRPF3 PTBP1 POLR2B TXNL4A BCAS2 HNRNPUL1 SRSF7 CPSF1 PRPF31 SF3B4 ELAVL1 HNRNPU SNRNP40 HNRNPA2B1					N.S.
Downstream signal transduction Homo sapiens R-HSA-186763	3.24755e-05	0.00058023	0.31595	2.22555	31	133	ERBB3 LCK MAP2K1 MARK3 PSMA5 CRKL PSMA4 PSMA6 PPP2R1A FGB PDGFA FYN DUSP5 PSMC1 PSMA2 PSMC2 PSMA7 PSMD11 DUSP4 KITLG MAPK1 JAK3 AKAP9 RBX1 ADCY5 BRAF CD86 MAPK3 PAK3 STAT3 IL2RA EGFR FN1 IL3 FGA FGG PSMC5 PSMD2 PSMD1 PSMD6 PSMD7 PSMD13 KIT GRK2 MAP3K11 HBEGF PSMB9 STAT1					N.S.
NGF signalling via TRKA from the plasma membrane Homo sapiens R-HSA-187037	3.84415e-05	0.000675563	0.304956	2.17736	37	145	ERBB3 LCK MAP2K1 AP2M1 MARK3 PSMA5 CRKL PSMA4 PSMA6 PPP2R1A FGB PDGFA FYN DUSP5 PSMC1 PSMA2 PSMC2 PSMA7 PSMD11 DUSP4 KITLG MAPK1 JAK3 AKAP9 RBX1 RHOA ADCY5 BRAF CD86 MAPK3 PAK3 STAT3 IL2RA EGFR FN1 NGF IL3 FGA FGG PSMC5 PSMD2 PSMD1 PSMD6 PSMD7 PSMD13 KIT	0.000578369	4.27807	31.8943	['PSMA5' 'MAP2K1' 'CDKN1A' 'ERBB3' 'LCK' 'MARK3' 'AP2M1' 'CRKL']	0.0327743
Axon guidance Homo sapiens R-HSA-422475	4.0197e-05	0.000694321	0.282871	2.09142	39	187	ERBB3 MAP2K1 AP2M1 MARK3 HSP90AA1 HSPA8 PSMA5 VEGFA PSMA4 PSMA6 MYL6 PPP2R1A ACTG1 FGB PDGFA FYN DUSP5 MYL12A PSMC1 PSMA2 PSMC2 PSMA7 PSMD11 EPHA4 DUSP4 KITLG MAPK1 EPHA2 KDR JAK3 CSNK2B ITGB1 AKAP9 RBX1 RHOA BRAF SLIT3 MAPK3 PAK3 IL2RA EGFR FN1 IL3 FGA FGG PSMC5 ARPC4 PSMD2 ACTR3 PSMD1 PSMD6 PSMD7 PSMD13 KIT ROCK1 EPHA3 CSNK2A1 EPHA5 MAP3K11 HBEGF PSMB9					N.S.
Mitotic G1-G1/S phases Homo sapiens R-HSA-453279	4.08043e-05	0.000694321	0.364412	2.33925	38	82	PCNA DYRK1A PSMA5 PSMA4 PSMA6 PPP2R1A CKS1B PSMC1 PSMA2 MCM3 CDK1 PSMC2 PSMA7 PSMD11 MCM4 TFDP1 CCND1 LIN54 POLA1 PAK3 PSMC5 PSMD2 PSMD1 PSMD6 PSMD7 PSMD13 MNAT1 CDK6 PSMB9 PSME3 ORC4 PSME2 E2F3 ORC5 PKMYT1 PSMB8 CDK2 CCNE1 CCNH MCM7 PPP2R2A RBBP4 CCND3 PSME1					N.S.
Gene Expression Homo sapiens R-HSA-74160	4.2e-05	0.0007035	0.205897	1.68777	41	674	YWHAQ PCNA RPSA YWHAE PPA1 TXN PCBP2 NOP2 DNMT1 BCL2L14 HSP90AA1 HSPA8 HSPB1 RPLP0 PSMA5 EEF1B2 CHEK2 TP53 SERPINE1 TBL3 DDX20 GEMIN4 PSMA4 PSMA6 SRSF5 PCBP1 PPP2R1A RPS10 RPS18 EIF4B RBBP7 RBMX PSMC1 PSMA2 DKC1 RPS12 CDK1 RPS17 PSMC2 XPO1 EIF3E RPS14 PSMA7 RPS5 PARP1 IPO8 NOP56 SNRNP70 XPOT PSMD11 DDX23 TNFRSF10B RPS20 TNFRSF10A AURKB JUN NARS2 ELOB DDX5 SRP14 NPM1 SMAD3 PABPC1 CSNK2B THOC3 RTCB…					N.S.
Insulin receptor signalling cascade Homo sapiens R-HSA-74751	4.50845e-05	0.000743547	0.33117	2.25735	43	110	ERBB3 MAP2K1 MARK3 PSMA5 PSMA4 PSMA6 PPP2R1A FGB PDGFA EIF4B FYN DUSP5 PSMC1 PSMA2 PSMC2 PSMA7 PSMD11 DUSP4 KITLG MAPK1 JAK3 AKAP9 RBX1 BRAF MAPK3 IL2RA EGFR FN1 IL3 FGA FGG PSMC5 PSMD2 PSMD1 PSMD6 PSMD7 PSMD13 KIT MAP3K11 HBEGF PSMB9 PSME3 PSME2 PTPN11 PSMB8 DUSP6 STK11 GRB10 RRAGA PSME4 TSC2 CAB39 EIF4G1 PSME1 IL3RA					N.S.
IGF1R signaling cascade Homo sapiens R-HSA-2428924	5.42721e-05	0.000851583	0.327953	2.23923	52	111	ERBB3 MAP2K1 MARK3 PSMA5 PSMA4 PSMA6 PPP2R1A FGB PDGFA EIF4B FYN DUSP5 PSMC1 PSMA2 PSMC2 PSMA7 PSMD11 DUSP4 KITLG MAPK1 JAK3 AKAP9 RBX1 BRAF MAPK3 IL2RA EGFR FN1 IL3 FGA FGG PSMC5 PSMD2 PSMD1 PSMD6 PSMD7 PSMD13 KIT					N.S.
IRS-related events triggered by IGF1R Homo sapiens R-HSA-2428928	5.42721e-05	0.000851583	0.327953	2.23923	52	111	ERBB3 MAP2K1 MARK3 PSMA5 PSMA4 PSMA6 PPP2R1A FGB PDGFA EIF4B FYN DUSP5 PSMC1 PSMA2 PSMC2 PSMA7 PSMD11 DUSP4 KITLG MAPK1 JAK3 AKAP9 RBX1 BRAF MAPK3 IL2RA EGFR FN1 IL3 FGA FGG PSMC5 PSMD2 PSMD1 PSMD6 PSMD7 PSMD13 KIT					N.S.
Signaling by Type 1 Insulin-like Growth Factor 1 Receptor (IGF1R) Homo sapiens R-HSA-2404192	5.42721e-05	0.000851583	0.327953	2.23923	52	111	ERBB3 MAP2K1 MARK3 PSMA5 PSMA4 PSMA6 PPP2R1A FGB PDGFA EIF4B FYN DUSP5 PSMC1 PSMA2 PSMC2 PSMA7 PSMD11 DUSP4 KITLG MAPK1 JAK3 AKAP9 RBX1 BRAF MAPK3 IL2RA EGFR FN1 IL3 FGA FGG PSMC5 PSMD2 PSMD1 PSMD6 PSMD7 PSMD13 KIT					N.S.
Fc epsilon receptor (FCERI) signaling Homo sapiens R-HSA-2454202	5.56031e-05	0.000851583	0.299728	2.14653	54	148	ERBB3 LCK MAP2K1 MARK3 PSMA5 IGLC2 PSMA4 PSMA6 PPP2R1A NFATC2 FGB PDGFA CARD11 FYN DUSP5 PSMC1 PSMA2 PSMC2 PSMA7 PSMD11 DUSP4 KITLG MAPK1 ITK JUN MAPK9 JAK3 AKAP9 RBX1 BRAF CD86 MAPK3 PAK3 IL2RA EGFR FN1 IL3 FGA FGG PSMC5 PSMD2 PSMD1 PSMD6 PSMD7 PSMD13 KIT					N.S.
Regulation of Complement cascade Homo sapiens R-HSA-977606	5.56071e-05	0.000851583	0.584615	2.46911	43	20	CXCL10 CFB C4B CFH C5AR1 C4A PSMA7 VTN C4BPA C8A CFI C3 CD59					N.S.
Peptide ligand-binding receptors Homo sapiens R-HSA-375276	5.68798e-05	0.000858805	0.392463	2.36613	52	63	CXCL10 CXCL8 CCL20 CCL5 CX3CL1 CCL2 PPBP C5AR1 SAA1 CCL4 CCL7 CCR9 NPB CCL17 CXCL1 CCL28 CCL27 PF4 CXCR2 CCL19 NMB C3 CXCL5 CCR1 CXCL2 ACKR4 CXCL11 CXCR6 XCR1					N.S.
G1/S Transition Homo sapiens R-HSA-69206	5.97194e-05	0.000889156	0.384765	2.35529	55	67	PCNA PSMA5 PSMA4 PSMA6 PPP2R1A CKS1B PSMC1 PSMA2 MCM3 CDK1 PSMC2 PSMA7 PSMD11 MCM4 TFDP1 CCND1 POLA1 PAK3 PSMC5 PSMD2 PSMD1 PSMD6 PSMD7 PSMD13 MNAT1 PSMB9 PSME3 ORC4 PSME2 ORC5 PKMYT1 PSMB8 CDK2 CCNE1 CCNH MCM7					N.S.
Cell Cycle Homo sapiens R-HSA-1640170	6.40481e-05	0.000940542	0.249364	1.928	63	285	YWHAQ PCNA YWHAE DYRK1A HSP90AA1 PSMA5 CHEK2 TP53 PSMA4 PSMA6 PPP2R1A CKS1B RBBP7 EMD PSMC1 PSMA2 DKC1 MCM3 CDK1 PSMC2 XPO1 PSMA7 HAUS6 SMC4 PSMD11 MAPK1 AURKB DYNLL1 NPM1 CSNK2B UBE2I AKAP9 NUDC MCM4 NEDD1 TFDP1 NCAPG2 CCND1 EP300 NUP98 MBD1 SGO1 NSD2 RMI1 LIN54 CENPF BARD1 BHLHE40 RAB2A RNF168 POLA1 MAPK3 PAK3 TERT DCTN2 PSMC5 RFC2 RFC3 RPS27 RUVBL1 PPP1CB PSMD2 PSMD1 PSMD6 PSMD7 PSMD13 H3-4 TE…					N.S.
mRNA Splicing Homo sapiens R-HSA-72172	6.5344e-05	0.000946605	0.390343	2.36293	60	64	PCBP2 HSPA8 SRSF5 PCBP1 RBMX SNRNP70 DDX23 DDX5 NUDT21 GPKOW CPSF3 HNRNPM CCAR1 SLU7 PPIH HNRNPH1 PLRG1 SNRPA HNRNPA0 PRPF3 PTBP1 POLR2B TXNL4A BCAS2 HNRNPUL1 SRSF7 CPSF1 PRPF31 SF3B4 ELAVL1 HNRNPU SNRNP40 HNRNPA2B1					N.S.
Association of TriC/CCT with target proteins during biosynthesis Homo sapiens R-HSA-390471	7.40023e-05	0.00105774	0.570333	2.45024	58	21	CCT5 TP53 TCP1 CCT6A CCT8 CCT4 CCT7 NOP56 FBXW7 STAT3 CCT3 XRN2					N.S.
Downstream TCR signaling Homo sapiens R-HSA-202424	7.97449e-05	0.00112482	0.409627	2.37134	72	54	CD4 CD3E LCK PSMA5 HLA-DRA PSMA4 PSMA6 CARD11 CD247 PSMC1 PSMA2 PSMC2 PSMA7 PSMD11 TRBC1 PSMC5 PSMD2 PSMD1 PSMD6 PSMD7 PSMD13 PSMB9 PSME3 NFKBIA PSME2 NFKB1 PSMB8					N.S.
Signaling by FGFR4 Homo sapiens R-HSA-5654743	8.32757e-05	0.00114885	0.305853	2.14896	81	131	ERBB3 LCK MAP2K1 MARK3 PSMA5 PSMA4 PSMA6 PPP2R1A FGB PDGFA FYN DUSP5 PSMC1 PSMA2 PSMC2 PSMA7 PSMD11 DUSP4 KITLG MAPK1 JAK3 AKAP9 RBX1 ADCY5 BRAF CD86 MAPK3 PAK3 IL2RA EGFR FN1 IL3 FGA FGG PSMC5 PSMD2 PSMD1 PSMD6 PSMD7 PSMD13 KIT GRK2 MKNK1 MAP3K11 HBEGF PSMB9					N.S.
Prefoldin mediated transfer of substrate to CCT/TriC Homo sapiens R-HSA-389957	8.35918e-05	0.00114885	0.59135	2.40508	64	18	CCT5 PFDN5 TCP1 CCT6A CCT8 TUBA1C CCT7 PFDN1 TUBA3C CCT3					N.S.
Signaling by SCF-KIT Homo sapiens R-HSA-1433557	8.635e-05	0.00117174	0.305793	2.14591	84	130	ERBB3 LCK MAP2K1 MARK3 PSMA5 PSMA4 PSMA6 PPP2R1A FGB PDGFA FYN DUSP5 PSMC1 PSMA2 PSMC2 PSMA7 PSMD11 DUSP4 KITLG MAPK1 JAK3 AKAP9 RBX1 BRAF CD86 MAPK3 PAK3 STAT3 IL2RA EGFR FN1 IL3 FGA FGG PSMC5 PSMD2 PSMD1 PSMD6 PSMD7 PSMD13 KIT FER MAP3K11 HBEGF PSMB9 STAT1					N.S.
Cellular responses to stress Homo sapiens R-HSA-2262752	0.000101853	0.00136482	0.286544	2.07716	100	161	IL1A YWHAE TXN HSPA4 CXCL8 HSP90AA1 HSPA8 ST13 IL6 TP53 VEGFA HSPA4L TIMP1 RBBP7 DNAJC7 DEDD2 MAP2K3 MAPK1 JUN MAPK9 ELOB DYNLL1 CREBBP PRDX1 HMGA1 TFDP1 RBX1 EP300 NUP98 CHMP2A AMBRA1 SUZ12 HSBP1 DNAJB1 PRDX2 MAPK3 PRDX6 PAK3 STAT3	9.3662e-05	4.90463	45.4945	['YWHAE' 'HSPA8' 'IL1A' 'HSP90AA1' 'CDKN1A' 'CXCL8' 'ST13' 'HSPA4' 'TXN']	0.0119419
Downstream signaling of activated FGFR2 Homo sapiens R-HSA-5654696	0.000106701	0.00136996	0.305246	2.13937	104	129	ERBB3 LCK MAP2K1 MARK3 PSMA5 PSMA4 PSMA6 PPP2R1A FGB PDGFA FYN DUSP5 PSMC1 PSMA2 PSMC2 PSMA7 PSMD11 DUSP4 KITLG MAPK1 JAK3 AKAP9 RBX1 ADCY5 BRAF CD86 MAPK3 PAK3 IL2RA EGFR FN1 IL3 FGA FGG PSMC5 PSMD2 PSMD1 PSMD6 PSMD7 PSMD13 KIT GRK2 MAP3K11 HBEGF PSMB9					N.S.
Downstream signaling of activated FGFR3 Homo sapiens R-HSA-5654708	0.000106701	0.00136996	0.305246	2.13937	104	129	ERBB3 LCK MAP2K1 MARK3 PSMA5 PSMA4 PSMA6 PPP2R1A FGB PDGFA FYN DUSP5 PSMC1 PSMA2 PSMC2 PSMA7 PSMD11 DUSP4 KITLG MAPK1 JAK3 AKAP9 RBX1 ADCY5 BRAF CD86 MAPK3 PAK3 IL2RA EGFR FN1 IL3 FGA FGG PSMC5 PSMD2 PSMD1 PSMD6 PSMD7 PSMD13 KIT GRK2 MAP3K11 HBEGF PSMB9					N.S.
Downstream signaling of activated FGFR4 Homo sapiens R-HSA-5654716	0.000106701	0.00136996	0.305246	2.13937	104	129	ERBB3 LCK MAP2K1 MARK3 PSMA5 PSMA4 PSMA6 PPP2R1A FGB PDGFA FYN DUSP5 PSMC1 PSMA2 PSMC2 PSMA7 PSMD11 DUSP4 KITLG MAPK1 JAK3 AKAP9 RBX1 ADCY5 BRAF CD86 MAPK3 PAK3 IL2RA EGFR FN1 IL3 FGA FGG PSMC5 PSMD2 PSMD1 PSMD6 PSMD7 PSMD13 KIT GRK2 MAP3K11 HBEGF PSMB9					N.S.
DAP12 interactions Homo sapiens R-HSA-2172127	0.000108428	0.00136996	0.298506	2.11496	106	138	ERBB3 LCK MAP2K1 MARK3 PSMA5 B2M HLA-C PSMA4 PSMA6 PPP2R1A FGB PDGFA FYN DUSP5 PSMC1 PSMA2 PSMC2 PSMA7 PSMD11 DUSP4 KITLG MAPK1 JAK3 AKAP9 RBX1 ADCY5 BRAF CD86 MAPK3 PAK3 IL2RA EGFR FN1 IL3 FGA FGG PSMC5 PSMD2 PSMD1 PSMD6 PSMD7 PSMD13 KIT GRK2 MAP3K11 HBEGF PSMB9					N.S.
Signaling by FGFR3 Homo sapiens R-HSA-5654741	0.000108625	0.00136996	0.302938	2.1312	106	132	ERBB3 LCK MAP2K1 MARK3 PSMA5 PSMA4 PSMA6 PPP2R1A FGB PDGFA FYN DUSP5 PSMC1 PSMA2 PSMC2 PSMA7 PSMD11 DUSP4 KITLG MAPK1 JAK3 AKAP9 RBX1 ADCY5 BRAF CD86 MAPK3 PAK3 IL2RA EGFR FN1 IL3 FGA FGG PSMC5 PSMD2 PSMD1 PSMD6 PSMD7 PSMD13 KIT GRK2 MKNK1 MAP3K11 HBEGF PSMB9					N.S.
Cyclin E associated events during G1/S transition Homo sapiens R-HSA-69202	0.000116967	0.001458	0.439706	2.38587	103	43	PSMA5 PSMA4 PSMA6 CKS1B PSMC1 PSMA2 PSMC2 PSMA7 PSMD11 CCND1 PAK3 PSMC5 PSMD2 PSMD1 PSMD6 PSMD7 PSMD13 MNAT1 PSMB9 PSME3 PSME2 PKMYT1 PSMB8 CDK2 CCNE1 CCNH					N.S.
Signaling by Insulin receptor Homo sapiens R-HSA-74752	0.000119565	0.00147326	0.31472	2.16274	116	115	ERBB3 MAP2K1 MARK3 PSMA5 PSMA4 PSMA6 PPP2R1A FGB PDGFA EIF4B FYN DUSP5 PSMC1 PSMA2 PSMC2 PSMA7 PSMD11 DUSP4 KITLG MAPK1 JAK3 AKAP9 RBX1 BRAF MAPK3 IL2RA EGFR FN1 IL3 FGA FGG PSMC5 PSMD2 PSMD1 PSMD6 PSMD7 PSMD13 KIT					N.S.
Chaperonin-mediated protein folding Homo sapiens R-HSA-390466	0.00012522	0.00152541	0.431579	2.37283	111	45	CCT5 TUBA1B PFDN5 TP53 TCP1 CCT6A CCT8 CCT4 TUBA1C CCT7 NOP56 CSNK2B PFDN1 FBXW7 TUBA3C STAT3 CCT3 XRN2					N.S.
Signaling by FGFR2 Homo sapiens R-HSA-5654738	0.000127445	0.00152929	0.292205	2.08829	125	146	ERBB3 LCK MAP2K1 MARK3 PSMA5 PSMA4 PSMA6 PPP2R1A FGB PDGFA FYN DUSP5 PSMC1 PSMA2 PSMC2 PSMA7 PSMD11 DUSP4 KITLG MAPK1 JAK3 AKAP9 RBX1 HNRNPM ADCY5 BRAF CD86 HNRNPH1 MAPK3 PAK3 IL2RA EGFR FN1 IL3 FGA FGG PSMC5 PTBP1 PSMD2 PSMD1 PSMD6 POLR2B PSMD7 PSMD13 KIT GRK2 MKNK1 MAP3K11 HBEGF PSMB9					N.S.
Signaling by EGFR Homo sapiens R-HSA-177929	0.000128657	0.00152929	0.295918	2.09911	126	139	ERBB3 LCK MAP2K1 AP2M1 MARK3 PSMA5 PSMA4 PSMA6 PPP2R1A FGB PDGFA FYN DUSP5 PSMC1 PSMA2 PSMC2 PSMA7 PSMD11 DUSP4 KITLG MAPK1 JAK3 AKAP9 RBX1 ADCY5 BRAF CD86 MAPK3 PAK3 HGS IL2RA EGFR FN1 IL3 FGA FGG PSMC5 PSMD2 PSMD1 PSMD6 PSMD7 PSMD13 KIT GRK2 MAP3K11 HBEGF PSMB9					N.S.
Signaling by FGFR1 Homo sapiens R-HSA-5654736	0.000130917	0.00152929	0.300073	2.1137	128	133	ERBB3 LCK MAP2K1 MARK3 PSMA5 PSMA4 PSMA6 PPP2R1A FGB PDGFA FYN DUSP5 PSMC1 PSMA2 PSMC2 PSMA7 PSMD11 DUSP4 KITLG MAPK1 JAK3 AKAP9 RBX1 ADCY5 BRAF CD86 MAPK3 PAK3 IL2RA EGFR FN1 IL3 FGA FGG PSMC5 PSMD2 PSMD1 PSMD6 PSMD7 PSMD13 KIT GRK2 MKNK1 MAP3K11 HBEGF PSMB9					N.S.
Protein folding Homo sapiens R-HSA-391251	0.000131245	0.00152929	0.413812	2.34483	118	50	CCT5 TUBA1B PFDN5 TP53 TBCB TCP1 CCT6A CCT8 CCT4 TUBA1C CCT7 NOP56 CSNK2B PFDN1 FBXW7 TUBA3C STAT3					N.S.
DAP12 signaling Homo sapiens R-HSA-2424491	0.000145045	0.00167192	0.297613	2.10112	142	135	ERBB3 LCK MAP2K1 MARK3 PSMA5 B2M PSMA4 PSMA6 PPP2R1A FGB PDGFA FYN DUSP5 PSMC1 PSMA2 PSMC2 PSMA7 PSMD11 DUSP4 KITLG MAPK1 JAK3 AKAP9 RBX1 ADCY5 BRAF CD86 MAPK3 PAK3 IL2RA EGFR FN1 IL3 FGA FGG PSMC5 PSMD2 PSMD1 PSMD6 PSMD7 PSMD13 KIT GRK2 MAP3K11 HBEGF PSMB9					N.S.
Downstream signaling of activated FGFR1 Homo sapiens R-HSA-5654687	0.000161474	0.0018221	0.2994	2.10362	158	131	ERBB3 LCK MAP2K1 MARK3 PSMA5 PSMA4 PSMA6 PPP2R1A FGB PDGFA FYN DUSP5 PSMC1 PSMA2 PSMC2 PSMA7 PSMD11 DUSP4 KITLG MAPK1 JAK3 AKAP9 RBX1 ADCY5 BRAF CD86 MAPK3 PAK3 IL2RA EGFR FN1 IL3 FGA FGG PSMC5 PSMD2 PSMD1 PSMD6 PSMD7 PSMD13 KIT GRK2 MAP3K11 HBEGF PSMB9					N.S.
G1/S DNA Damage Checkpoints Homo sapiens R-HSA-69615	0.000164097	0.00183196	0.439848	2.35343	144	41	PSMA5 CHEK2 TP53 PSMA4 PSMA6 PSMC1 PSMA2 PSMC2 PSMA7 PSMD11 PAK3 PSMC5 PSMD2 PSMD1 PSMD6 PSMD7 PSMD13 PSMB9 PSME3 PSME2 PSMB8 CDK2 MDM2 CCNE1 PSME4					N.S.
Platelet degranulation Homo sapiens R-HSA-114608	0.000165765	0.00183196	0.374223	2.27418	154	65	PPIA SERPING1 IL6 LGALS3BP SERPINE1 VEGFA PPBP PLG FGB PDGFA TIMP1 CALU ALDOA A1BG TMX3 EGF FN1 PF4 FGA FGG ITIH3 ITIH4 APOA1					N.S.
FCGR activation Homo sapiens R-HSA-2029481	0.000173324	0.00188885	0.679404	2.30255	123	11	IGHG2 IGHG4 IGHG1 IGLC2 FYN CD247					N.S.
S Phase Homo sapiens R-HSA-69242	0.000174634	0.00188885	0.36709	2.25517	163	68	PCNA PSMA5 PSMA4 PSMA6 CKS1B PSMC1 PSMA2 MCM3 PSMC2 PSMA7 PSMD11 MCM4 CCND1 POLA1 PAK3 PSMC5 RFC2 RFC3 PSMD2 PSMD1 PSMD6 PSMD7 PSMD13 MNAT1 PSMB9 PSME3 ORC4 PSME2 POLD3 ORC5 PSMB8 CDK2 CCNE1 CCNH PSME4 MCM7 PSME1 CDC25A PRIM1 PRIM2 POLA2 PSMD8					N.S.
Caspase activation via extrinsic apoptotic signalig pathway Homo sapiens R-HSA-5357769	0.000176199	0.00188885	0.612504	2.3318	132	15	TLR3 TNFSF10 TNFRSF10B TNFRSF10A LY96 RIPK1 TRADD DAPK3 DAPK1 TLR4					N.S.
Signalling by NGF Homo sapiens R-HSA-166520	0.000181031	0.00192144	0.271571	1.99823	179	180	YWHAE ERBB3 LCK MAP2K1 AP2M1 MARK3 PSMA5 CRKL PSMA4 PSMA6 PPP2R1A FGB PDGFA FYN DUSP5 ARHGEF2 PSMC1 PSMA2 PSMC2 PSMA7 PSMD11 DUSP4 KITLG MAPK1 PRKCI JAK3 AKAP9 RBX1 RTN4 HDAC2 RHOA ADCY5 BRAF CD86 MAPK3 PAK3 STAT3 IL2RA EGFR FN1 NGF IL3 FGA FGG PSMC5 PSMD2 PSMD1 PSMD6 PSMD7 PSMD13	0.000425278	4	31.0511	['YWHAE' 'PSMA5' 'MAP2K1' 'CDKN1A' 'ERBB3' 'LCK' 'MARK3' 'AP2M1' 'CRKL']	0.0282902
Cellular response to heat stress Homo sapiens R-HSA-3371556	0.000185052	0.00194486	0.434586	2.34146	163	42	YWHAE HSPA4 HSP90AA1 HSPA8 ST13 HSPA4L DNAJC7 DEDD2 MAPK1 CREBBP EP300 NUP98 HSBP1 DNAJB1 MAPK3	0.000120477	10.4167	94.0006	['YWHAE' 'HSPA8' 'HSP90AA1' 'HSPA4' 'ST13']	0.0141792
C-type lectin receptors (CLRs) Homo sapiens R-HSA-5621481	0.000203528	0.00211827	0.379387	2.26845	188	61	RELB PSMA5 PSMA4 PSMA6 NFATC2 CARD11 FYN PSMC1 PSMA2 PSMC2 PSMA7 PSMD11 CREBBP EP300 PAK3 CCL17 PSMC5 PSMD2 PSMD1 PSMD6 PSMD7 PSMD13 PSMB9 PSME3 NFKBIA PSME2 UBA3 NFKB1 IL1B PSMB8					N.S.
Developmental Biology Homo sapiens R-HSA-1266738	0.000208174	0.00214082	0.241175	1.86163	207	280	ERBB3 MAP2K1 AP2M1 MARK3 HSP90AA1 HSPA8 PSMA5 TGFB1 VEGFA PSMA4 PSMA6 MYL6 PPP2R1A TNF ACTG1 ACVR1B FGB PDGFA FYN RBBP7 DUSP5 KDM6A MYL12A PSMC1 PSMA2 PSMC2 PSMA7 PSMD11 EPHA4 DUSP4 KITLG MAPK1 EPHA2 JUN KDR JAK3 SMAD3 CSNK2B ITGB1 CREBBP AKAP9 MED13 RBX1 EP300 RHOA TCF12 SUZ12 BRAF SLIT3 MAPK3 MAFB PAK3 STAT3 LEP IL2RA EGF EGFR FN1 CTNNB1 IL3 DKK1 FGA FGG PSMC5 ARPC4 PSMD2 ACTR3 PSMD1 PSMD6 POLR…					N.S.
Formation of tubulin folding intermediates by CCT/TriC Homo sapiens R-HSA-389960	0.000209689	0.00214082	0.599003	2.33518	159	16	CCT5 TUBA1B TCP1 CCT6A CCT8 TUBA1C CCT7 TUBA3C CCT3					N.S.
Signaling by FGFR Homo sapiens R-HSA-190236	0.00021428	0.00216706	0.284558	2.03997	211	149	ERBB3 LCK MAP2K1 MARK3 PSMA5 PSMA4 PSMA6 PPP2R1A FGB PDGFA FYN DUSP5 PSMC1 PSMA2 PSMC2 PSMA7 PSMD11 DUSP4 KITLG MAPK1 JAK3 AKAP9 RBX1 HNRNPM ADCY5 BRAF CD86 HNRNPH1 MAPK3 PAK3 IL2RA EGFR FN1 IL3 FGA FGG PSMC5 PTBP1 PSMD2 PSMD1 PSMD6 POLR2B PSMD7 PSMD13 KIT GRK2 MKNK1 MAP3K11 HBEGF PSMB9					N.S.
SCF(Skp2)-mediated degradation of p27/p21 Homo sapiens R-HSA-187577	0.000217114	0.00217072	0.447281	2.31912	188	37	PSMA5 PSMA4 PSMA6 CKS1B PSMC1 PSMA2 PSMC2 PSMA7 PSMD11 CCND1 PAK3 PSMC5 PSMD2 PSMD1 PSMD6 PSMD7 PSMD13 PSME3 PSME2 PSMB8 CDK2 CCNE1					N.S.
Platelet activation, signaling and aggregation Homo sapiens R-HSA-76002	0.000218692	0.00217072	0.307996	2.11653	213	115	PPIA LCK SERPING1 IL6 LGALS3BP SERPINE1 TGFB1 VEGFA PPBP PLG FGB PDGFA FYN TIMP1 CALU ALDOA MAPK1 A1BG JAK3 TMX3 GNA13 RHOA MAPK3 IL2RA FN1 IL3 PF4 FGA FGG ITIH3 ITIH4 APOA1 ISLR VEGFD DGKZ DGKA DGKD DGKB DGKI					N.S.
Degradation of beta-catenin by the destruction complex Homo sapiens R-HSA-195253	0.000223608	0.00219915	0.420654	2.31277	199	45	PSMA5 PSMA4 PSMA6 PPP2R1A PSMC1 PSMA2 PSMC2 PSMA7 PSMD11 RBX1 TLE3 TLE5 CTNNB1 PSMC5 PSMD2 PSMD1 PSMD6 PSMD7 PSMD13 PROC PSMB9 PSME3 PSME2 PSMB8					N.S.
Gluconeogenesis Homo sapiens R-HSA-70263	0.000234599	0.00228628	0.6219	2.30775	174	14	ENO1 GAPDH GOT2 ENO2 ALDOA TPI1 SLC25A11 SLC25A1 KHSRP					N.S.
p53-Dependent G1 DNA Damage Response Homo sapiens R-HSA-69563	0.000239698	0.00229425	0.433875	2.30397	210	40	PSMA5 CHEK2 TP53 PSMA4 PSMA6 PSMC1 PSMA2 PSMC2 PSMA7 PSMD11 PAK3 PSMC5 PSMD2 PSMD1 PSMD6 PSMD7 PSMD13 PSME3 PSME2 PSMB8 CDK2 MDM2 CCNE1 PSME4					N.S.
p53-Dependent G1/S DNA damage checkpoint Homo sapiens R-HSA-69580	0.000239698	0.00229425	0.433875	2.30397	210	40	PSMA5 CHEK2 TP53 PSMA4 PSMA6 PSMC1 PSMA2 PSMC2 PSMA7 PSMD11 PAK3 PSMC5 PSMD2 PSMD1 PSMD6 PSMD7 PSMD13 PSME3 PSME2 PSMB8 CDK2 MDM2 CCNE1 PSME4					N.S.
ER-Phagosome pathway Homo sapiens R-HSA-1236974	0.000251559	0.00236663	0.417989	2.29812	224	45	PDIA3 PSMA5 B2M HLA-C PSMA4 PSMA6 PSMC1 PSMA2 PSMC2 PSMA7 PSMD11 CALR PSMC5 PSMD2 PSMD1 PSMD6 PSMD7 PSMD13 PSMB9 PSME3 PSME2 HLA-A PSMB8 HLA-F HLA-B PSME4					N.S.
Response to elevated platelet cytosolic Ca2+ Homo sapiens R-HSA-76005	0.000251675	0.00236663	0.36257	2.21943	235	67	PPIA SERPING1 IL6 LGALS3BP SERPINE1 VEGFA PPBP PLG FGB PDGFA TIMP1 CALU ALDOA A1BG TMX3 EGF FN1 PF4 FGA FGG ITIH3 ITIH4 APOA1					N.S.
Gastrin-CREB signalling pathway via PKC and MAPK Homo sapiens R-HSA-881907	0.000278154	0.00259288	0.28424	2.03137	274	146	ERBB3 MAP2K1 MARK3 PSMA5 PSMA4 PSMA6 PPP2R1A FGB PDGFA FYN DUSP5 SAA1 PSMC1 PSMA2 PSMC2 PSMA7 PSMD11 DUSP4 KITLG MAPK1 JAK3 PTAFR AKAP9 RBX1 BRAF MAPK3 IL2RA EGF EGFR FN1 IL3 FGA FGG PSMC5 PSMD2 PSMD1 PSMD6 PSMD7 PSMD13 KIT NMB DGKZ DGKA GRK2 DGKD DGKB DGKI MAP3K11 HBEGF PSMB9 XCR1 PSME3					N.S.
Cyclin A:Cdk2-associated events at S phase entry Homo sapiens R-HSA-69656	0.000292416	0.00270233	0.421807	2.28875	259	43	PSMA5 PSMA4 PSMA6 CKS1B PSMC1 PSMA2 PSMC2 PSMA7 PSMD11 CCND1 PAK3 PSMC5 PSMD2 PSMD1 PSMD6 PSMD7 PSMD13 MNAT1 PSMB9 PSME3 PSME2 PSMB8 CDK2 CCNE1 CCNH					N.S.
CLEC7A (Dectin-1) signaling Homo sapiens R-HSA-5607764	0.000298886	0.0027259	0.399684	2.26478	270	50	RELB PSMA5 PSMA4 PSMA6 NFATC2 CARD11 PSMC1 PSMA2 PSMC2 PSMA7 PSMD11 CCL17 PSMC5 PSMD2 PSMD1 PSMD6 PSMD7 PSMD13 PSMB9 PSME3 NFKBIA PSME2 UBA3 NFKB1 IL1B PSMB8					N.S.
Ligand-dependent caspase activation Homo sapiens R-HSA-140534	0.000300053	0.0027259	0.707276	2.22309	207	9	TLR3 TNFSF10 TNFRSF10B TNFRSF10A LY96 RIPK1 TLR4					N.S.
CASP8 activity is inhibited Homo sapiens R-HSA-5218900	0.000308707	0.00273499	0.800254	2.15413	201	6	TNFSF10 TNFRSF10B TNFRSF10A RIPK1 TRADD					N.S.
Dimerization of procaspase-8 Homo sapiens R-HSA-69416	0.000308707	0.00273499	0.800254	2.15413	201	6	TNFSF10 TNFRSF10B TNFRSF10A RIPK1 TRADD					N.S.
Regulation by c-FLIP Homo sapiens R-HSA-3371378	0.000308707	0.00273499	0.800254	2.15413	201	6	TNFSF10 TNFRSF10B TNFRSF10A RIPK1 TRADD					N.S.
Interferon gamma signaling Homo sapiens R-HSA-877300	0.000315522	0.00277246	0.368592	2.22221	293	63	OAS2 B2M HLA-C HLA-DRA IFNG PTAFR PIAS1 IRF9 ICAM1 OASL OAS1 TRIM22 STAT1 OAS3 GBP4 GBP1 PTPN11 PML HLA-A TRIM31 TRIM8 SP100 HLA-F TRIM14 HLA-B GBP3 MT2A TRIM26 IRF7 TRIM38 TRIM5 HLA-DRB1 IRF3 TRIM21 HLA-DQA1 JAK1 FCGR1B HLA-DQB1 HLA-DPB1 SOCS3 HLA-E FCGR1A HLA-DRB5 HLA-DPA1 JAK2 SOCS1 IRF4					N.S.
Dectin-1 mediated noncanonical NF-kB signaling Homo sapiens R-HSA-5607761	0.000338676	0.00295171	0.434715	2.27258	295	38	RELB PSMA5 PSMA4 PSMA6 PSMC1 PSMA2 PSMC2 PSMA7 PSMD11 CCL17 PSMC5 PSMD2 PSMD1 PSMD6 PSMD7 PSMD13 PSMB9 PSME3 PSME2 UBA3 PSMB8 PSME4 FBXW11 PSME1					N.S.
Adaptive Immune System Homo sapiens R-HSA-1280218	0.000351188	0.00303608	0.230384	1.79152	350	304	CD4 ERBB3 CD3E SELL LCK CTSL AP2M1 CDKN1A HERC5 PDIA3 PSMA5 B2M SPSB1 HLA-C IGLC2 HLA-DRA CD274 PSMA4 PSMA6 PPP2R1A CD8A IGHM PDGFA CARD11 FYN CD247 CD8B PSMC1 PSMA2 PSMC2 PSMA7 KIF5B PSMD11 KITLG MAPK1 ITK FYB1 DTX3L ELOB DYNLL1 CALR ITGB1 RBX1 UBE2H FBXW7 RAB7A UBE2L3 UBR2 CD86 MAPK3 UBE2K PAK3 EGFR ZAP70 TRBC1 DCTN2 PSMC5 DYNC1I1 PSMD2 PSMD1 PSMD6 PSMD7 PSMD13 KIT C3 BLK ICAM1 HBEGF TAP2 PSMB9…					N.S.
Nef-mediates down modulation of cell surface receptors by recruiting them to clathrin adapters Homo sapiens R-HSA-164938	0.000364819	0.00312869	0.657592	2.22863	260	11	CD4 LCK AP2M1 B2M CD8B	0.000151088	28.5714	251.361	['CD4' 'LCK' 'AP2M1']	0.0165117
TNFR2 non-canonical NF-kB pathway Homo sapiens R-HSA-5668541	0.000383431	0.0032606	0.383755	2.22156	350	54	RELB PSMA5 TNFSF13B PSMA4 PSMA6 TNF PSMC1 PSMA2 PSMC2 PSMA7 PSMD11 TRAF3 PSMC5 PSMD2 PSMD1 PSMD6 PSMD7 PSMD13 TNFSF11 TNFSF12 LTA PSMB9 PSME3 BIRC3 PSME2 UBA3 PSMB8					N.S.
Downstream signaling events of B Cell Receptor (BCR) Homo sapiens R-HSA-1168372	0.000387666	0.0032606	0.330216	2.1422	371	86	ERBB3 LCK PSMA5 PSMA4 PSMA6 PPP2R1A PDGFA CARD11 FYN PSMC1 PSMA2 PSMC2 PSMA7 PSMD11 KITLG MAPK1 CD86 MAPK3 PAK3 EGF EGFR PSMC5 PSMD2 PSMD1 PSMD6 PSMD7 PSMD13 KIT HBEGF PSMB9 PSME3 NFKBIA REL PSME2 PTPN11 NFKB1 PSMB8 IER3 MDM2					N.S.
Classical antibody-mediated complement activation Homo sapiens R-HSA-173623	0.000392367	0.0032606	0.639282	2.23886	284	12	IGHG2 IGHG4 IGHG1 IGLC2 C1R C1S IGKC IGHG3 IGLC3 C1QB C1QC C1QA					N.S.
Creation of C4 and C2 activators Homo sapiens R-HSA-166786	0.000392367	0.0032606	0.639282	2.23886	284	12	IGHG2 IGHG4 IGHG1 IGLC2 C1R C1S IGKC IGHG3 IGLC3 C1QB C1QC C1QA					N.S.
G2/M Checkpoints Homo sapiens R-HSA-69481	0.00040475	0.00333763	0.330316	2.13721	387	85	YWHAQ YWHAE PSMA5 CHEK2 TP53 PSMA4 PSMA6 PSMC1 PSMA2 MCM3 CDK1 PSMC2 PSMA7 PSMD11 MCM4 NSD2 RMI1 BARD1 RNF168 PSMC5 RFC2 RFC3 PSMD2 PSMD1 PSMD6 PSMD7 PSMD13 H3-4 PSMB9 PSME3 MRE11 ORC4 PSME2 ORC5 PKMYT1 PSMB8					N.S.
Activation of NF-kappaB in B cells Homo sapiens R-HSA-1169091	0.000432819	0.00354185	0.421534	2.23844	380	40	PSMA5 PSMA4 PSMA6 CARD11 PSMC1 PSMA2 PSMC2 PSMA7 PSMD11 PSMC5 PSMD2 PSMD1 PSMD6 PSMD7 PSMD13 PSMB9 PSME3 NFKBIA REL PSME2 NFKB1 PSMB8					N.S.
Synthesis of DNA Homo sapiens R-HSA-69239	0.000437584	0.00355371	0.372659	2.19901	403	58	PCNA PSMA5 PSMA4 PSMA6 PSMC1 PSMA2 MCM3 PSMC2 PSMA7 PSMD11 MCM4 POLA1 PAK3 PSMC5 RFC2 RFC3 PSMD2 PSMD1 PSMD6 PSMD7 PSMD13 PSMB9 PSME3 ORC4 PSME2 POLD3 ORC5 PSMB8 CDK2					N.S.
Signaling by Hedgehog Homo sapiens R-HSA-5358351	0.000478559	0.00385726	0.385752	2.21006	435	52	PSMA5 PSMA4 PSMA6 GNAS PSMC1 PSMA2 PSMC2 PSMA7 PSMD11 ERLEC1 RBX1 ADCY5 PSMC5 PSMD2 PSMD1 PSMD6 PSMD7 PSMD13 GRK2 PSMB9 PSME3 PSME2 PSMB8 PSME4 PSME1 OS9 PSMD8 PRKAR2A PRKACA PRKAR2B PSMB10 IFT52 SEL1L VCP UBA52 P4HB					N.S.
Dissolution of Fibrin Clot Homo sapiens R-HSA-75205	0.000492126	0.00393701	0.717204	2.15534	334	8	SERPINE1 PLG PLAU ANXA2 PLAT					N.S.
NIK-->noncanonical NF-kB signaling Homo sapiens R-HSA-5676590	0.000505095	0.00401083	0.434975	2.23601	437	36	RELB PSMA5 PSMA4 PSMA6 PSMC1 PSMA2 PSMC2 PSMA7 PSMD11 PSMC5 PSMD2 PSMD1 PSMD6 PSMD7 PSMD13 PSMB9 PSME3 PSME2 UBA3 PSMB8					N.S.
Translocation of ZAP-70 to Immunological synapse Homo sapiens R-HSA-202430	0.000520402	0.00409677	0.63126	2.21076	377	12	CD4 CD3E LCK HLA-DRA CD247 ZAP70 TRBC1	0.000151088	28.5714	251.361	['CD4' 'LCK' 'CD3E']	0.015411
Hedgehog 'off' state Homo sapiens R-HSA-5610787	0.000523561	0.00409677	0.412533	2.22264	463	42	PSMA5 PSMA4 PSMA6 GNAS PSMC1 PSMA2 PSMC2 PSMA7 PSMD11 RBX1 ADCY5 PSMC5 PSMD2 PSMD1 PSMD6 PSMD7 PSMD13 PSMB9 PSME3 PSME2 PSMB8 PSME4 PSME1 PSMD8 PRKAR2A PRKACA PRKAR2B PSMB10 IFT52 UBA52					N.S.
PD-1 signaling Homo sapiens R-HSA-389948	0.000537327	0.00417402	0.573644	2.23632	409	16	CD4 CD3E LCK HLA-DRA CD274 CD247	0.000290049	23.0769	187.972	['CD4' 'LCK' 'CD3E']	0.0233566
Vif-mediated degradation of APOBEC3G Homo sapiens R-HSA-180585	0.00057544	0.00442715	0.432377	2.22265	498	36	PSMA5 PSMA4 PSMA6 PSMC1 PSMA2 PSMC2 PSMA7 PSMD11 ELOB PSMC5 PSMD2 PSMD1 PSMD6 PSMD7 PSMD13 PSMB9 APOBEC3G PSME3 PSME2 PSMB8					N.S.
Vpu mediated degradation of CD4 Homo sapiens R-HSA-180534	0.000578172	0.00442715	0.446382	2.23286	494	33	CD4 PSMA5 PSMA4 PSMA6 PSMC1 PSMA2 PSMC2 PSMA7 PSMD11 PSMC5 PSMD2 PSMD1 PSMD6 PSMD7 PSMD13					N.S.
Antigen processing-Cross presentation Homo sapiens R-HSA-1236975	0.000600054	0.00449422	0.367261	2.16715	553	58	CTSL PDIA3 PSMA5 B2M HLA-C PSMA4 PSMA6 PSMC1 PSMA2 PSMC2 PSMA7 PSMD11 CALR PSMC5 PSMD2 PSMD1 PSMD6 PSMD7 PSMD13 PSMB9 PSME3 PSME2 HLA-A PSMB8 HLA-F HLA-B PSME4 PSME1 LNPEP SCARB1 PSMD8 PSMB10 UBA52 SEC61A1 FCGR1B HLA-E FCGR1A CTSS MRC1 NCF4 ITGB5 PSMD14 UBB CD207 HFE					N.S.
p53-Independent DNA Damage Response Homo sapiens R-HSA-69610	0.000603702	0.00449422	0.440761	2.22518	518	34	PSMA5 CHEK2 PSMA4 PSMA6 PSMC1 PSMA2 PSMC2 PSMA7 PSMD11 PSMC5 PSMD2 PSMD1 PSMD6 PSMD7 PSMD13 PSMB9 PSME3 PSME2 PSMB8					N.S.
p53-Independent G1/S DNA damage checkpoint Homo sapiens R-HSA-69613	0.000603702	0.00449422	0.440761	2.22518	518	34	PSMA5 CHEK2 PSMA4 PSMA6 PSMC1 PSMA2 PSMC2 PSMA7 PSMD11 PSMC5 PSMD2 PSMD1 PSMD6 PSMD7 PSMD13 PSMB9 PSME3 PSME2 PSMB8					N.S.
Ubiquitin Mediated Degradation of Phosphorylated Cdc25A Homo sapiens R-HSA-69601	0.000603702	0.00449422	0.440761	2.22518	518	34	PSMA5 CHEK2 PSMA4 PSMA6 PSMC1 PSMA2 PSMC2 PSMA7 PSMD11 PSMC5 PSMD2 PSMD1 PSMD6 PSMD7 PSMD13 PSMB9 PSME3 PSME2 PSMB8					N.S.
Stabilization of p53 Homo sapiens R-HSA-69541	0.000618108	0.00456973	0.430996	2.21555	535	36	PSMA5 CHEK2 TP53 PSMA4 PSMA6 PSMC1 PSMA2 PSMC2 PSMA7 PSMD11 PSMC5 PSMD2 PSMD1 PSMD6 PSMD7 PSMD13 PSME3 PSME2 PSMB8 MDM2 PSME4 PSME1					N.S.
Processing of Capped Intron-Containing Pre-mRNA Homo sapiens R-HSA-72203	0.000674104	0.00494959	0.318884	2.07886	647	88	PCBP2 HSPA8 SRSF5 PCBP1 RBMX SNRNP70 DDX23 DDX5 THOC3 NUDT21 METTL14 GPKOW CPSF3 HNRNPM NUP98 CCAR1 SLU7 PPIH HNRNPH1 PLRG1 SNRPA HNRNPA0 PRPF3 PTBP1 DDX39A POLR2B TXNL4A BCAS2 HNRNPUL1 SRSF7 CPSF1 PRPF31 NXT1 SF3B4 ELAVL1 HNRNPU SNRNP40 HNRNPA2B1 NUP133 SNRPB METTL3					N.S.
The role of GTSE1 in G2/M progression after G2 checkpoint Homo sapiens R-HSA-8852276	0.000689556	0.0050286	0.412604	2.19102	606	40	PSMA5 TP53 PSMA4 PSMA6 PSMC1 PSMA2 CDK1 PSMC2 PSMA7 PSMD11 PAK3 PSMC5 PSMD2 PSMD1 PSMD6 PSMD7 PSMD13 PSMB9 PSME3 PSME2 PSMB8					N.S.
DNA Replication Homo sapiens R-HSA-69306	0.000744993	0.00539617	0.355192	2.1327	692	62	PCNA PSMA5 PSMA4 PSMA6 PSMC1 PSMA2 MCM3 PSMC2 PSMA7 PSMD11 MCM4 POLA1 PAK3 PSMC5 RFC2 RFC3 PSMD2 PSMD1 PSMD6 PSMD7 PSMD13 PSMB9 PSME3 ORC4 PSME2 POLD3 E2F3 ORC5 PSMB8 CDK2					N.S.
AUF1 (hnRNP D0) binds and destabilizes mRNA Homo sapiens R-HSA-450408	0.0007563	0.0054413	0.419041	2.19064	660	38	HSPB1 PSMA5 PSMA4 PSMA6 PSMC1 PSMA2 PSMC2 PSMA7 PSMD11 PABPC1 PSMC5 PSMD2 PSMD1 PSMD6 PSMD7 PSMD13 PSMB9 PSME3 PSME2 PSMB8 PSME4 EIF4G1 PSME1					N.S.
Class I MHC mediated antigen processing & presentation Homo sapiens R-HSA-983169	0.000791119	0.00565386	0.280735	1.97248	778	131	CTSL HERC5 PDIA3 PSMA5 B2M SPSB1 HLA-C PSMA4 PSMA6 PSMC1 PSMA2 PSMC2 PSMA7 PSMD11 DTX3L ELOB CALR RBX1 UBE2H FBXW7 UBE2L3 UBR2 UBE2K PSMC5 PSMD2 PSMD1 PSMD6 PSMD7 PSMD13 TAP2 PSMB9 TRIP12 PSME3 ASB7 HERC6 PSME2 UBA3 UBE2L6 ANAPC10 HLA-A PSMB8 UBE2D3 HLA-F SIAH1 UBA7 HLA-B PSME4 UBE2Q1 FBXW11 TRAIP PSME1 KEAP1 LNPEP HUWE1 CUL2 ELOC SCARB1 HECTD1 PSMD8 RNF41 UBR1 PSMB10 NEDD4L VHL TRIM21 UBE2J1 UBA…					N.S.
Autodegradation of Cdh1 by Cdh1:APC/C Homo sapiens R-HSA-174084	0.000846811	0.0060118	0.433047	2.18624	727	34	PSMA5 PSMA4 PSMA6 PSMC1 PSMA2 PSMC2 PSMA7 PSMD11 PSMC5 PSMD2 PSMD1 PSMD6 PSMD7 PSMD13 PSMB9 PSME3 PSME2 ANAPC10 PSMB8					N.S.
Regulation of HSF1-mediated heat shock response Homo sapiens R-HSA-3371453	0.000852627	0.00601326	0.432872	2.18535	732	34	YWHAE HSPA4 HSPA8 ST13 HSPA4L DNAJC7 DEDD2 MAPK1 NUP98 HSBP1 DNAJB1 MAPK3	0.000695498	10	72.7088	['YWHAE' 'HSPA8' 'HSPA4' 'ST13']	0.0366935
EPHA-mediated growth cone collapse Homo sapiens R-HSA-3928663	0.000892241	0.00625152	0.517573	2.18596	705	20	HSP90AA1 VEGFA MYL6 FYN EPHA4 EPHA2 KDR RHOA ROCK1 EPHA3 EPHA5					N.S.
Binding and Uptake of Ligands by Scavenger Receptors Homo sapiens R-HSA-2173782	0.000900589	0.00626855	0.46723	2.18871	747	27	HYOU1 APOL1 HSP90AA1 HPX IGLC2 IGHA1 SAA1 CALR APOB APOE APOA1 TF	3.46279e-05	13.5135	138.795	['HPX' 'HSP90AA1' 'ALB' 'HYOU1' 'APOL1']	0.00662258
Hedgehog ligand biogenesis Homo sapiens R-HSA-5358346	0.000906366	0.00626855	0.417934	2.16696	788	37	PSMA5 PSMA4 PSMA6 PSMC1 PSMA2 PSMC2 PSMA7 PSMD11 ERLEC1 PSMC5 PSMD2 PSMD1 PSMD6 PSMD7 PSMD13 PSME3 PSME2 PSMB8 PSME4 PSME1 OS9 PSMD8 PSMB10 SEL1L VCP UBA52 P4HB					N.S.
Autodegradation of the E3 ubiquitin ligase COP1 Homo sapiens R-HSA-349425	0.000920404	0.00632483	0.436664	2.18425	787	33	PSMA5 TP53 PSMA4 PSMA6 PSMC1 PSMA2 PSMC2 PSMA7 PSMD11 PSMC5 PSMD2 PSMD1 PSMD6 PSMD7 PSMD13					N.S.
Cell Cycle Checkpoints Homo sapiens R-HSA-69620	0.000970125	0.00662404	0.306451	2.03012	937	95	YWHAQ YWHAE PSMA5 CHEK2 TP53 PSMA4 PSMA6 PSMC1 PSMA2 MCM3 CDK1 PSMC2 PSMA7 PSMD11 MCM4 NSD2 RMI1 BARD1 RNF168 PAK3 PSMC5 RFC2 RFC3 PSMD2 PSMD1 PSMD6 PSMD7 PSMD13 H3-4 PSMB9 PSME3 MRE11 ORC4 PSME2 ORC5 PKMYT1 ANAPC10 PSMB8 CDK2 MDM2 CCNE1 PSME4 MCM7 MRPL36 PSME1					N.S.
Ubiquitin-dependent degradation of Cyclin D Homo sapiens R-HSA-75815	0.001001	0.00674886	0.434485	2.17335	856	33	PSMA5 PSMA4 PSMA6 PSMC1 PSMA2 PSMC2 PSMA7 PSMD11 CCND1 PSMC5 PSMD2 PSMD1 PSMD6 PSMD7 PSMD13					N.S.
Ubiquitin-dependent degradation of Cyclin D1 Homo sapiens R-HSA-69229	0.001001	0.00674886	0.434485	2.17335	856	33	PSMA5 PSMA4 PSMA6 PSMC1 PSMA2 PSMC2 PSMA7 PSMD11 CCND1 PSMC5 PSMD2 PSMD1 PSMD6 PSMD7 PSMD13					N.S.
G alpha (i) signalling events Homo sapiens R-HSA-418594	0.00101584	0.00680615	0.364603	2.12104	931	55	CXCL10 CXCL8 CCL20 CCL5 PPBP C5AR1 GNAS SAA1 NPB ADCY5 CXCL1 CCL28 CCL27 PF4 GRM6 CXCR2 CCL19 C3 CXCL5 CCR1 CXCL2 ACKR4 CXCL11 CXCR6					N.S.
Orc1 removal from chromatin Homo sapiens R-HSA-68949	0.00104708	0.00692881	0.383635	2.13604	941	47	PSMA5 PSMA4 PSMA6 PSMC1 PSMA2 MCM3 PSMC2 PSMA7 PSMD11 MCM4 PAK3 PSMC5 PSMD2 PSMD1 PSMD6 PSMD7 PSMD13 PSMB9 PSME3 ORC4 PSME2 ORC5 PSMB8 CDK2 PSME4 MCM7 PSME1					N.S.
Switching of origins to a post-replicative state Homo sapiens R-HSA-69052	0.00104708	0.00692881	0.383635	2.13604	941	47	PSMA5 PSMA4 PSMA6 PSMC1 PSMA2 MCM3 PSMC2 PSMA7 PSMD11 MCM4 PAK3 PSMC5 PSMD2 PSMD1 PSMD6 PSMD7 PSMD13 PSMB9 PSME3 ORC4 PSME2 ORC5 PSMB8 CDK2 PSME4 MCM7 PSME1					N.S.
Cell Cycle, Mitotic Homo sapiens R-HSA-69278	0.00110693	0.00727995	0.234629	1.78461	1104	240	PCNA YWHAE DYRK1A HSP90AA1 PSMA5 TP53 PSMA4 PSMA6 PPP2R1A CKS1B EMD PSMC1 PSMA2 MCM3 CDK1 PSMC2 XPO1 PSMA7 HAUS6 SMC4 PSMD11 MAPK1 AURKB DYNLL1 CSNK2B AKAP9 NUDC MCM4 NEDD1 TFDP1 NCAPG2 CCND1 EP300 NUP98 MBD1 SGO1 LIN54 CENPF RAB2A POLA1 MAPK3 PAK3 DCTN2 PSMC5 RFC2 RFC3 RPS27 PPP1CB PSMD2 PSMD1 PSMD6 PSMD7 PSMD13 H3-4 MNAT1 CDK6 CSNK2A1 TAOK1 PSMB9 PSME3 VRK1 ORC4 PSME2 POLD3 E2F3 ORC5 PKMYT1 ANA…					N.S.
Hh mutants abrogate ligand secretion Homo sapiens R-HSA-5387390	0.00119009	0.00773196	0.416866	2.14292	1031	36	PSMA5 PSMA4 PSMA6 PSMC1 PSMA2 PSMC2 PSMA7 PSMD11 ERLEC1 PSMC5 PSMD2 PSMD1 PSMD6 PSMD7 PSMD13 PSME3 PSME2 PSMB8 PSME4 PSME1 OS9 PSMD8 PSMB10 SEL1L VCP UBA52					N.S.
Hh mutants that don't undergo autocatalytic processing are degraded by ERAD Homo sapiens R-HSA-5362768	0.00119009	0.00773196	0.416866	2.14292	1031	36	PSMA5 PSMA4 PSMA6 PSMC1 PSMA2 PSMC2 PSMA7 PSMD11 ERLEC1 PSMC5 PSMD2 PSMD1 PSMD6 PSMD7 PSMD13 PSME3 PSME2 PSMB8 PSME4 PSME1 OS9 PSMD8 PSMB10 SEL1L VCP UBA52					N.S.
RIG-I/MDA5 mediated induction of IFN-alpha/beta pathways Homo sapiens R-HSA-168928	0.00135556	0.00869751	0.38057	2.10562	1215	46	PCBP2 IFIH1 HERC5 S100A12 SAA1 ISG15 TRAF3 CREBBP EP300 RIPK1 TBK1 UBE2K TNFAIP3 S100B CYLD DDX58 IFNB1 NFKBIA OTUD5 UBE2L6 NFKB1 UBE2D3 DHX58					N.S.
CDK-mediated phosphorylation and removal of Cdc6 Homo sapiens R-HSA-69017	0.00137142	0.00869751	0.421864	2.12978	1178	34	PSMA5 PSMA4 PSMA6 PSMC1 PSMA2 PSMC2 PSMA7 PSMD11 PSMC5 PSMD2 PSMD1 PSMD6 PSMD7 PSMD13 PSMB9 PSME3 PSME2 PSMB8 CDK2 PSME4 PSME1					N.S.
Organelle biogenesis and maintenance Homo sapiens R-HSA-1852241	0.00137473	0.00869751	0.28168	1.94458	1346	118	CCT5 YWHAE HSP90AA1 MRPL15 MRPS27 PPP2R1A TCP1 ATP5F1B CCT8 CCT4 CDK1 HAUS6 MRPS25 DYNLL1 TUFM CREBBP MRPL17 MRPL13 MRPL3 AKAP9 SSBP1 MRPS16 NEDD1 MBD1 MRPL46 MRPL22 DCTN2 CCT3 MRPS22 POLRMT NPHP3 ARL4D LZTFL1 TSFM MRPL16 MRPL24 GABPA MRPL37 MRPL30 HELZ2 MRPS12 MRPS21 MRPS30 MRPL36 MRPL11 MRPS34 NDE1 MRPL47 AURKAIP1 MRPS10 MRPS5 PMPCA RAB8A PCNT NINL CEP43 PRKACA PRKAR2B CEP135 CDK5RAP2 CNTRL CEP…					N.S.
MyD88-independent TLR3/TLR4 cascade Homo sapiens R-HSA-166166	0.00138738	0.00869751	0.364753	2.08975	1263	52	MAP2K1 TLR3 S100A12 PPP2R1A SAA1 DUSP4 MAP2K3 MAPK1 JUN MAPK9 LY96 TRAF3 RIPK1 TBK1 MAPK3 S100B MAP2K6 TLR4 MAP2K7 NFKBIA BIRC3 PTPN11 NFKB1 UBE2D3 DUSP6					N.S.
Toll Like Receptor 3 (TLR3) Cascade Homo sapiens R-HSA-168164	0.00138738	0.00869751	0.364753	2.08975	1263	52	MAP2K1 TLR3 S100A12 PPP2R1A SAA1 DUSP4 MAP2K3 MAPK1 JUN MAPK9 LY96 TRAF3 RIPK1 TBK1 MAPK3 S100B MAP2K6 TLR4 MAP2K7 NFKBIA BIRC3 PTPN11 NFKB1 UBE2D3 DUSP6					N.S.
TRIF-mediated TLR3/TLR4 signaling Homo sapiens R-HSA-937061	0.00138738	0.00869751	0.364753	2.08975	1263	52	MAP2K1 TLR3 S100A12 PPP2R1A SAA1 DUSP4 MAP2K3 MAPK1 JUN MAPK9 LY96 TRAF3 RIPK1 TBK1 MAPK3 S100B MAP2K6 TLR4 MAP2K7 NFKBIA BIRC3 PTPN11 NFKB1 UBE2D3 DUSP6					N.S.
Assembly of the pre-replicative complex Homo sapiens R-HSA-68867	0.00141576	0.0088238	0.379663	2.1006	1269	46	PSMA5 PSMA4 PSMA6 PSMC1 PSMA2 MCM3 PSMC2 PSMA7 PSMD11 MCM4 PSMC5 PSMD2 PSMD1 PSMD6 PSMD7 PSMD13 PSMB9 PSME3 ORC4 PSME2 E2F3 ORC5 PSMB8					N.S.
Activated TLR4 signalling Homo sapiens R-HSA-166054	0.00144591	0.00895963	0.343351	2.0616	1344	62	MAP2K1 TLR3 S100A12 PPP2R1A SAA1 DUSP4 MAP2K3 MAPK1 JUN MAPK9 PELI1 LY96 TRAF3 RIPK1 TBK1 MAPK3 S100B MAP2K6 TLR4 TLR1 MAP2K7 NFKBIA BIRC3 PTPN11 NFKB1 UBE2D3 DUSP6 FBXW11 IRF7 SCARB1 ECSIT IRF3 UBA52 FOS BTK MAPK14 NOD2 APP TLR2 SOCS1 IRAK3 RIPK2 IRAK2					N.S.
Costimulation by the CD28 family Homo sapiens R-HSA-388841	0.00145803	0.00898279	0.439268	2.13104	1230	30	CD4 CD3E LCK HLA-DRA CD274 PPP2R1A FYN CD247 CD86 PAK3 TRBC1					N.S.
Regulation of mRNA stability by proteins that bind AU-rich elements Homo sapiens R-HSA-450531	0.001482	0.00907829	0.34847	2.06549	1370	59	HSPA8 HSPB1 PSMA5 PSMA4 PSMA6 PSMC1 PSMA2 PSMC2 XPO1 PSMA7 PSMD11 PABPC1 PSMC5 PSMD2 PSMD1 PSMD6 EXOSC2 PSMD7 EXOSC7 PSMD13 KHSRP PSMB9 PSME3 PSME2 ELAVL1 PSMB8 PSME4 PARN EIF4G1 PSME1 NUP214 EXOSC8 EXOSC5 EXOSC3					N.S.
Degradation of DVL Homo sapiens R-HSA-4641258	0.00153829	0.00927161	0.423782	2.11981	1316	33	PSMA5 PSMA4 PSMA6 PSMC1 PSMA2 PSMC2 PSMA7 PSMD11 PSMC5 PSMD2 PSMD1 PSMD6 PSMD7 PSMD13 PSMB9 PSME3 PSME2 PSMB8					N.S.
Degradation of GLI2 by the proteasome Homo sapiens R-HSA-5610783	0.0015395	0.00927161	0.410674	2.11109	1334	36	PSMA5 PSMA4 PSMA6 PSMC1 PSMA2 PSMC2 PSMA7 PSMD11 RBX1 PSMC5 PSMD2 PSMD1 PSMD6 PSMD7 PSMD13 PSMB9 PSME3 PSME2 PSMB8					N.S.
GLI3 is processed to GLI3R by the proteasome Homo sapiens R-HSA-5610785	0.0015395	0.00927161	0.410674	2.11109	1334	36	PSMA5 PSMA4 PSMA6 PSMC1 PSMA2 PSMC2 PSMA7 PSMD11 RBX1 PSMC5 PSMD2 PSMD1 PSMD6 PSMD7 PSMD13 PSMB9 PSME3 PSME2 PSMB8					N.S.
Late Phase of HIV Life Cycle Homo sapiens R-HSA-162599	0.00164352	0.00984275	0.353331	2.06552	1510	56	PPIA XPO1 CHMP5 ELOB RANBP1 ELOA GTF2H4 VTA1 NUP98 CHMP2A POLR2B CHMP2B MNAT1 TAF13 GTF2H2 ELL GTF2H3 NMT1 NELFE TAF10 NUP133 CCNH ERCC2 ERCC3 TAF11 NUP54 NUP88 NUP62 ELOC NUP214 GTF2F2 NUP210 GTF2E2 NEDD4L POLR2G POLR2D UBA52					N.S.
Regulation of ornithine decarboxylase (ODC) Homo sapiens R-HSA-350562	0.00167736	0.0099896	0.431357	2.11515	1422	31	PSMA5 PSMA4 PSMA6 PSMC1 PSMA2 PSMC2 PSMA7 PSMD11 PSMC5 PSMD2 PSMD1 PSMD6 PSMD7 PSMD13 PSME3 PSME2 PSMB8					N.S.
Toll-Like Receptors Cascades Homo sapiens R-HSA-168898	0.00174664	0.0103124	0.312364	1.99984	1667	81	RPSA CTSL MAP2K1 TLR3 S100A12 PPP2R1A SAA1 DUSP4 MAP2K3 MAPK1 JUN MAPK9 PELI1 LY96 TRAF3 RIPK1 TBK1 MAPK3 S100B MAP2K6 TLR4 TLR1 MAP2K7 NFKBIA BIRC3 HSP90B1 PTPN11 NFKB1 UBE2D3 DUSP6 FBXW11 IRF7 SCARB1 ECSIT IRF3 UBA52 ITGB2 CTSB FOS CTSS BTK MAPK14 TLR9 TLR8 NOD2 APP TLR2 SOCS1 IRAK3 TLR7 TLR5 RIPK2					N.S.
DNA Replication Pre-Initiation Homo sapiens R-HSA-69002	0.00176825	0.0103124	0.359962	2.06231	1610	52	PSMA5 PSMA4 PSMA6 PSMC1 PSMA2 MCM3 PSMC2 PSMA7 PSMD11 MCM4 POLA1 PSMC5 PSMD2 PSMD1 PSMD6 PSMD7 PSMD13 PSMB9 PSME3 ORC4 PSME2 E2F3 ORC5 PSMB8 CDK2 PSME4 MCM7 PSME1 PRIM1 PRIM2 POLA2 PSMD8					N.S.
M/G1 Transition Homo sapiens R-HSA-68874	0.00176825	0.0103124	0.359962	2.06231	1610	52	PSMA5 PSMA4 PSMA6 PSMC1 PSMA2 MCM3 PSMC2 PSMA7 PSMD11 MCM4 POLA1 PSMC5 PSMD2 PSMD1 PSMD6 PSMD7 PSMD13 PSMB9 PSME3 ORC4 PSME2 E2F3 ORC5 PSMB8 CDK2 PSME4 MCM7 PSME1 PRIM1 PRIM2 POLA2 PSMD8					N.S.
CDT1 association with the CDC6:ORC:origin complex Homo sapiens R-HSA-68827	0.00177004	0.0103124	0.39955	2.08875	1546	38	PSMA5 PSMA4 PSMA6 PSMC1 PSMA2 PSMC2 PSMA7 PSMD11 PSMC5 PSMD2 PSMD1 PSMD6 PSMD7 PSMD13 PSMB9 PSME3 ORC4 PSME2 ORC5 PSMB8					N.S.
Phosphorylation of CD3 and TCR zeta chains Homo sapiens R-HSA-202427	0.00179502	0.0104014	0.563216	2.08998	1338	14	CD4 CD3E LCK HLA-DRA CD247 TRBC1 CSK HLA-DRB1 HLA-DQA1 HLA-DQB1 HLA-DPB1 PTPRC HLA-DPA1	0.000227436	25	209.716	['CD4' 'LCK' 'CD3E']	0.0193321
Hedgehog 'on' state Homo sapiens R-HSA-5632684	0.00195291	0.0112555	0.393737	2.075	1712	39	PSMA5 PSMA4 PSMA6 PSMC1 PSMA2 PSMC2 PSMA7 PSMD11 RBX1 PSMC5 PSMD2 PSMD1 PSMD6 PSMD7 PSMD13 GRK2 PSMB9 PSME3 PSME2 PSMB8					N.S.
Muscle contraction Homo sapiens R-HSA-397014	0.00208681	0.0119629	0.376779	2.05819	1860	44	TPM3 ATP1A1 VIM MYL6 ANXA2 TPM4 MYL12A ATP2A2 TMOD3 AKAP9 ATP1B1 MYLK					N.S.
Regulation of DNA replication Homo sapiens R-HSA-69304	0.0021275	0.0121313	0.358722	2.04426	1933	51	PSMA5 PSMA4 PSMA6 PSMC1 PSMA2 MCM3 PSMC2 PSMA7 PSMD11 MCM4 PAK3 PSMC5 PSMD2 PSMD1 PSMD6 PSMD7 PSMD13 PSMB9 PSME3 ORC4 PSME2 E2F3 ORC5 PSMB8 CDK2 PSME4 MCM7					N.S.
Negative regulation of the PI3K/AKT network Homo sapiens R-HSA-199418	0.00216047	0.0121896	0.43459	2.08473	1813	29	ERBB3 LCK PPP2R1A PDGFA FYN KITLG MAPK1 CD86 MAPK3 EGF EGFR					N.S.
PI5P, PP2A and IER3 Regulate PI3K/AKT Signaling Homo sapiens R-HSA-6811558	0.00216047	0.0121896	0.43459	2.08473	1813	29	ERBB3 LCK PPP2R1A PDGFA FYN KITLG MAPK1 CD86 MAPK3 EGF EGFR					N.S.
FCERI mediated NF-kB activation Homo sapiens R-HSA-2871837	0.00220701	0.012387	0.372983	2.05067	1973	45	PSMA5 IGLC2 PSMA4 PSMA6 CARD11 PSMC1 PSMA2 PSMC2 PSMA7 PSMD11 PSMC5 PSMD2 PSMD1 PSMD6 PSMD7 PSMD13 PSMB9 PSME3 NFKBIA PSME2 NFKB1 PSMB8					N.S.
Removal of licensing factors from origins Homo sapiens R-HSA-69300	0.00225436	0.0124823	0.362573	2.04287	2038	49	PSMA5 PSMA4 PSMA6 PSMC1 PSMA2 MCM3 PSMC2 PSMA7 PSMD11 MCM4 PAK3 PSMC5 PSMD2 PSMD1 PSMD6 PSMD7 PSMD13 PSMB9 PSME3 ORC4 PSME2 ORC5 PSMB8 CDK2 PSME4 MCM7 PSME1					N.S.
Activation of BH3-only proteins Homo sapiens R-HSA-114452	0.00225741	0.0124823	0.60344	2.0451	1614	11	YWHAQ YWHAE TP53 BCL2 TFDP1 PMAIP1					N.S.
Asymmetric localization of PCP proteins Homo sapiens R-HSA-4608870	0.00227057	0.0124823	0.409371	2.06671	1951	34	PSMA5 PSMA4 PSMA6 PSMC1 PSMA2 PSMC2 PSMA7 PSMD11 PSMC5 PSMD2 PSMD1 PSMD6 PSMD7 PSMD13 PSMB9 PSME3 PSME2 PSMB8					N.S.
Degradation of AXIN Homo sapiens R-HSA-4641257	0.00227057	0.0124823	0.409363	2.06667	1951	34	PSMA5 PSMA4 PSMA6 PSMC1 PSMA2 PSMC2 PSMA7 PSMD11 PSMC5 PSMD2 PSMD1 PSMD6 PSMD7 PSMD13 PSMB9 PSME3 PSME2 PSMB8					N.S.
Glucose metabolism Homo sapiens R-HSA-70326	0.00241314	0.0131984	0.412045	2.0611	2065	33	ENO1 PKM GAPDH PPP2R1A GOT2 ENO2 PFKFB3 ALDOA TPI1 GYS1 SLC25A11 SLC25A1 KHSRP					N.S.
Activation of the mRNA upon binding of the cap-binding complex and eIFs, and subsequent binding to 43S Homo sapiens R-HSA-72662	0.00246134	0.013326	0.373032	2.03772	2194	44	RPSA RPS10 RPS18 EIF4B RPS12 RPS17 EIF3E RPS14 RPS5 RPS20 PABPC1 RPS11 EIF4H RPS27 EIF3B					N.S.
Translation initiation complex formation Homo sapiens R-HSA-72649	0.00246134	0.013326	0.373032	2.03772	2194	44	RPSA RPS10 RPS18 EIF4B RPS12 RPS17 EIF3E RPS14 RPS5 RPS20 PABPC1 RPS11 EIF4H RPS27 EIF3B					N.S.
Formation of HIV-1 elongation complex containing HIV-1 Tat Homo sapiens R-HSA-167200	0.00255725	0.0136387	0.497564	2.0632	2005	19	ELOB ELOA GTF2H4 POLR2B MNAT1 GTF2H2 ELL GTF2H3 NELFE CCNH ERCC2 ERCC3 ELOC GTF2F2 POLR2G POLR2D					N.S.
HIV Transcription Elongation Homo sapiens R-HSA-167169	0.00255725	0.0136387	0.497564	2.0632	2005	19	ELOB ELOA GTF2H4 POLR2B MNAT1 GTF2H2 ELL GTF2H3 NELFE CCNH ERCC2 ERCC3 ELOC GTF2F2 POLR2G POLR2D					N.S.
Tat-mediated elongation of the HIV-1 transcript Homo sapiens R-HSA-167246	0.00255725	0.0136387	0.497564	2.0632	2005	19	ELOB ELOA GTF2H4 POLR2B MNAT1 GTF2H2 ELL GTF2H3 NELFE CCNH ERCC2 ERCC3 ELOC GTF2F2 POLR2G POLR2D					N.S.
APC:Cdc20 mediated degradation of cell cycle proteins prior to satisfation of the cell cycle checkpoint Homo sapiens R-HSA-179419	0.00262872	0.0138817	0.383874	2.03845	2313	40	PSMA5 PSMA4 PSMA6 PSMC1 PSMA2 CDK1 PSMC2 PSMA7 PSMD11 PSMC5 PSMD2 PSMD1 PSMD6 PSMD7 PSMD13 PSMB9 PSME3 PSME2 ANAPC10 PSMB8					N.S.
Cdc20:Phospho-APC/C mediated degradation of Cyclin A Homo sapiens R-HSA-174184	0.00262872	0.0138817	0.383874	2.03845	2313	40	PSMA5 PSMA4 PSMA6 PSMC1 PSMA2 CDK1 PSMC2 PSMA7 PSMD11 PSMC5 PSMD2 PSMD1 PSMD6 PSMD7 PSMD13 PSMB9 PSME3 PSME2 ANAPC10 PSMB8					N.S.
APC/C:Cdh1 mediated degradation of Cdc20 and other APC/C:Cdh1 targeted proteins in late mitosis/early G1 Homo sapiens R-HSA-174178	0.00268325	0.0141002	0.383505	2.03649	2361	40	PSMA5 PSMA4 PSMA6 PSMC1 PSMA2 PSMC2 PSMA7 PSMD11 AURKB PSMC5 PSMD2 PSMD1 PSMD6 PSMD7 PSMD13 PSMB9 PSME3 PSME2 ANAPC10 PSMB8					N.S.
Toll Like Receptor 4 (TLR4) Cascade Homo sapiens R-HSA-166016	0.00271109	0.0141668	0.321824	1.97708	2545	68	RPSA MAP2K1 TLR3 S100A12 PPP2R1A SAA1 DUSP4 MAP2K3 MAPK1 JUN MAPK9 PELI1 LY96 TRAF3 RIPK1 TBK1 MAPK3 S100B MAP2K6 TLR4 TLR1 MAP2K7 NFKBIA BIRC3 PTPN11 NFKB1 UBE2D3 DUSP6 FBXW11 IRF7 SCARB1 ECSIT IRF3 UBA52 ITGB2 FOS BTK MAPK14 NOD2 APP TLR2 SOCS1 IRAK3 RIPK2 IRAK2					N.S.
Cross-presentation of soluble exogenous antigens (endosomes) Homo sapiens R-HSA-1236978	0.00272234	0.0141668	0.414179	2.05148	2319	32	PSMA5 PSMA4 PSMA6 PSMC1 PSMA2 PSMC2 PSMA7 PSMD11 PSMC5 PSMD2 PSMD1 PSMD6 PSMD7 PSMD13 PSME3 PSME2 PSMB8					N.S.
Cell surface interactions at the vascular wall Homo sapiens R-HSA-202733	0.002892	0.0149769	0.375651	2.02393	2562	42	PPIA SELL LCK S100A9 MMP1 CD2 FYN ITGB1 ATP1B1 FN1 APOB PF4 OLR1 PROCR					N.S.
APC/C:Cdc20 mediated degradation of Securin Homo sapiens R-HSA-174154	0.00292932	0.0150973	0.391518	2.02999	2549	37	PSMA5 PSMA4 PSMA6 PSMC1 PSMA2 PSMC2 PSMA7 PSMD11 PSMC5 PSMD2 PSMD1 PSMD6 PSMD7 PSMD13 PSMB9 PSME3 PSME2 ANAPC10 PSMB8					N.S.
Metabolism of polyamines Homo sapiens R-HSA-351202	0.00311767	0.0157866	0.373911	2.01456	2762	42	PSMA5 PSMA4 PSMA6 PSMC1 PSMA2 PSMC2 PSMA7 PSMD11 PAOX PSMC5 PSMD2 PSMD1 PSMD6 PSMD7 PSMD13 CKMT1A CKM PSMB9 PSME3 PSME2 PSMB8					N.S.
Formation of the Early Elongation Complex Homo sapiens R-HSA-113418	0.00312198	0.0157866	0.559533	2.01863	2297	13	GTF2H4 POLR2B MNAT1 GTF2H2 GTF2H3 NELFE CCNH ERCC2 ERCC3 GTF2F2 POLR2G POLR2D					N.S.
Formation of the HIV-1 Early Elongation Complex Homo sapiens R-HSA-167158	0.00312198	0.0157866	0.559533	2.01863	2297	13	GTF2H4 POLR2B MNAT1 GTF2H2 GTF2H3 NELFE CCNH ERCC2 ERCC3 GTF2F2 POLR2G POLR2D					N.S.
EPH-Ephrin signaling Homo sapiens R-HSA-2682334	0.00329643	0.0165905	0.369432	2.00456	2930	43	AP2M1 HSP90AA1 VEGFA MYL6 ACTG1 FYN MYL12A EPHA4 EPHA2 KDR RHOA PAK3 ARPC4 ACTR3 ROCK1 EPHA3 EPHA5					N.S.
Regulation of RAS by GAPs Homo sapiens R-HSA-5658442	0.00332109	0.0166365	0.395724	2.01648	2867	35	PSMA5 PSMA4 PSMA6 PSMC1 PSMA2 PSMC2 PSMA7 PSMD11 PSMC5 PSMD2 PSMD1 PSMD6 PSMD7 PSMD13 PSMB9 PSME3 PSME2 PSMB8					N.S.
Dual Incision in GG-NER Homo sapiens R-HSA-5696400	0.00336523	0.016728	0.507867	2.02356	2592	17	PCNA PARP1 GTF2H4 RBX1 RFC2 RFC3 XPA GTF2H2 GTF2H3 POLD3 ERCC2 ERCC3					N.S.
rRNA processing Homo sapiens R-HSA-72312	0.00337057	0.016728	0.282764	1.88883	3267	99	RPSA NOP2 RPLP0 TBL3 RPS10 RPS18 DKC1 RPS12 RPS17 RPS14 RPS5 NOP56 RPS20 MRPL13 RPL36 RPS11 TRMT10C ISG20L2 RPL28 LAS1L TEX10 NAT10 MTREX BOP1 RPS27 EXOSC2 TSR1 EXOSC7 XRN2					N.S.
Degradation of GLI1 by the proteasome Homo sapiens R-HSA-5610780	0.00343689	0.0169786	0.394943	2.0125	2967	35	PSMA5 PSMA4 PSMA6 PSMC1 PSMA2 PSMC2 PSMA7 PSMD11 PSMC5 PSMD2 PSMD1 PSMD6 PSMD7 PSMD13 PSMB9 PSME3 PSME2 PSMB8					N.S.
RNA Polymerase I Promoter Escape Homo sapiens R-HSA-73772	0.00349821	0.0171236	0.627543	1.97248	2424	9	GTF2H4 MNAT1 GTF2H2 POLR1E GTF2H3 CCNH ERCC2 ERCC3					N.S.
RNA Polymerase I Transcription Termination Homo sapiens R-HSA-73863	0.00349821	0.0171236	0.627543	1.97248	2424	9	GTF2H4 MNAT1 GTF2H2 POLR1E GTF2H3 CCNH ERCC2 ERCC3					N.S.
Class A/1 (Rhodopsin-like receptors) Homo sapiens R-HSA-373076	0.00351754	0.01714	0.298671	1.91725	3361	82	CXCL10 CXCL8 CCL20 CCL5 CX3CL1 CCL2 PPBP C5AR1 SAA1 CCL4 CCL7 PTAFR CCR9 NPB CCL17 CXCL1 CCL28 CCL27 PF4 CXCR2 CCL19 NMB C3 CXCL5 CCR1 CXCL2 ACKR4 CXCL11 CXCR6 XCR1					N.S.
Regulation of activated PAK-2p34 by proteasome mediated degradation Homo sapiens R-HSA-211733	0.0036127	0.0174451	0.401817	2.00994	3092	33	PSMA5 PSMA4 PSMA6 PSMC1 PSMA2 PSMC2 PSMA7 PSMD11 PSMC5 PSMD2 PSMD1 PSMD6 PSMD7 PSMD13 PSME3 PSME2 PSMB8					N.S.
Regulation of Apoptosis Homo sapiens R-HSA-169911	0.0036127	0.0174451	0.401817	2.00994	3092	33	PSMA5 PSMA4 PSMA6 PSMC1 PSMA2 PSMC2 PSMA7 PSMD11 PSMC5 PSMD2 PSMD1 PSMD6 PSMD7 PSMD13 PSME3 PSME2 PSMB8					N.S.
Mitochondrial translation elongation Homo sapiens R-HSA-5389840	0.00377876	0.0180841	0.372085	1.99086	3338	41	MRPL15 MRPS27 MRPS25 MRPL17 MRPL13 MRPL3 MRPS16 MRPL46 MRPL22 MRPS22 TSFM MRPL16 MRPL24 MRPL37 MRPL30 MRPS12 MRPS21 MRPS30 MRPL36 MRPL11 MRPS34 MRPL47 AURKAIP1 MRPS10 MRPS5					N.S.
Mitochondrial translation Homo sapiens R-HSA-5368287	0.00377876	0.0180841	0.372085	1.99086	3338	41	MRPL15 MRPS27 MRPS25 MRPL17 MRPL13 MRPL3 MRPS16 MRPL46 MRPL22 MRPS22 TSFM MRPL16 MRPL24 MRPL37 MRPL30 MRPS12 MRPS21 MRPS30 MRPL36 MRPL11 MRPS34 MRPL47 AURKAIP1 MRPS10 MRPS5					N.S.
Signal transduction by L1 Homo sapiens R-HSA-445144	0.00395011	0.0186923	0.582073	1.97269	2825	11	MAP2K1 MAPK1 CSNK2B ITGB1 MAPK3 EGFR CSNK2A1					N.S.
Signaling by the B Cell Receptor (BCR) Homo sapiens R-HSA-983705	0.00395272	0.0186923	0.277128	1.86564	3841	103	ERBB3 LCK PSMA5 IGLC2 PSMA4 PSMA6 PPP2R1A IGHM PDGFA CARD11 FYN PSMC1 PSMA2 PSMC2 PSMA7 PSMD11 KITLG MAPK1 CD86 MAPK3 PAK3 EGFR PSMC5 PSMD2 PSMD1 PSMD6 PSMD7 PSMD13 KIT BLK HBEGF PSMB9 PSME3 NFKBIA REL PSME2 PTPN11 NFKB1 PSMB8					N.S.
Activation of BAD and translocation to mitochondria Homo sapiens R-HSA-111447	0.00395817	0.0186923	0.714419	1.92308	2589	6	YWHAQ YWHAE BCL2					N.S.
HIV Life Cycle Homo sapiens R-HSA-162587	0.00454087	0.0213501	0.317771	1.92361	4238	64	PPIA CD4 XPO1 CHMP5 ELOB RANBP1 HMGA1 ELOA GTF2H4 VTA1 NUP98 CHMP2A POLR2B CHMP2B MNAT1 TAF13 GTF2H2 ELL GTF2H3 NMT1 NELFE TAF10 NUP133 CCNH ERCC2 ERCC3 TAF11 NUP54 NUP88 NUP62 ELOC NUP214 GTF2F2 NUP210 GTF2E2 NEDD4L POLR2G POLR2D UBA52					N.S.
TNFR1-induced proapoptotic signaling Homo sapiens R-HSA-5357786	0.00464283	0.0217341	0.708036	1.9059	3037	6	TNF RIPK1 TRADD TNFAIP3 CYLD					N.S.
Intrinsic Pathway for Apoptosis Homo sapiens R-HSA-109606	0.00476817	0.0222238	0.496379	1.97779	3673	17	YWHAQ YWHAE CASP7 TP53 BCL2 TFDP1 APAF1					N.S.
Extension of Telomeres Homo sapiens R-HSA-180786	0.00479048	0.0222312	0.517267	1.96923	3615	15	PCNA DKC1 POLA1 TERT RFC2 RFC3 RUVBL1 POLD3 WRAP53 PRIM1 PRIM2 POLA2					N.S.
SCF-beta-TrCP mediated degradation of Emi1 Homo sapiens R-HSA-174113	0.00481682	0.022257	0.390418	1.97103	4140	34	PSMA5 PSMA4 PSMA6 PSMC1 PSMA2 PSMC2 PSMA7 PSMD11 PSMC5 PSMD2 PSMD1 PSMD6 PSMD7 PSMD13					N.S.
MAPK6/MAPK4 signaling Homo sapiens R-HSA-5687128	0.00487946	0.0224497	0.324886	1.9257	4513	59	HSPB1 PSMA5 PSMA4 PSMA6 PSMC1 PSMA2 CDK1 PSMC2 XPO1 PSMA7 PSMD11 JUN DNAJB1 PAK3 PSMC5 PSMD2 PSMD1 PSMD6 PSMD7 PSMD13					N.S.
APC/C:Cdc20 mediated degradation of mitotic proteins Homo sapiens R-HSA-176409	0.00511262	0.0234219	0.361677	1.94864	4530	42	PSMA5 PSMA4 PSMA6 PSMC1 PSMA2 CDK1 PSMC2 PSMA7 PSMD11 PSMC5 PSMD2 PSMD1 PSMD6 PSMD7 PSMD13 PSMB9 PSME3 PSME2 ANAPC10 PSMB8					N.S.
RNA Pol II CTD phosphorylation and interaction with CE Homo sapiens R-HSA-167160	0.00549451	0.024837	0.554188	1.94085	3990	12	GTF2H4 POLR2B MNAT1 GTF2H2 GTF2H3 CCNH ERCC2 ERCC3 GTF2F2 POLR2G POLR2D					N.S.
RNA Pol II CTD phosphorylation and interaction with CE Homo sapiens R-HSA-77075	0.00549451	0.024837	0.554188	1.94085	3990	12	GTF2H4 POLR2B MNAT1 GTF2H2 GTF2H3 CCNH ERCC2 ERCC3 GTF2F2 POLR2G POLR2D					N.S.
Mitochondrial translation initiation Homo sapiens R-HSA-5368286	0.00551418	0.024837	0.365453	1.94063	4853	40	MRPL15 MRPS27 MRPS25 MRPL17 MRPL13 MRPL3 MRPS16 MRPL46 MRPL22 MRPS22 MRPL16 MRPL24 MRPL37 MRPL30 MRPS12 MRPS21 MRPS30 MRPL36 MRPL11 MRPS34 MRPL47 AURKAIP1 MRPS10 MRPS5					N.S.
Mitochondrial translation termination Homo sapiens R-HSA-5419276	0.00551418	0.024837	0.365453	1.94063	4853	40	MRPL15 MRPS27 MRPS25 MRPL17 MRPL13 MRPL3 MRPS16 MRPL46 MRPL22 MRPS22 MRPL16 MRPL24 MRPL37 MRPL30 MRPS12 MRPS21 MRPS30 MRPL36 MRPL11 MRPS34 MRPL47 AURKAIP1 MRPS10 MRPS5					N.S.
Antigen processing: Ubiquitination & Proteasome degradation Homo sapiens R-HSA-983168	0.00586042	0.0258667	0.271833	1.82306	5689	101	HERC5 PSMA5 SPSB1 PSMA4 PSMA6 PSMC1 PSMA2 PSMC2 PSMA7 PSMD11 DTX3L ELOB RBX1 UBE2H FBXW7 UBE2L3 UBR2 UBE2K PSMC5 PSMD2 PSMD1 PSMD6 PSMD7 PSMD13 PSMB9 TRIP12 PSME3 ASB7 HERC6 PSME2 UBA3 UBE2L6 ANAPC10 PSMB8 UBE2D3 SIAH1 UBA7 PSME4 UBE2Q1 FBXW11 TRAIP PSME1 KEAP1 LNPEP HUWE1 CUL2 ELOC HECTD1 PSMD8 RNF41 UBR1 PSMB10 NEDD4L VHL TRIM21 UBE2J1 UBA52 SOCS3 RNF213 SOCS1 UBA6 FBXO6					N.S.
MyD88:Mal cascade initiated on plasma membrane Homo sapiens R-HSA-166058	0.0058996	0.0258667	0.340632	1.91925	5335	49	MAP2K1 S100A12 PPP2R1A SAA1 DUSP4 MAP2K3 MAPK1 JUN MAPK9 PELI1 LY96 MAPK3 S100B MAP2K6 TLR4 TLR1 MAP2K7 NFKBIA NFKB1 FBXW11 SCARB1 ECSIT UBA52 FOS BTK MAPK14 NOD2 APP TLR2 SOCS1 IRAK3 RIPK2 IRAK2 NFKB2 UBB MAP3K8 MAP3K1					N.S.
Toll Like Receptor 2 (TLR2) Cascade Homo sapiens R-HSA-181438	0.0058996	0.0258667	0.340632	1.91925	5335	49	MAP2K1 S100A12 PPP2R1A SAA1 DUSP4 MAP2K3 MAPK1 JUN MAPK9 PELI1 LY96 MAPK3 S100B MAP2K6 TLR4 TLR1 MAP2K7 NFKBIA NFKB1 FBXW11 SCARB1 ECSIT UBA52 FOS BTK MAPK14 NOD2 APP TLR2 SOCS1 IRAK3 RIPK2 IRAK2 NFKB2 UBB MAP3K8 MAP3K1					N.S.
Toll Like Receptor TLR1:TLR2 Cascade Homo sapiens R-HSA-168179	0.0058996	0.0258667	0.340632	1.91925	5335	49	MAP2K1 S100A12 PPP2R1A SAA1 DUSP4 MAP2K3 MAPK1 JUN MAPK9 PELI1 LY96 MAPK3 S100B MAP2K6 TLR4 TLR1 MAP2K7 NFKBIA NFKB1 FBXW11 SCARB1 ECSIT UBA52 FOS BTK MAPK14 NOD2 APP TLR2 SOCS1 IRAK3 RIPK2 IRAK2 NFKB2 UBB MAP3K8 MAP3K1					N.S.
Toll Like Receptor TLR6:TLR2 Cascade Homo sapiens R-HSA-168188	0.0058996	0.0258667	0.340632	1.91925	5335	49	MAP2K1 S100A12 PPP2R1A SAA1 DUSP4 MAP2K3 MAPK1 JUN MAPK9 PELI1 LY96 MAPK3 S100B MAP2K6 TLR4 TLR1 MAP2K7 NFKBIA NFKB1 FBXW11 SCARB1 ECSIT UBA52 FOS BTK MAPK14 NOD2 APP TLR2 SOCS1 IRAK3 RIPK2 IRAK2 NFKB2 UBB MAP3K8 MAP3K1					N.S.
Regulated Necrosis Homo sapiens R-HSA-5218859	0.00597941	0.0258667	0.608111	1.9114	4144	9	TNFSF10 TNFRSF10B TNFRSF10A RIPK1 TRADD BIRC3					N.S.
RIPK1-mediated regulated necrosis Homo sapiens R-HSA-5213460	0.00597941	0.0258667	0.608111	1.9114	4144	9	TNFSF10 TNFRSF10B TNFRSF10A RIPK1 TRADD BIRC3					N.S.
Formation of HIV elongation complex in the absence of HIV Tat Homo sapiens R-HSA-167152	0.00598408	0.0258667	0.461863	1.95067	4734	20	ELOB ELOA GTF2H4 POLR2B MNAT1 GTF2H2 ELL GTF2H3 NELFE CCNH ERCC2 ERCC3 ELOC GTF2F2 POLR2G POLR2D					N.S.
Formation of RNA Pol II elongation complex Homo sapiens R-HSA-112382	0.00598408	0.0258667	0.461863	1.95067	4734	20	ELOB ELOA GTF2H4 POLR2B MNAT1 GTF2H2 ELL GTF2H3 NELFE CCNH ERCC2 ERCC3 ELOC GTF2F2 POLR2G POLR2D					N.S.
RNA Polymerase II Transcription Elongation Homo sapiens R-HSA-75955	0.00598408	0.0258667	0.461863	1.95067	4734	20	ELOB ELOA GTF2H4 POLR2B MNAT1 GTF2H2 ELL GTF2H3 NELFE CCNH ERCC2 ERCC3 ELOC GTF2F2 POLR2G POLR2D					N.S.
Basigin interactions Homo sapiens R-HSA-210991	0.00665766	0.0284782	0.627611	1.8861	4531	8	PPIA MMP1 ITGB1 ATP1B1					N.S.
TCF dependent signaling in response to WNT Homo sapiens R-HSA-201681	0.00669096	0.0284782	0.278822	1.82651	6443	90	PSMA5 PSMA4 PSMA6 PSMC1 PSMA2 PSMC2 XPO1 PSMA7 PSMD11 CSNK2B CREBBP USP34 RBX1 EP300 TLE3 CTNNB1 TERT DKK1 PSMC5 RUVBL1 PSMD2 PSMD1 PSMD6 PSMD7 PSMD13 H3-4 PROC CSNK1G2 CSNK2A1 PSMB9 SMARCA4 PSME3 PSME2 LEO1 KMT2D PSMB8					N.S.
RAF activation Homo sapiens R-HSA-5673000	0.00669451	0.0284782	0.657504	1.87929	4476	7	MAP2K1 MARK3 PPP2R1A BRAF MAP3K11					N.S.
Activation of APC/C and APC/C:Cdc20 mediated degradation of mitotic proteins Homo sapiens R-HSA-176814	0.00696288	0.0295028	0.351172	1.90548	6190	43	PSMA5 PSMA4 PSMA6 PSMC1 PSMA2 CDK1 PSMC2 PSMA7 PSMD11 PSMC5 PSMD2 PSMD1 PSMD6 PSMD7 PSMD13 PSMB9 PSME3 PSME2 ANAPC10 PSMB8					N.S.
Regulation of APC/C activators between G1/S and early anaphase Homo sapiens R-HSA-176408	0.00703191	0.029678	0.348134	1.90171	6270	44	PSMA5 PSMA4 PSMA6 PSMC1 PSMA2 CDK1 PSMC2 PSMA7 PSMD11 PSMC5 PSMD2 PSMD1 PSMD6 PSMD7 PSMD13 PSMB9 PSME3 PSME2 ANAPC10 PSMB8 CDK2					N.S.
Formation of the ternary complex, and subsequently, the 43S complex Homo sapiens R-HSA-72695	0.00721288	0.0303224	0.365136	1.90884	6303	38	RPSA RPS10 RPS18 RPS12 RPS17 EIF3E RPS14 RPS5 RPS20 RPS11					N.S.
Chk1/Chk2(Cds1) mediated inactivation of Cyclin B:Cdk1 complex Homo sapiens R-HSA-75035	0.00738235	0.0307933	0.653575	1.86806	4936	7	YWHAQ YWHAE CDK1					N.S.
Ribosomal scanning and start codon recognition Homo sapiens R-HSA-72702	0.00746811	0.0309475	0.346634	1.89351	6659	44	RPSA RPS10 RPS18 EIF4B RPS12 RPS17 EIF3E RPS14 RPS5 RPS20 RPS11 EIF4H RPS27 EIF3B					N.S.
Global Genome Nucleotide Excision Repair (GG-NER) Homo sapiens R-HSA-5696399	0.00747706	0.0309475	0.378238	1.90953	6427	34	PCNA PARP1 PIAS1 UBE2I GTF2H4 RBX1 RFC2 RFC3 RUVBL1 MNAT1 XPA GTF2H2 GTF2H3 SUMO2 POLD3 NFRKB CCNH ERCC2 ERCC3					N.S.
MAP2K and MAPK activation Homo sapiens R-HSA-5674135	0.00752213	0.0310071	0.480167	1.91319	5795	17	MAP2K1 MARK3 MAPK1 BRAF MAPK3 FN1 FGA FGG					N.S.
PI3K/AKT activation Homo sapiens R-HSA-198203	0.00756017	0.0310071	0.343691	1.88962	6761	45	ERBB3 LCK PPP2R1A PDGFA FYN KITLG MAPK1 RHOA CD86 MAPK3 PAK3 EGF EGFR NGF					N.S.
ATF4 activates genes Homo sapiens R-HSA-380994	0.00757823	0.0310071	0.514104	1.90774	5652	14	CXCL8 CCL2 EXOSC2 EXOSC7 KHSRP ATF3 ASNS PARN EXOSC8 EXOSC5 EXOSC3					N.S.
Activation of Matrix Metalloproteinases Homo sapiens R-HSA-1592389	0.00768445	0.0313222	0.576583	1.88502	5409	10	PLG MMP1 CTSG TIMP1 TPSAB1 ELANE					N.S.
PERK regulates gene expression Homo sapiens R-HSA-381042	0.00778207	0.0315999	0.488783	1.90549	5937	16	CXCL8 CCL2 EIF2AK3 EXOSC2 EXOSC7 KHSRP ATF3 ASNS PARN EXOSC8 EXOSC5 EXOSC3					N.S.
BBSome-mediated cargo-targeting to cilium Homo sapiens R-HSA-5620922	0.00781723	0.0316229	0.596046	1.87348	5418	9	CCT5 TCP1 CCT8 CCT3 ARL4D LZTFL1					N.S.
Scavenging of heme from plasma Homo sapiens R-HSA-2168880	0.00813924	0.0328018	0.555541	1.88277	5822	11	APOL1 HPX IGLC2 IGHA1 APOA1 TF					N.S.
Transcriptional Regulation by TP53 Homo sapiens R-HSA-3700989	0.00828055	0.0332463	0.235094	1.6982	8205	157	YWHAQ PCNA YWHAE TXN BCL2L14 CHEK2 TP53 PPP2R1A RBBP7 CDK1 TNFRSF10B TNFRSF10A AURKB JUN ELOB NPM1 CSNK2B CREBBP PRDX1 CNOT4 ELOA TFDP1 GTF2H4 EP300 HDAC2 RMI1 BARD1 PRDX2 PAK3 TNFRSF10C APAF1 RFC2 RFC3 POLR2B MNAT1 KIT NUAK1 CSNK2A1 PMAIP1 BNIP3L TAF13 GTF2H2 ELL MRE11 CDK12 GTF2H3 PML NELFE TAF10 CNOT1 CDK2 MDM2 CCNE1 STK11 CNOT6L CCNH ERCC2 RRAGA BRPF1 ERCC3 TSC2 MRPL36 RBBP4					N.S.
APC/C-mediated degradation of cell cycle proteins Homo sapiens R-HSA-174143	0.00848672	0.0338207	0.333833	1.87006	7655	48	PSMA5 PSMA4 PSMA6 PSMC1 PSMA2 CDK1 PSMC2 PSMA7 PSMD11 AURKB PSMC5 PSMD2 PSMD1 PSMD6 PSMD7 PSMD13 PSMB9 PSME3 PSME2 ANAPC10 PSMB8 CDK2					N.S.
Regulation of mitotic cell cycle Homo sapiens R-HSA-453276	0.00848672	0.0338207	0.333833	1.87006	7655	48	PSMA5 PSMA4 PSMA6 PSMC1 PSMA2 CDK1 PSMC2 PSMA7 PSMD11 AURKB PSMC5 PSMD2 PSMD1 PSMD6 PSMD7 PSMD13 PSMB9 PSME3 PSME2 ANAPC10 PSMB8 CDK2					N.S.
CTLA4 inhibitory signaling Homo sapiens R-HSA-389513	0.00855617	0.0339712	0.647196	1.84982	5721	7	LCK PPP2R1A FYN CD86 PTPN11					N.S.
Cooperation of PDCL (PhLP1) and TRiC/CCT in G-protein beta folding Homo sapiens R-HSA-6814122	0.00896747	0.0353424	0.464583	1.88951	6972	18	CCT5 TCP1 CCT6A CCT8 CCT7 CSNK2B CCT3 CSNK2A1					N.S.
Dual incision in TC-NER Homo sapiens R-HSA-6782135	0.00919852	0.0358236	0.40351	1.89022	7639	27	PCNA PPIE GTF2H4 RBX1 EP300 RFC2 RFC3 POLR2B MNAT1 XPA GTF2H2 GTF2H3 POLD3 CCNH ERCC2 ERCC3					N.S.
Cellular Senescence Homo sapiens R-HSA-2559583	0.00921722	0.0358236	0.283332	1.80362	8781	79	IL1A TXN CXCL8 IL6 TP53 RBBP7 MAP2K3 MAPK1 JUN MAPK9 HMGA1 TFDP1 SUZ12 MAPK3 PAK3 STAT3 H3-4 TERF1 MAP2K6 CDK6 MAP2K7 IFNB1 HIRA CABIN1 ASF1A MRE11 E2F3 H1-4 NFKB1 ANAPC10 CDK2 MDM2 CCNE1					N.S.
ERKs are inactivated Homo sapiens R-HSA-202670	0.00926733	0.0358236	0.674751	1.8163	6063	6	PPP2R1A DUSP4 MAPK1 MAPK3 DUSP6					N.S.
Base Excision Repair Homo sapiens R-HSA-73884	0.00931083	0.0358236	0.568961	1.8601	6554	10	PCNA PARP1 UNG RFC2 RFC3 POLD3 PNKP					N.S.
Resolution of Abasic Sites (AP sites) Homo sapiens R-HSA-73933	0.00931083	0.0358236	0.568961	1.8601	6554	10	PCNA PARP1 UNG RFC2 RFC3 POLD3 PNKP					N.S.
Negative regulation of MAPK pathway Homo sapiens R-HSA-5675221	0.00931985	0.0358236	0.463344	1.88447	7246	18	MAP2K1 MARK3 PPP2R1A DUSP4 MAPK1 BRAF MAPK3					N.S.
Smooth Muscle Contraction Homo sapiens R-HSA-445355	0.0093235	0.0358236	0.472535	1.88279	7183	17	TPM3 MYL6 ANXA2 TPM4 MYL12A MYLK					N.S.
Effects of PIP2 hydrolysis Homo sapiens R-HSA-114508	0.00942626	0.0359638	0.673936	1.81411	6167	6	DGKZ DGKA DGKD DGKB DGKI					N.S.
PCP/CE pathway Homo sapiens R-HSA-4086400	0.00942709	0.0359638	0.340702	1.86111	8406	44	AP2M1 PSMA5 PSMA4 PSMA6 PSMC1 PSMA2 PSMC2 PSMA7 PSMD11 PSMC5 PSMD2 PSMD1 PSMD6 PSMD7 PSMD13 PSMB9 PSME3 PSME2 PSMB8 CLTC					N.S.
Inflammasomes Homo sapiens R-HSA-622312	0.00960507	0.0365129	0.673024	1.81165	6284	6	TXN NLRP1 BCL2 TXNIP HSP90AB1 CASP1					N.S.
G2/M DNA damage checkpoint Homo sapiens R-HSA-69473	0.0103917	0.0393637	0.364946	1.85965	8973	35	YWHAQ YWHAE CHEK2 TP53 CDK1 NSD2 RMI1 BARD1 RNF168 RFC2 RFC3 H3-4					N.S.
Activation of the AP-1 family of transcription factors Homo sapiens R-HSA-450341	0.0105725	0.0397673	0.668473	1.7994	6917	6	MAPK1 JUN MAPK9 MAPK3					N.S.
TRIF-mediated programmed cell death Homo sapiens R-HSA-2562578	0.0106606	0.0399586	0.709372	1.77361	6782	5	TLR3 LY96 RIPK1 TLR4					N.S.
MAPK targets/ Nuclear events mediated by MAP kinases Homo sapiens R-HSA-450282	0.0108413	0.0404945	0.512502	1.84896	7979	13	PPP2R1A DUSP4 MAPK1 JUN MAPK9 MAPK3					N.S.
Common Pathway of Fibrin Clot Formation Homo sapiens R-HSA-140875	0.0109962	0.0409304	0.511898	1.84678	8093	13	FGB PF4 PROCR FGA FGG PRTN3 PROC SERPINA5					N.S.
MyD88 cascade initiated on plasma membrane Homo sapiens R-HSA-975871	0.0115353	0.0424942	0.34072	1.83573	10222	42	MAP2K1 S100A12 PPP2R1A SAA1 DUSP4 MAP2K3 MAPK1 JUN MAPK9 PELI1					N.S.
Toll Like Receptor 10 (TLR10) Cascade Homo sapiens R-HSA-168142	0.0115353	0.0424942	0.34072	1.83573	10222	42	MAP2K1 S100A12 PPP2R1A SAA1 DUSP4 MAP2K3 MAPK1 JUN MAPK9 PELI1					N.S.
Toll Like Receptor 5 (TLR5) Cascade Homo sapiens R-HSA-168176	0.0115353	0.0424942	0.34072	1.83573	10222	42	MAP2K1 S100A12 PPP2R1A SAA1 DUSP4 MAP2K3 MAPK1 JUN MAPK9 PELI1					N.S.
TRAIL signaling Homo sapiens R-HSA-75158	0.0118331	0.0434419	0.705089	1.7629	7528	5	TNFSF10 TNFRSF10B TNFRSF10A					N.S.
Regulation of necroptotic cell death Homo sapiens R-HSA-5675482	0.011961	0.0437617	0.63179	1.80579	7998	7	TNFSF10 TNFRSF10B TNFRSF10A RIPK1 BIRC3					N.S.
Role of phospholipids in phagocytosis Homo sapiens R-HSA-2029485	0.0121074	0.0441466	0.484412	1.84415	9138	15	IGHG2 IGHG4 IGHG1 IGLC2 CD247					N.S.
Constitutive Signaling by Aberrant PI3K in Cancer Homo sapiens R-HSA-2219530	0.0121688	0.0442201	0.41668	1.84799	9848	23	ERBB3 LCK PDGFA FYN KITLG CD86 EGF EGFR KIT HBEGF PTPN11					N.S.
Assembly of the primary cilium Homo sapiens R-HSA-5617833	0.0126845	0.0459385	0.304479	1.79668	11710	58	CCT5 YWHAE HSP90AA1 PPP2R1A TCP1 CCT8 CCT4 CDK1 HAUS6 DYNLL1 AKAP9 NEDD1 MBD1 DCTN2 CCT3 NPHP3 ARL4D					N.S.
ZBP1(DAI) mediated induction of type I IFNs Homo sapiens R-HSA-1606322	0.0128357	0.0463296	0.505888	1.8251	9447	13	TLR3 S100A12 SAA1 RIPK1 TBK1 S100B NFKBIA NFKB1					N.S.
Negative regulators of RIG-I/MDA5 signaling Homo sapiens R-HSA-936440		N.S.						0.000648484	17.6471	129.545	['IFIH1' 'HERC5' 'PCBP2']	0.035435
N-glycan trimming in the ER and Calnexin/Calreticulin cycle Homo sapiens R-HSA-532668		N.S.						7.83783e-05	35.2941	333.669	['PDIA3' 'MOGS' 'UGGT1']	0.0119919
Vesicle-mediated transport Homo sapiens R-HSA-5653656		N.S.						0.000177255	4.06504	35.1135	['YWHAE' 'COPB2' 'HPX' 'HSPA8' 'HSP90AA1' 'YWHAQ' 'ALB' 'HYOU1' 'APOL1' 'AP2M1']	0.015953

## Sheet: NCI Nature 2016
NCI Nature 2016	FGSEA rank-based enrichment analysis							Enrichr over-representation test (top 100 genes)
pathway	pval	padj	ES	NES	nMoreExtreme	size	leadingEdge	p-value	z-score	combined score	Genes	padj
Downstream signaling in naive CD8+ T cells Homo sapiens 92180cef-6191-11e5-8ac5-06603eb7f303	1.19061e-06	0.000220102	0.601931	2.88761	0	29	CD3E MAP2K1 B2M IFNG TNF CD8A NFATC2 CD247 CD8B MAPK1 JUN MAPK9 FOSL1 BRAF MAPK3 IL2RA					N.S.
IL12 signaling mediated by STAT4 Homo sapiens 72cf19b8-6193-11e5-8ac5-06603eb7f303	2.52838e-06	0.000220102	0.669697	2.82648	1	20	CD4 CD3E IL18 HLA-DRA IFNG CD247 JUN MAPK9 CREBBP CD86 STAT3 IL2RA IL13	0.000541421	18.75	141.025	['CD4' 'IL18' 'CD3E']	0.0226314
IL12-mediated signaling events Homo sapiens 7acdea19-6193-11e5-8ac5-06603eb7f303	3.47529e-06	0.000220102	0.522705	2.66294	2	35	CD4 CD3E LCK IL18 RELB B2M HLA-DRA IFNG CD8A CD247 CD8B MAP2K3 RAB7A STAT3 IL2RA IL12B	1.45851e-05	16.129	179.605	['CD4' 'LCK' 'IL18' 'CD3E' 'RELB']	0.00304829
IL23-mediated signaling events Homo sapiens b71d0ffd-6193-11e5-8ac5-06603eb7f303	8.64442e-06	0.00041061	0.599272	2.65722	6	23	CD4 CD3E IL18 IL6 CCL2 IFNG TNF STAT3 IL12B IL19 CXCL1 IL17A MPO NFKBIA CXCL9 NFKB1 IL1B	0.000832937	16.2162	114.982	['CD4' 'IL18' 'CD3E']	0.0217605
Glucocorticoid receptor regulatory network Homo sapiens dfba0dfb-6192-11e5-8ac5-06603eb7f303	1.12879e-05	0.000428938	0.479768	2.58523	9	42	CXCL8 HSP90AA1 IL6 TP53 IFNG MMP1 MAPK1 JUN MAPK9 CREBBP SMARCC1 EP300 HDAC2 MAPK3 PAK3 PRL IL13 FGG ICAM1 STAT1 SMARCA4 SUMO2 NFKB1 AFP MDM2 EGR1					N.S.
Validated transcriptional targets of AP1 family members Fra1 and Fra2 Homo sapiens 76d028a7-6196-11e5-8ac5-06603eb7f303	2.13189e-05	0.000671773	0.601943	2.58469	16	21	CXCL8 IL6 CCL2 PLAU MMP1 NFATC2 JUN CCND1 EP300 FOSL1 HMOX1 MGP					N.S.
HIF-1-alpha transcription factor network Homo sapiens 20ef2b81-6193-11e5-8ac5-06603eb7f303	2.47495e-05	0.000671773	0.465913	2.52828	21	43	ENO1 PKM SERPINE1 VEGFA LDHA PFKFB3 ALDOA JUN NPM1 SMAD3 CREBBP TFRC EP300 BHLHE40 HMOX1 LEP ENG TERT					N.S.
AP-1 transcription factor network Homo sapiens 3ce2f9c5-6189-11e5-8ac5-06603eb7f303	5.26592e-05	0.00107222	0.466926	2.4405	45	38	CXCL8 IL6 TP53 CCL2 IFNG PLAU MMP1 NFATC2 TIMP1 CDK1 JUN CCND1 EP300 FOSL1					N.S.
Regulation of Telomerase Homo sapiens 4dfe97ca-6195-11e5-8ac5-06603eb7f303	5.56046e-05	0.00107222	0.479125	2.44092	47	35	YWHAE HSP90AA1 IFNG RBBP7 DKC1 MAPK1 JUN SMAD3 CCND1 HDAC2 MAPK3 EGF EGFR TERT TERF1 SMG5 MRE11 MXD1 ZNFX1 NFKB1 SMG6					N.S.
Ceramide signaling pathway Homo sapiens d3747df2-6190-11e5-8ac5-06603eb7f303	5.64324e-05	0.00107222	0.578694	2.48487	44	21	MAP2K1 TNF PDGFA BCL2 AIFM1 MAPK1 RIPK1 TRADD MAPK3 EGF PRKRA NFKBIA BIRC3 EIF2AK2 NFKB1					N.S.
Urokinase-type plasminogen activator (uPA) and uPAR-mediated signaling Homo sapiens 503076a2-6196-11e5-8ac5-06603eb7f303	9.93436e-05	0.00171593	0.536557	2.41487	80	24	IL6 SERPINE1 PLG PLAU CTSG FGB ITGB1 VTN EGFR FN1 FGA FGG ELANE CTRC					N.S.
IL2-mediated signaling events Homo sapiens a2a1883c-6193-11e5-8ac5-06603eb7f303	0.000161922	0.00256377	0.492054	2.3605	135	29	LCK MAP2K1 IFNG FYN BCL2 MAPK1 JUN MAPK9 JAK3 MAPK3 STAT3 SOCS2 IL2RA					N.S.
EPHA forward signaling Homo sapiens f25420e8-6191-11e5-8ac5-06603eb7f303	0.000241078	0.00345997	0.605061	2.30282	181	15	LCK CRKL FYN EPHA4 EPHA2 RHOA ROCK1 EPHA3 EPHA5 BLK					N.S.
Validated targets of C-MYC transcriptional activation Homo sapiens 61d3b115-6196-11e5-8ac5-06603eb7f303	0.000254945	0.00345997	0.416949	2.2929	227	45	ENO1 HSPA4 NME2 TP53 GAPDH MTDH LDHA NPM1 SMAD3 CREBBP TFRC HMGA1 EP300 FOSL1	0.000663247	10.1266	74.11	['HSP90AA1' 'HSPA4' 'NME2' 'ENO1']	0.0198027
Cellular roles of Anthrax toxin Homo sapiens bb877621-6190-11e5-8ac5-06603eb7f303	0.000306863	0.00381929	0.630303	2.27387	225	13	MAP2K1 IL18 TNF NLRP1 MAP2K3 MAPK1 MAPK3 MAP2K6 MAP2K7 IL1B					N.S.
Direct p53 effectors Homo sapiens 67c3b75d-6191-11e5-8ac5-06603eb7f303	0.000325178	0.00381929	0.349027	2.18952	307	74	PCNA BCL2L14 IL6 CX3CL1 TP53 SERPINE1 DUSP5 BCL2 TNFRSF10B EPHA2 TNFRSF10A JUN DDX5 CREBBP TFDP1 EP300 HDAC2 FDXR PAK3 EGFR DKK1 TNFRSF10C APAF1 TYRP1					N.S.
TCR signaling in naive CD4+ T cells Homo sapiens 0c2862fa-6196-11e5-8ac5-06603eb7f303	0.000345532	0.00381929	0.489714	2.29397	286	27	CD4 CD3E LCK HLA-DRA CARD11 FYN CD247 ITK FYB1 CD86 ZAP70	0.00405172	9.375	51.6432	['CD4' 'LCK' 'CD3E']	0.0498124
Signaling events mediated by PRL Homo sapiens bb67523a-6195-11e5-8ac5-06603eb7f303	0.000361827	0.00381929	0.607283	2.25234	269	14	TUBA1B MAPK1 ATF5 ITGB1 RHOA MAPK3 PAK3 ROCK1 CDK2 EGR1 CCNE1					N.S.
VEGF and VEGFR signaling network Homo sapiens 8957818a-6196-11e5-8ac5-06603eb7f303	0.000389854	0.00389854	0.830962	2.07966	247	5	FLT4 VEGFA KDR FLT1 VEGFD					N.S.
TCR signaling in naive CD8+ T cells Homo sapiens 15a017bb-6196-11e5-8ac5-06603eb7f303	0.000479148	0.0045519	0.509004	2.25696	387	23	CD3E LCK B2M CD8A CARD11 FYN CD247 CD8B CD86 ZAP70					N.S.
ALK1 signaling events Homo sapiens fcc72679-6186-11e5-8ac5-06603eb7f303	0.000512324	0.00457168	0.631714	2.21093	371	12	FKBP1A BMPR2 ACVR1 MAPK1 CSNK2B MAPK3 INHBA SMAD7 SMAD4					N.S.
amb2 Integrin signaling Homo sapiens 5d4f90b6-6188-11e5-8ac5-06603eb7f303	0.000551909	0.00457168	0.498914	2.24545	449	24	LCK IL6 PLG PLAU TNF FYN PLAT RHOA APOB MST1R ROCK1 BLK ICAM1					N.S.
Posttranslational regulation of adherens junction stability and dissassembly Homo sapiens ebb21a59-6194-11e5-8ac5-06603eb7f303	0.000553414	0.00457168	0.485803	2.24706	456	26	DSP JUP FYN CREBBP GNA13 RAB7A ARF6 SLIT3 HGS EGF EGFR CTNNB1					N.S.
CXCR4-mediated signaling events Homo sapiens 46a5529b-6191-11e5-8ac5-06603eb7f303	0.000662839	0.00524748	0.413519	2.19506	582	40	CD4 CD3E LCK HLA-DRA RACK1 FYN CD247 ITGB1 GNA13 RHOA HGS STAT3 GRK2 PTK2B BLK GRK6 STAT1 STAT2	0.00159796	8	51.5122	['CD4' 'LCK' 'CFL1' 'CD3E']	0.0371081
Alpha-synuclein signaling Homo sapiens 588134bc-6187-11e5-8ac5-06603eb7f303	0.000825503	0.00627382	0.585774	2.17257	615	14	LCK FKBP1A FYN MAPK1 UBE2L3 MAPK3 KLK6 PTK2B BLK					N.S.
Signaling events mediated by TCPTP Homo sapiens cd5ca44d-6195-11e5-8ac5-06603eb7f303	0.000903904	0.00636283	0.487599	2.19452	736	24	IL6 VEGFA CSF1 KDR JAK3 ITGB1 PIAS1 CREBBP STAT3 EGF EGFR					N.S.
HIV-1 Nef: Negative effector of Fas and TNF-alpha Homo sapiens 41a75463-6193-11e5-8ac5-06603eb7f303	0.000904191	0.00636283	0.556672	2.16977	689	16	CASP7 TNF CD247 BCL2 RIPK1 TRADD APAF1 MAP2K7 NFKBIA BIRC3 NFKB1					N.S.
Caspase Cascade in Apoptosis Homo sapiens b9d3ef2e-618f-11e5-8ac5-06603eb7f303	0.00113118	0.00767585	0.456387	2.16413	944	28	VIM CASP7 TNFSF10 TNF BCL2 PARP1 TNFRSF10B TNFRSF10A RIPK1 TRADD APAF1 TOP1					N.S.
C-MYB transcription factor network Homo sapiens 61020228-618e-11e5-8ac5-06603eb7f303	0.00134324	0.00880052	0.395595	2.11618	1185	41	CD4 HSPA8 BCL2 KITLG CREBBP UBE2I MCM4 CCND1 EP300 PAK3 MPO COPA SLC25A3 PRTN3 ELANE KIT CA1 CDK6					N.S.
TRAIL signaling pathway Homo sapiens 3a79fddf-6196-11e5-8ac5-06603eb7f303	0.00148621	0.00921735	0.553625	2.10706	1121	15	TNFSF10 TNFRSF10B MAPK1 TNFRSF10A RIPK1 TRADD MAPK3 TNFRSF10C					N.S.
Signaling events mediated by focal adhesion kinase Homo sapiens 8fb80085-6195-11e5-8ac5-06603eb7f303	0.00150388	0.00921735	0.512036	2.1218	1179	19	MAP2K1 FYN MAPK1 JUN MAPK9 ITGB1 CCND1 BRAF					N.S.
Regulation of nuclear beta catenin signaling and target gene transcription Homo sapiens 1590a3b3-6195-11e5-8ac5-06603eb7f303	0.00171657	0.0101921	0.420617	2.10308	1468	33	YWHAQ YWHAE CXCL8 XPO1 JUN CCND1 EP300 HDAC2 TLE5 CTNNB1 TERT DKK1 PROC MT-CO2 SMARCA4					N.S.
SHP2 signaling Homo sapiens 85755aa4-6195-11e5-8ac5-06603eb7f303	0.00181073	0.0103986	0.45043	2.10995	1503	27	LCK MAP2K1 IL6 VEGFA IFNG KDR JAK3 IL2RA EGF EGFR NGF					N.S.
PDGFR-beta signaling pathway Homo sapiens c901a3e4-6194-11e5-8ac5-06603eb7f303	0.00186081	0.0103986	0.365534	2.05987	1682	49	YWHAQ YWHAE LCK MAP2K1 PPP2R1A FYN MAPK1 JUN MAPK9 RHOA BRAF MAPK3 STAT3 ACTR3 ABI1 MAP2K7 BLK STAT1 AFDN EIF2AK2 PTPN11					N.S.
ATF-2 transcription factor network Homo sapiens c76c900a-618a-11e5-8ac5-06603eb7f303	0.00197603	0.010727	0.431983	2.09504	1667	30	CXCL8 IL6 IFNG PLAU BCL2 MAPK1 JUN MAPK9 CCND1 EP300 MAPK3					N.S.
Hedgehog signaling events mediated by Gli proteins Homo sapiens 153b6970-6193-11e5-8ac5-06603eb7f303	0.00208654	0.0110123	0.558371	2.07094	1556	14	MAP2K1 LGALS3 RBBP7 XPO1 PIAS1 HDAC2 CSNK1G2 CSNK1G1 FBXW11 RBBP4 GNB1 PRKACA					N.S.
HIF-2-alpha transcription factor network Homo sapiens 37358832-6193-11e5-8ac5-06603eb7f303	0.00217441	0.0111184	0.493017	2.0808	1719	20	SERPINE1 VEGFA EIF3E KDR ELOB CREBBP EP300 BHLHE40 FLT1					N.S.
Signaling events mediated by Hepatocyte Growth Factor Receptor (c-Met) Homo sapiens ac39d2b9-6195-11e5-8ac5-06603eb7f303	0.00222369	0.0111184	0.444938	2.08423	1846	27	MAP2K1 CRKL IL6 MAPK1 PRKCI JUN RHOA ARF6 MAPK3 HGS CTNNB1					N.S.
IFN-gamma pathway Homo sapiens 51b1ed75-6193-11e5-8ac5-06603eb7f303	0.00272814	0.0132909	0.439578	2.05912	2265	27	MAP2K1 CRKL IFNG MAPK1 PIAS1 EP300 MAPK3 STAT3 IRF9 DAPK1 SMAD7 MAP3K11 STAT1 PTPN11 IL1B PTGES2 JAK1 CEBPB CASP1 JAK2 SOCS1 IRF1 MAP3K1 CALM1					N.S.
Reelin signaling pathway Homo sapiens 054f432f-6195-11e5-8ac5-06603eb7f303	0.00284097	0.013411	0.662816	1.99367	1934	8	CRKL FYN ARHGEF2 ITGB1 MAP2K7 MAP3K11					N.S.
E2F transcription factor network Homo sapiens bb4d0fd3-6191-11e5-8ac5-06603eb7f303	0.00295263	0.013411	0.378152	2.02287	2606	41	RYBP CASP7 SERPINE1 PLAU MCM3 CDK1 CREBBP RANBP1 TFDP1 EP300 POLA1 PAK3 APAF1 CES2					N.S.
Thromboxane A2 receptor signaling Homo sapiens 27d5800d-6196-11e5-8ac5-06603eb7f303	0.00296453	0.013411	0.484308	2.04404	2344	20	LCK TGM2 FYN GNA13 RHOA EGF EGFR ROCK1 GRK2 BLK ICAM1					N.S.
IL27-mediated signaling events Homo sapiens c134fc5e-6193-11e5-8ac5-06603eb7f303	0.00324529	0.0140334	0.530554	2.01925	2449	15	IL18 IL6 IFNG TNF STAT3 IL12B IL17A STAT1 STAT2 IL1B					N.S.
Regulation of Androgen receptor activity Homo sapiens 094a8cb0-6195-11e5-8ac5-06603eb7f303	0.00331513	0.0140334	0.451754	2.0332	2702	24	HSP90AA1 RACK1 DNAJA1 JUN CREBBP SENP1 SMARCC1 EP300 MAP2K6 REL SMARCE1 MDM2 HDAC9 EGR1					N.S.
Signaling events mediated by VEGFR1 and VEGFR2 Homo sapiens d6f6ae1f-6195-11e5-8ac5-06603eb7f303	0.00332371	0.0140334	0.388203	2.01239	2891	37	MAP2K1 HSP90AA1 VEGFA FYN MAP2K3 MAPK1 KDR BRAF MAPK3 HGS VTN FLT1 CTNNB1 MAP2K6 ROCK1 PTK2B					N.S.
a6b1 and a6b4 Integrin signaling Homo sapiens 73d1a893-6186-11e5-8ac5-06603eb7f303	0.00387391	0.016001	0.460035	2.00822	3113	22	IL1A YWHAQ YWHAE ERBB3 CASP7 ITGB1 EGFR	7.4893e-05	17.7778	168.879	['YWHAE' 'IL1A' 'ERBB3' 'YWHAQ']	0.00521755
Role of Calcineurin-dependent NFAT signaling in lymphocytes Homo sapiens 61bdd46d-6195-11e5-8ac5-06603eb7f303	0.00410112	0.016579	0.407836	1.99883	3477	31	YWHAQ YWHAE FKBP1A NFATC2 BCL2 XPO1 MAPK9 CREBBP EP300 MAPK3	0.0023702	11.3208	68.4315	['YWHAE' 'FKBP1A' 'YWHAQ']	0.0450339
TNF receptor signaling pathway Homo sapiens 316be05e-6196-11e5-8ac5-06603eb7f303	0.00477462	0.0186625	0.440543	1.98274	3892	24	TXN RACK1 TNF MAP2K3 PRKCI RIPK1 TRADD TNFAIP3 MAP2K7 CYLD STAT1 BIRC3 NFKB1					N.S.
Nephrin/Neph1 signaling in the kidney podocyte Homo sapiens 6cfb9873-6194-11e5-8ac5-06603eb7f303	0.00481295	0.0186625	0.59592	1.94836	3391	10	FYN PRKCI JUN MAPK9 CD2AP					N.S.
Integrin-linked kinase signaling Homo sapiens 21738158-6194-11e5-8ac5-06603eb7f303	0.00515663	0.0195952	0.466592	1.96927	4078	20	HSP90AA1 XPO1 PARP1 ZYX JUN NACA CCND1 CTNNB1 RUVBL1 ILKAP					N.S.
FOXM1 transcription factor network Homo sapiens c51cda49-6192-11e5-8ac5-06603eb7f303	0.00571767	0.0213011	0.441244	1.95651	4629	23	MAP2K1 CHEK2 CKS1B CDK1 AURKB CCND1 EP300 CENPF					N.S.
Signaling events mediated by PTP1B Homo sapiens be498a9b-6195-11e5-8ac5-06603eb7f303	0.00591802	0.0216235	0.422185	1.9528	4886	26	TXN LCK CSF1 FYN RHOA PRL STAT3 LEP EGF EGFR FER BLK					N.S.
Regulation of retinoblastoma protein Homo sapiens 407a3468-6195-11e5-8ac5-06603eb7f303	0.00606583	0.0217454	0.388141	1.94071	5190	33	DNMT1 JUN MAPK9 CREBBP TFDP1 CCND1 EP300 BRD2 PAK3 CDK6 CKM SMARCA4 E2F3 SMARCB1 CDK2 MDM2 CCNE1 RBBP4 CCND3					N.S.
ErbB2/ErbB3 signaling events Homo sapiens 51e35311-6192-11e5-8ac5-06603eb7f303	0.00707063	0.0248781	0.473452	1.9248	5497	18	ERBB3 MAP2K1 MAPK1 JUN MAPK9 MAPK3 STAT3 DOCK7					N.S.
Signaling events mediated by Stem cell factor receptor (c-Kit) Homo sapiens c6b6861c-6195-11e5-8ac5-06603eb7f303	0.00778236	0.0268845	0.452639	1.91038	6155	20	MAP2K1 CRKL BCL2 KITLG CREBBP MAPK3 STAT3 KIT FER STAT1 PTPN11					N.S.
p38 signaling mediated by MAPKAP kinases Homo sapiens 9d980dbc-6194-11e5-8ac5-06603eb7f303	0.00815206	0.0276588	0.594944	1.86975	5648	9	YWHAQ YWHAE HSPB1	0.000151088	28.5714	251.361	['YWHAE' 'YWHAQ' 'HSPB1']	0.00789434
Calcineurin-regulated NFAT-dependent transcription in lymphocytes Homo sapiens 0439e9da-618f-11e5-8ac5-06603eb7f303	0.00935573	0.03107	0.425329	1.88594	7575	23	CXCL8 IFNG TNF NFATC2 RNF128 JUN FOSL1 IL2RA IL3					N.S.
BARD1 signaling events Homo sapiens 75b04491-618c-11e5-8ac5-06603eb7f303	0.00948452	0.03107	0.463601	1.88475	7374	18	PCNA TP53 EWSR1 BARD1 UBE2L3 MRE11 PRKDC UBE2D3 CDK2 CCNE1 XRCC2					N.S.
Class I PI3K signaling events Homo sapiens 12b82bb7-6191-11e5-8ac5-06603eb7f303	0.00974312	0.0313761	0.444912	1.87777	7706	20	LCK HSP90AA1 FYN ITK RHOA ARF6 ZAP70 PLEKHA1	2.43144e-05	23.5294	249.987	['YWHAE' 'CDKN1A' 'HSP90AA1' 'YWHAQ']	0.00254085
LPA receptor mediated events Homo sapiens 4b994cde-6194-11e5-8ac5-06603eb7f303	0.0103499	0.0327748	0.442788	1.8688	8186	20	CXCL8 IL6 JUN GNA13 RHOA ADCY5 EGFR PTK2B HBEGF NFKBIA NFKB1					N.S.
Syndecan-2-mediated signaling events Homo sapiens fe05ead7-6195-11e5-8ac5-06603eb7f303	0.0116667	0.0363389	0.474288	1.84866	8902	16	CXCL8 RACK1 MAPK1 ITGB1 RHOA MAPK3 FN1					N.S.
Calcium signaling in the CD4+ TCR pathway Homo sapiens 5294f70b-618f-11e5-8ac5-06603eb7f303	0.0119312	0.0365632	0.463215	1.84516	9193	17	FKBP1A IFNG NFATC2 JUN FOSL1 IL2RA IL3 AKAP5 CABIN1					N.S.
Insulin-mediated glucose transport Homo sapiens 145e3376-6194-11e5-8ac5-06603eb7f303	0.0123601	0.0372766	0.576746	1.81256	8564	9	YWHAQ YWHAE PRKCI GYS1					N.S.
Angiopoietin receptor Tie2-mediated signaling Homo sapiens ad60647c-6188-11e5-8ac5-06603eb7f303	0.0136152	0.040124	0.441345	1.82887	10682	19	PLG TNF FYN MAPK1 ITGB1 MAPK3 PAK3 FN1					N.S.
Trk receptor signaling mediated by the MAPK pathway Homo sapiens 4980bb81-6196-11e5-8ac5-06603eb7f303	0.0138442	0.040124	0.533437	1.80706	9907	11	MAP2K1 MAP2K3 MAPK1 BRAF MAPK3 MAP2K6					N.S.
Alpha9 beta1 integrin signaling events Homo sapiens 0f5519cf-6188-11e5-8ac5-06603eb7f303	0.0139378	0.040124	0.502246	1.81189	10264	13	VEGFA ADAM8 TGM2 ITGB1 FN1 PAOX VEGFD					N.S.
LKB1 signaling events Homo sapiens 4623bf6d-6194-11e5-8ac5-06603eb7f303	0.014547	0.0412527	0.465761	1.81542	11100	16	YWHAQ YWHAE HSP90AA1 TP53 MARK2 SMAD4 STK11 TSC2 CAB39	0.00167652	12.766	81.5877	['YWHAE' 'HSP90AA1' 'YWHAQ']	0.0350393
Regulation of nuclear SMAD2/3 signaling Homo sapiens 246aac04-6195-11e5-8ac5-06603eb7f303	0.0152084	0.042494	0.346982	1.79871	13232	37	HSPA8 SERPINE1 RBBP7 JUN SMAD3 CREBBP SNIP1 TFDP1 EP300 HDAC2 PAK3 SMAD7 IFNB1 ATF3 SMAD4 RUNX1 CDK2 SKIV2L RBBP4 IRF7					N.S.
Stabilization and expansion of the E-cadherin adherens junction Homo sapiens f1a6cd94-6195-11e5-8ac5-06603eb7f303	0.0158976	0.0437761	0.419973	1.80333	12676	21	IL6 ZYX EPHA2 ARF6 EGF EGFR CTNNB1 MYO6 ABI1 ROCK1 AFDN					N.S.
S1P3 pathway Homo sapiens 7cb02d01-6195-11e5-8ac5-06603eb7f303	0.0164426	0.04463	0.563791	1.77184	11393	9	VEGFA MAPK1 GNA13 MAPK3 FLT1					N.S.
Neurotrophic factor-mediated Trk receptor signaling Homo sapiens 774988f5-6194-11e5-8ac5-06603eb7f303	0.0171005	0.0454741	0.41069	1.79281	13745	22	MAP2K1 CRKL MAPK1 PRKCI CCND1 MAPK3 STAT3 NGF DNAJA3					N.S.
ErbB receptor signaling network Homo sapiens 2c26d51f-6192-11e5-8ac5-06603eb7f303	0.0172323	0.0454741	0.586134	1.76302	11736	8	ERBB3 HSP90AA1 AREG EGFR HBEGF					N.S.
EphrinA-EPHA pathway Homo sapiens 1fd12dbd-6192-11e5-8ac5-06603eb7f303	0.0180527	0.0469866	0.684225	1.71242	11483	5	EPHA4 EPHA2 EPHA3 EPHA5					N.S.
Notch signaling pathway Homo sapiens 88f83518-6194-11e5-8ac5-06603eb7f303	0.0186977	0.0474281	0.436616	1.77505	14538	18	ENO1 KDM1A CCND1 EP300 FBXW7 PAK3 DNER MARK2					N.S.
IL6-mediated signaling events Homo sapiens e684d5d2-6193-11e5-8ac5-06603eb7f303	0.0187216	0.0474281	0.384534	1.77864	15459	26	RPSA IL6 TIMP1 JUN PIAS1 STAT3 FGG TNFSF11 MAP2K6 STAT1 HSP90B1 PTPN11 JAK1 JUNB SOCS3 FOS CEBPB MAPK14 JAK2					N.S.
Noncanonical Wnt signaling pathway Homo sapiens 7ff5fe76-6194-11e5-8ac5-06603eb7f303	0.0194132	0.0485331	0.502184	1.75759	14095	12	NFATC2 SETDB1 MAPK9 CHD7 RHOA ROCK1					N.S.
Signaling events mediated by HDAC Class II Homo sapiens a1da5607-6195-11e5-8ac5-06603eb7f303		N.S.						0.000648484	17.6471	129.545	['YWHAE' 'TUBA1B' 'HSP90AA1']	0.0225889
Validated transcriptional targets of TAp63 isoforms Homo sapiens 82e8ee19-6196-11e5-8ac5-06603eb7f303		N.S.						0.0023702	11.3208	68.4315	['CDKN1A' 'YWHAQ' 'FAS']	0.0412811

## Sheet: WikiPathways 2019
WikiPathways 2019	FGSEA rank-based enrichment analysis							Enrichr over-representation test (top 100 genes)
pathway	pval	padj	ES	NES	nMoreExtreme	size	leadingEdge	p-value	z-score	combined score	Genes	padj
Spinal Cord Injury WP2431	1.07147e-06	5.80353e-05	0.460837	2.78992	0	64	IL1A CXCL10 FKBP1A CXCL8 S100A9 VIM IL6 TNFSF13B TP53 CCL2 LGALS3 IFNG TNF CDK1 EPHA4 MAPK1 CCND1 RTN4 RHOA SLIT3 MAPK3 GFAP LEP CXCL1 EGFR KLK8	0.000316252	8.47458	68.2964	['FKBP1A' 'CXCL10' 'IL1A' 'CXCL8' 'VIM']	0.0124392
Senescence and Autophagy in Cancer WP615	1.07929e-06	5.80353e-05	0.469259	2.79362	0	60	IL1A PCNA MAP2K1 CXCL8 IL6 TP53 SERPINE1 IFNG PLAU GSN BCL2 MAP2K3 MAPK1 JUN PLAT SMAD3 HMGA1 AMBRA1 BRAF PAK3 VTN INHBA CXCL1 FN1 IL3	0.000183696	9.52381	81.926	['IL1A' 'MAP2K1' 'CDKN1A' 'PCNA' 'CXCL8']	0.00963382
Allograft Rejection WP2328	1.08338e-06	5.80353e-05	0.459273	2.71021	0	58	IL1A CXCL10 TUBA1B CXCL8 VIM CASP7 C4B HLA-C HLA-DRA VEGFA IFNG TNF C4A PSMA7 CD86 IL2RA IL21 C8A IL12B IL13 IL17A CCL19 C3 STAT1 CXCL11 CXCL9 IL1B HLA-A HLA-F GABPA HLA-B HLA-DMA CSNK2A2 HLA-DRB1 HLA-DQA1 GNLY HLA-DQB1 HLA-DPB1 C1QB C1QC HLA-E C1QA HLA-DMB HLA-DRB5 HLA-DPA1 FOXP3 CD55	8.41006e-05	11.236	105.433	['IL1A' 'TUBA1B' 'CXCL8' 'FAS' 'VIM']	0.00992387
Toll-like Receptor Signaling Pathway WP75	1.08558e-06	5.80353e-05	0.45628	2.68008	0	57	RPSA CXCL10 MAP2K1 CXCL8 TLR3 CCL5 IL6 TNF CCL4 MAP2K3 MAPK1 JUN MAPK9 LY96 TRAF3 RIPK1 TBK1 CD86 MAPK3 IL12B MAP2K6 TLR4 TLR1 MAP2K7 STAT1 IFNB1 CXCL11 NFKBIA CXCL9 NFKB1 IL1B	0.00178131	7.76699	49.1682	['CXCL10' 'MAP2K1' 'CXCL8' 'TLR3']	0.0336311
T-Cell antigen Receptor (TCR) Signaling Pathway WP69	1.11142e-06	5.80353e-05	0.576416	3.21001	0	47	IL1A CD4 CD3E LCK MAP2K1 VIM CRKL IL6 IL15RA CD8A NFATC2 CARD11 FYN CD247 SKAP1 MAPK1 ITK JUN FYB1 MAPK9	1.62555e-08	17.7778	318.841	['IL1A' 'MAP2K1' 'CD4' 'LCK' 'FAS' 'VIM' 'CD3E' 'CRKL']	7.6726e-06
Vitamin B12 Metabolism WP1533	1.18479e-06	5.80353e-05	0.611213	2.96347	0	30	SAA2 CCL5 IL6 SERPINE1 CCL2 IFNG PLG TNF TCN2 SAA1 TCN1 PLAT APOB MPO MIF APOE APOA1 SAA4 ICAM1 SOD2 NFKB1 IL1B SERPINA3					N.S.
Cytokines and Inflammatory Response WP530	1.25372e-06	5.80353e-05	0.640593	2.75223	0	21	IL1A CD4 IL6 HLA-DRA IFNG TNF CSF1 PDGFA IL12B CXCL1 IL13 IL3 IL11 IFNB1 CXCL2 IL1B CSF3					N.S.
Bladder Cancer WP2828	1.2861e-06	5.80353e-05	0.6808	2.76833	0	18	MAP2K1 CXCL8 TP53 TYMP VEGFA MMP1 MAPK1 CCND1 BRAF PAK3 EGFR DAPK3 DAPK1 HBEGF	0.0010477	15	102.917	['CDKN1A' 'MAP2K1' 'CXCL8']	0.030907
Human Complement System WP2806	2.15488e-06	8.33147e-05	0.448791	2.68325	1	61	CXCL10 TXN SELL CFB SERPING1 CFH C1R PLG C5AR1 C4A FGB CFP C1S PSMA7 CALR CFHR4 VTN C4BPA C8A CFHR2 APCS CFI FGA FGG APOA1 C1QBP ELANE C3 ICAM1 CD59	0.000126525	10.3093	92.5265	['SELL' 'ALB' 'SERPING1' 'TXN' 'CFB']	0.0085314
Complement and Coagulation Cascades WP558	2.30789e-06	8.33147e-05	0.549386	2.82356	1	36	CXCL10 CFB SERPING1 SERPINE1 C4B CFH CAPZB C1R PLG C5AR1 PLAU FGB C1S PSMA7 PLAT					N.S.
Pathways in clear cell renal cell carcinoma WP4018	3.44767e-06	0.000106928	0.515174	2.67049	2	37	ENO1 LDHB PKM VEGFA GAPDH LDHA ENO2 ACLY ALDOA KDR CREBBP TPI1 EP300 PLOD2 STAT3 FLT1 EGFR					N.S.
T-Cell antigen Receptor (TCR) pathway during Staphylococcus aureus infection WP3863	3.55438e-06	0.000106928	0.557753	2.70426	2	30	CD4 LCK MAP2K1 IFNG TNF CD8A NFATC2 CARD11 FYN ITK JUN MAPK9 AHSA1 MAPK3 ZAP70					N.S.
Chemokine signaling pathway WP3929	5.32372e-06	0.000147836	0.411421	2.52802	4	68	MAP2K1 CCL20 CRKL CCL5 CX3CL1 PPBP CCL4 MAPK1 CCL7 ITK JAK3 ADCY5 BRAF MAPK3 STAT3 CCL17 CCL28 CCL27 PF4 CXCR2 CCL19 ROCK1 GRK2 PTK2B GRK6 CXCL5 STAT1 CCR1 ACKR4 CXCL11 STAT2 CXCR6 XCR1 NFKBIA					N.S.
TNF related weak inducer of apoptosis (TWEAK) Signaling Pathway WP2036	6.17632e-06	0.000159261	0.606268	2.68878	4	23	RELB CCL5 IL6 CASP7 CCL2 TNF MAPK1 JUN MAPK9 TRAF3 RIPK1 MAPK3 CTNNB1 TNFSF12 NFKBIA BIRC3 NFKB1					N.S.
VEGFA-VEGFR2 Signaling Pathway WP3888	8.16821e-06	0.000196582	0.345163	2.37939	7	117	YWHAE TXN MAP2K1 CXCL8 HSP90AA1 HSPB1 CCL2 VEGFA RACK1 PLAU NFATC2 FGB FYN BCL2 EIF2AK3 MAP2K3 MAPK1 PRKCI JUN MAPK9 KDR ITGB1 ELOA CCND1 RHOA ARF6 MAPK3 HGS STAT3 FLT1 CTNNB1 DKK1 TNFRSF10C FGA FGG MYO6 MAP2K6 ROCK1 PTK2B MKNK1 MAP2K7 ICAM1 SOD2 HBEGF STAT1	2.4426e-05	6.77966	71.9991	['YWHAE' 'MAP2K1' 'HSP90AA1' 'CXCL8' 'CFL1' 'FAS' 'HSPB1' 'TXN']	0.00384303
Regulation of toll-like receptor signaling pathway WP1449	1.05719e-05	0.000238529	0.391166	2.44543	9	73	RPSA CXCL10 MAP2K1 CXCL8 TLR3 CCL5 IL6 TNF CCL4 MAP2K3 MAPK1 JUN MAPK9 PELI1 LY96 TRAF3 RIPK1 TBK1 CD86 MAPK3 TNFAIP3 IL12B MAP2K6 TLR4 TLR1 MAP2K7 CYLD STAT1 IFNB1 CXCL11 NFKBIA OTUD5 CXCL9 NFKB1 IL1B					N.S.
Complement Activation WP545	1.59069e-05	0.000337788	0.668934	2.54462	11	15	CXCL10 CFB C4B C1R C4A CFP C1S PSMA7 C8A					N.S.
Glycolysis and Gluconeogenesis WP534	1.80054e-05	0.000361109	0.623296	2.5345	13	18	ENO1 LDHB PKM GAPDH LDHA GOT2 ENO2 ALDOA TPI1	0.00147779	13.3333	86.8961	['LDHB' 'PKM' 'ENO1']	0.0303267
Folate Metabolism WP176	2.44299e-05	0.000464168	0.504358	2.54592	20	34	SAA2 IL6 TP53 SERPINE1 CCL2 IFNG PLG TNF CSF1 SAA1 MTHFD1 PLAT APOB MPO APOA1 SAA4 ICAM1 SOD2 NFKB1 IL1B SERPINA3					N.S.
Cells and Molecules involved in local acute inflammatory response WP4493	3.39656e-05	0.00059793	0.674862	2.43328	24	13	IL1A CXCL10 CXCL8 IL6 TNF PSMA7 ITGB1 C3 ICAM1					N.S.
IL-7 Signaling Pathway WP205	4.77207e-05	0.00077134	0.640876	2.43788	35	15	MAP2K1 FYN IL7R MAPK1 JAK3 CCND1 MAPK3 STAT3 IL2RA PTK2B STAT1					N.S.
Focal Adhesion WP306	5.02239e-05	0.00077134	0.361889	2.3237	47	82	MAP2K1 CRKL IL6 VEGFA ACTG1 PDGFA FYN BCL2 MYL12A ZYX MAPK1 JUN MAPK9 KDR ITGB1 CCND1 MYLK RHOA BRAF MAPK3 PAK3 VTN FLT1 EGFR FN1 CTNNB1 PPP1CB FLNC VEGFD COMP ROCK1 MYLK2 BLK					N.S.
Fibrin Complement Receptor 3 Signaling Pathway WP4136	5.26562e-05	0.00077134	0.576303	2.47601	41	21	RPSA CXCL10 TLR3 IL6 CCL2 PLG TNF LY96 PLAT					N.S.
Inhibition of exosome biogenesis and secretion by Manumycin A in CRPC cells WP4301	5.34169e-05	0.00077134	0.878071	2.19512	33	5	MAPK1 BRAF HNRNPH1 MAPK3 HGS					N.S.
Thymic Stromal LymphoPoietin (TSLP) Signaling Pathway WP2203	6.21492e-05	0.000862918	0.538406	2.45743	50	25	LCK MAP2K1 CXCL8 RELB IL6 FYN IL7R MAPK1 MAPK9 MAPK3 STAT3 IL2RA STAT1 NFKBIA PTPN11 NFKB1	8.89722e-05	17.0213	158.761	['MAP2K1' 'CXCL8' 'LCK' 'RELB']	0.00839898
IL-3 Signaling Pathway WP286	7.18981e-05	0.000948257	0.534752	2.44075	58	25	YWHAQ MAP2K1 CXCL8 CRKL FYN BCL2 MAPK1 JUN CD86 MAPK3 STAT3 IL3	0.000104882	16.3265	149.595	['MAP2K1' 'CXCL8' 'YWHAQ' 'CRKL']	0.00825075
4-hydroxytamoxifen, Dexamethasone, and Retinoic Acids Regulation of p27 Expression WP3879	7.3549e-05	0.000948257	0.745886	2.34332	50	9	MAP2K1 MAP2K3 MAPK1 MAPK3 MAP2K6 MKNK2 MKNK1 MAP3K11					N.S.
miRNA regulation of prostate cancer signaling pathways WP3981	8.15175e-05	0.00101475	0.657764	2.37163	59	13	MAP2K1 TP53 PDGFA BCL2 MAPK1 CCND1 PAK3 CTNNB1 NFKBIA NFKB1 MDM2					N.S.
Corticotropin-releasing hormone signaling pathway WP2355	9.85536e-05	0.00118593	0.445462	2.38239	86	41	MAP2K1 IL18 CXCL8 HSP90AA1 JUP GNAS BCL2 PARP1 MAPK1 PRKCI MAPK9 FOSL1 RHOA BRAF MAPK3 CTNNB1					N.S.
ErbB Signaling Pathway WP673	0.000108189	0.00125672	0.47114	2.37824	92	34	ERBB3 MAP2K1 CDKN1A CRKL TP53 AREG MAPK1 JUN MAPK9 CCND1 BRAF MAPK3 PAK3 EGFR					N.S.
Androgen receptor signaling pathway WP138	0.000111399	0.00125672	0.448371	2.38007	97	40	RACK1 JUN CALR SMAD3 KDM1A PIAS1 CREBBP UBE2I PRDX1 CCND1 EP300 RHOA TLE5 PAK3 STAT3 EGFR CTNNB1					N.S.
Primary Focal Segmental Glomerulosclerosis FSGS WP2572	0.000136143	0.00148932	0.477298	2.36301	115	32	YWHAQ PCNA MKI67 CTSL VIM FYN CDKN1C ITGB1 CD2AP PAK3 VTN CTNNB1 DKK1	1.60673e-06	16.6667	222.355	['CDKN1A' 'PCNA' 'YWHAQ' 'CTSL' 'VIM' 'MKI67']	0.000379189
TNF alpha Signaling Pathway WP231	0.000159631	0.00169491	0.415119	2.32538	143	48	TXN HSP90AA1 IL6 CASP7 CCL2 TNF MAP2K3 MAPK1 JUN MAPK9 CREBBP RIPK1 TBK1 TRADD MAPK3 TNFAIP3 APAF1 PSMD2 MAP2K6 MAP2K7 NFKBIA BIRC3 REL					N.S.
MET in type 1 papillary renal cell carcinoma WP4205	0.000192701	0.00193237	0.530226	2.35154	155	23	MAP2K1 CDKN1A CRKL IL6 MAPK1 JAK3 ELOA BRAF MAPK3 PAK3 STAT3					N.S.
IL-2 Signaling Pathway WP49	0.000201348	0.00196451	0.528613	2.34438	162	23	LCK MAP2K1 CRKL FYN BCL2 MAPK1 JUN JAK3 MAPK3 STAT3 IL2RA	0.00120859	14.2857	95.9757	['MAP2K1' 'LCK' 'CRKL']	0.0300239
Development and heterogeneity of the ILC family WP3893	0.000216065	0.00198783	0.572574	2.32825	167	18	IL18 IL6 AHR IFNG AREG TNF NFIL3 IL12B IL13 IL17A					N.S.
MAPK Cascade WP422	0.000216953	0.00198783	0.69609	2.27541	152	10	MAP2K1 MAP2K3 MAPK1 JUN BRAF MAPK3 MAP2K6 MAP2K7					N.S.
Photodynamic therapy-induced NF-kB survival signaling WP3617	0.000220259	0.00198783	0.533022	2.32756	176	22	IL1A CXCL8 RELB IL6 VEGFA TNF MMP1 CCND1 ICAM1 CXCL2 BIRC3 REL NFKB1 IL1B	0.000706716	17.1429	124.369	['IL1A' 'CXCL8' 'RELB']	0.0256592
TGF-beta Receptor Signaling WP560	0.000245462	0.0021487	0.456678	2.30523	210	34	FKBP1A SERPINE1 IFNG TNF JUN MAPK9 SMAD3 CREBBP EP300 MAPK3 STAT3 INHBA ENG EGF CTNNB1					N.S.
EBV LMP1 signaling WP262	0.000249987	0.0021487	0.63348	2.28407	183	13	CXCL8 CCL20 HSP90AA1 CCL5 TNF MAPK1 TRADD IFNB1 NFKBIA NFKB1	0.00019973	26.087	222.223	['HSP90AA1' 'CXCL8' 'CCL20']	0.00942727
Photodynamic therapy-induced AP-1 survival signaling. WP3611	0.000317932	0.00264892	0.477876	2.29199	266	29	HSP90AA1 IL6 TP53 IFNG TNFSF10 TNF BCL2 MAP2K3 JUN CCND1 PAK3 EGFR MAP2K6 MAP2K7 HBEGF	0.00200468	12	74.5473	['CDKN1A' 'HSP90AA1' 'FAS']	0.0363926
Mammary gland development pathway - Puberty (Stage 2 of 4) WP2814	0.00032286	0.00264892	0.730314	2.19563	219	8	VIM AREG TIMP1 CCND1 FOSL1 FN1					N.S.
Proteasome Degradation WP183	0.00033089	0.00265448	0.416089	2.25712	293	43	PSMA5 HLA-C IFNG PSMA4 PSMA6 PSMC1 PSMA2 PSMC2 PSMA7 PSMD11 PSMC5 PSMD2 PSMD1 PSMD6 PSMD7 PSMD13 PSMB9 PSME3 PSME2 HLA-A PSMB8 UBE2D3 HLA-F UBA7 HLA-B					N.S.
Signaling of Hepatocyte Growth Factor Receptor WP313	0.00037015	0.00290488	0.607248	2.2515	275	14	MAP2K1 CRKL IL6 MAPK1 JUN ITGB1 MAPK3 STAT3 PTK2B PTPN11					N.S.
T-Cell Receptor and Co-stimulatory Signaling WP2583	0.000385591	0.00295128	0.568081	2.26259	296	17	LCK DYRK1A CD8A NFATC2 FYN CD8B ITK ZAP70					N.S.
Fas Ligand (FasL) pathway and Stress induction of Heat Shock Proteins (HSP) regulation WP314	0.000392414	0.00295128	0.529084	2.27314	312	21	IL1A HSPB1 CASP7 TNF ACTG1 BCL2 PARP1 JUN	0.00120859	14.2857	95.9757	['IL1A' 'HSPB1' 'FAS']	0.0316919
Sudden Infant Death Syndrome (SIDS) Susceptibility Pathways WP706	0.000414389	0.00297127	0.362587	2.18601	385	63	IL1A YWHAQ YWHAE CXCL8 IL6 C4B VEGFA GAPDH TNF C4A ALDOA HADHA JUN CREBBP EP300 BHLHE40 IL13 NGF CTNNB1					N.S.
RIG-I-like Receptor Signaling WP3865	0.000414828	0.00297127	0.442249	2.25282	357	35	CXCL10 CXCL8 IFIH1 IFNG TNF ISG15 MAPK9 DDX17 TRAF3 RIPK1 TBK1 TRADD CYLD DDX58 IFNB1 NFKBIA OTUD5 NFKB1 DHX58					N.S.
Integrated Breast Cancer Pathway WP1984	0.000419764	0.00297127	0.339276	2.14783	398	77	CHEK2 TP53 VEGFA AHR MMP1 BCL2 MYCBP2 BMPR2 MAPK1 JUN PIAS1 PPP4R3A CCND1 EP300 FOSL1 BRAF BARD1 TRADD EGFR CTNNB1 FER SMAD7 STAT1 APOBEC3G SMARCA4 XRCC3 ATRX SMAD4 MRE11 PML NFKB1 PKMYT1 CDK2 MDM2 USP38 STK11 XRCC2					N.S.
Parkin-Ubiquitin Proteasomal System pathway WP2359	0.000501062	0.00335928	0.42974	2.22763	435	37	TUBA1B HSPA4 HSPA8 PSMC1 TUBA1C PSMC2 PSMD11 FBXW7 UBE2L3 TUBA3C PSMC5 PSMD2 PSMD1 PSMD6 PSMD7 PSMD13					N.S.
Non-genomic actions of 1,25 dihydroxyvitamin D3 WP4341	0.000501733	0.00335928	0.438675	2.23462	432	35	OAS2 CXCL8 RELB IL6 CCL2 IFNG TNF MAPK1 JUN ISG15 MAPK9 MAPK3 TLR4 RSAD2 STAT1 STAT2 IFI44L					N.S.
TGF-beta Signaling Pathway WP366	0.000502496	0.00335928	0.340686	2.13686	475	74	MAP2K1 TP53 MMP1 CDK1 MAP2K3 MAPK1 JUN MAPK9 SMAD3 ITGB1 PIAS1 CREBBP UBE2I SNIP1 TFDP1 RBX1 CCND1 EP300 RHOA PAK3 HGS FN1 TERT MAP2K6 ROCK1 SMAD7 ATF3 PIAS2 KLF6 SMAD4					N.S.
G1 to S cell cycle control WP45	0.000617134	0.00405064	0.425849	2.20746	536	37	PCNA TP53 MCM3 CDK1 CDKN1C MCM4 TFDP1 CCNG2 CCND1 PAK3 MNAT1 CDK6 ORC4 E2F3 ORC5 PKMYT1 CDK2 MDM2 CCNE1 CCNH MCM7 CCND3 PRIM1 PRIM2 POLA2					N.S.
Pancreatic adenocarcinoma pathway WP4263	0.000700224	0.00451394	0.412712	2.19078	615	40	MAP2K1 CDKN1A TP53 VEGFA MAPK1 MAPK9 SMAD3 CCND1 RHOA BRAF MAPK3 PAK3 STAT3 EGF EGFR CDK6 STAT1 SMAD4 E2F3 NFKB1 DUSP6 XRCC2					N.S.
Lung fibrosis WP3624	0.00076047	0.00481631	0.410553	2.17932	668	40	CXCL8 DSP CCL5 IL6 CCL2 PLAU TNF PDGFA TIMP1 CCL4 HMOX1 IL12B EGF IL13 TERT					N.S.
Chromosomal and microsatellite instability in colorectal cancer WP4216	0.000809054	0.00503566	0.420785	2.18121	703	37	MAP2K1 TP53 BCL2 MAPK1 JUN MAPK9 SMAD3 CCND1 RHOA BRAF TBK1 MAPK3 PAK3 CTNNB1 PROC PMAIP1 SMAD4 REL					N.S.
Wnt Signaling Pathway and Pluripotency WP399	0.000900443	0.00550949	0.45006	2.18211	759	30	TP53 PLAU PPP2R1A PRKCI JUN MAPK9 CREBBP CCND1 EP300 FOSL1 RHOA CTNNB1					N.S.
Nanoparticle-mediated activation of receptor signaling WP2643	0.00106058	0.00638114	0.609346	2.13192	769	12	MAP2K1 AREG MAPK1 MAPK9 ITGB1 EGFR FN1					N.S.
Selenium Micronutrient Network WP15	0.00134134	0.00793812	0.374505	2.09787	1209	48	TXN SAA2 IL6 SERPINE1 CCL2 IFNG PLG TNF SAA1 PLAT PRDX1 PRDX2 APOB MPO APOA1 SAA4 ICAM1 SOD2 DIDO1 PGGT1B NFKB1 IL1B SERPINA3					N.S.
MAPK Signaling Pathway WP382	0.00137317	0.00799538	0.311155	2.00848	1314	84	IL1A MAP2K1 RELB HSPA8 HSPB1 CRKL TP53 TGFB1 TNF PDGFA DUSP4 MAP2K3 MAPK1 MAP3K20 JUN MAPK9 BRAF MAPK3 EGFR NGF PPM1B FLNC MAP2K6 MKNK2 STK24 MKNK1 MAP2K7 MAP3K11 TAOK1	0.000236939	5.69106	47.5073	['HSPA8' 'IL1A' 'MAP2K1' 'FAS' 'HSPB1' 'RELB' 'CRKL']	0.0101669
IL-1 signaling pathway WP195	0.00155563	0.00891403	0.437043	2.119	1312	30	IL1A MAP2K1 CCL2 MAP2K3 MAPK1 JUN MAPK9 PELI1 MAPK3 MAP2K6 MAP2K7 NFKBIA REL PTPN11 NFKB1 IL1B					N.S.
ATM Signaling Network in Development and Disease WP3878	0.00162163	0.00912126	0.501744	2.11851	1282	20	HSPB1 CHEK2 CDK1 LBR AURKB RNF168 MRE11 PRKDC NFKB1 STK11 RNF20 ATMIN TRIM28 TSC2					N.S.
Metabolic reprogramming in colon cancer WP4290	0.00164233	0.00912126	0.528807	2.10616	1264	17	ENO1 PKM GAPDH LDHA GOT2 ACLY	0.00120859	14.2857	95.9757	['PKM' 'ENO1' 'TKT']	0.0285227
IL-10 Anti-inflammatory Signaling Pathway WP4495	0.00184722	0.0101038	0.707305	2.02125	1234	7	IL6 BLVRB HMOX1 STAT3 STAT1 STAT2					N.S.
Viral Acute Myocarditis WP4298	0.00200388	0.0107941	0.368898	2.05436	1802	47	CD4 TLR3 IL6 CASP7 IFNG TNF FYN BCL2 PARP1 MAPK1 PABPC1 CCND1 MAPK3 STAT3 IL12B					N.S.
Aryl Hydrocarbon Receptor WP2586	0.00203325	0.0107941	0.472118	2.09383	1645	23	MAP2K1 HSP90AA1 VEGFA AHR TNF MAPK1 EP300 PAK3 EGFR LCP1 KLF6 NFKB1 CDK2 NCOA7 AURKAIP1 SCARB1	0.00157519	13.0435	84.1745	['CDKN1A' 'HSP90AA1' 'MAP2K1']	0.0309787
Heart Development WP1591	0.0020935	0.0109524	0.557497	2.06704	1560	14	ERBB3 VEGFA NFATC2 BMPR2 MAPK1 BHLHE40 CTNNB1 SMAD4 PTPN11					N.S.
Oxidative Damage WP3941	0.00213741	0.0109524	0.433105	2.07726	1794	29	PCNA C4B C1R C5AR1 TNF BCL2 C1S CDKN1C TRAF3 PAK3 APAF1					N.S.
Type II interferon signaling (IFNG) WP619	0.00215408	0.0109524	0.432839	2.07598	1808	29	CXCL10 IFIT2 IFNG ISG15 IRF9 ICAM1 OAS1 PSMB9 STAT1 IFNB1 GBP1 STAT2 IFI6 EIF2AK2 PTPN11 CXCL9 IL1B					N.S.
mRNA Processing WP411	0.00232966	0.0116807	0.323364	1.98694	2187	68	PCBP2 SRPK1 DDX20 SRSF5 RBMX RBM39 SNRNP70 CLK1 CLK4 NUDT21 CPSF3 HNRNPM HNRNPH1 SNRPA PRPF3 PTBP1 PRPF4B U2AF1L5 TXNL4A XRN2 PSKH1 CLK3 NONO SRSF7 CPSF4 CPSF1 SF3B4 HNRNPU SNRNP40 HNRNPA2B1 SNRPB METTL3					N.S.
Estrogen signaling pathway WP712	0.00247789	0.0122537	0.583255	2.04063	1798	12	MAP2K1 GNAS BCL2 MAPK1 MAPK9 BRAF NFKB1 GNB1 PRKACA FOS MAPK14					N.S.
IL1 and megakaryocytes in obesity WP2865	0.00261271	0.0126018	0.538551	2.04864	1970	15	IL18 S100A9 CCL2 IFNG TIMP1 TLR1 ICAM1 HBEGF NFKB1 IL1B					N.S.
Serotonin Receptor 4/6/7 and NR3C Signaling WP734	0.0026181	0.0126018	0.6668	2.00468	1783	8	MAP2K1 GNAS MAPK1 BRAF MAPK3					N.S.
Gastric Cancer Network 2 WP2363	0.00276117	0.0131156	0.536843	2.04214	2082	15	TP53 S100A6 MTDH LBR EGFR CTNNB1 RFC3 CHTF8 DSCC1 OTUD5					N.S.
Cell Cycle WP179	0.00289833	0.0135883	0.32595	1.97331	2704	64	YWHAQ PCNA YWHAE CHEK2 TP53 MCM3 CDK1 CDKN1C SMAD3 MCM4 TFDP1 RBX1 CCND1 EP300 HDAC2 PAK3 CDK6 SMAD4 ORC4 E2F3 ORC5 PRKDC PKMYT1 ANAPC10 CDK2 MDM2 CCNE1 CCNH MCM7					N.S.
Ebola Virus Pathway on Host WP4217	0.00301199	0.0139401	0.306504	1.94037	2862	77	CTSL RELB BST2 HLA-C HLA-DRA ACTG1 AXL MAPK1 ITGB1 CREBBP NPC2 EP300 RHOA RAB7A TBK1 MAPK3 EGFR TOP1 C1QBP FLNC PRKRA TLR4 DDX58 STAT1 REL EIF2AK2 NFKB1 HLA-A CLTC HLA-F HLA-B HLA-DMA IRF7 VPS39 VPS11 MFGE8 HLA-DRB1 VPS16 IRF3 HLA-DQA1 HLA-DQB1 HLA-DPB1 SOCS3 HLA-E CTSB HLA-DMB HLA-DRB5 HLA-DPA1					N.S.
miRNAs involvement in the immune response in sepsis WP4329	0.00335354	0.0153244	0.450574	2.02811	2733	24	IL1A CXCL8 RELB IL6 TNF CCL4 TRAF3 ELANE TLR4 ICAM1 NFKBIA REL NFKB1	0.000832937	16.2162	114.982	['IL1A' 'CXCL8' 'RELB']	0.0280819
Association Between Physico-Chemical Features and Toxicity Associated Pathways WP3680	0.00351927	0.0158807	0.456948	2.02655	2848	23	MAP2K1 MAPK1 JUN MYLK RHOA PAK3 EGFR FN1 CTNNB1 ACTR3 PROC CAMK1					N.S.
Resistin as a regulator of inflammation WP4481	0.00365188	0.0161981	0.53939	1.9999	2722	14	CXCL8 IL6 RETN TNF MAPK1 MAPK3 IL12B NFKBIA NFKB1					N.S.
Apoptosis Modulation and Signaling WP1772	0.00367934	0.0161981	0.372556	1.99248	3247	41	CASP7 TP53 TNFSF10 BCL2 AIFM1 TNFRSF10B TNFRSF10A JUN TRAF3 RIPK1 TRADD MAPK3 TNFRSF10C APAF1 BLK PMAIP1 NFKBIA BIRC3					N.S.
ESC Pluripotency Pathways WP3931	0.00386225	0.0167985	0.396115	1.99952	3319	34	MAP2K1 PDGFA BMPR2 MAP2K3 MAPK1 JUN BRAF STAT3 EGF EGFR CTNNB1 PROC MAP2K6 SMAD7 LIF SMAD4 PTPN11					N.S.
Blood Clotting Cascade WP272	0.00424548	0.0182454	0.600382	1.96255	2993	10	SERPINE1 PLG PLAU PLAT FGA FGG					N.S.
Hepatitis C and Hepatocellular Carcinoma WP3646	0.00463843	0.0196997	0.387215	1.97248	4002	35	CXCL8 IL6 CASP7 TP53 VEGFA MMP1 JUN SMAD3 CCND1 MAPK3 PAK3 STAT3					N.S.
PDGF Pathway WP2526	0.00510432	0.02118	0.47573	1.97201	4003	19	MAP2K1 PDGFA MAPK1 JUN RHOA MAPK3 STAT3 MT-CO2 STAT1 NFKBIA PTPN11					N.S.
Interferon type I signaling pathways WP585	0.00528062	0.0216626	0.404553	1.96147	4456	30	LCK CRKL RACK1 EIF4B FYN MAP2K3 PIAS1 STAT3 ZAP70 IRF9 MAP2K6 STAT1 STAT2 REL PTPN11					N.S.
Breast cancer pathway WP4262	0.00543318	0.022038	0.349994	1.93678	4873	46	MAP2K1 FLT4 TP53 PARP1 MAPK1 JUN CSNK2B CCND1 BRAF MAPK3 PAK3 EGFR CTNNB1 TNFSF11 PROC KIT CDK6 CSNK2A1					N.S.
Pathogenic Escherichia coli infection WP2272	0.00572806	0.0229759	0.389272	1.94616	4901	33	YWHAQ TUBA1B ACTG1 FYN ARHGEF2 TUBA1C LY96 ITGB1 TUBA3C CTNNB1 ARPC4 ROCK1 TLR4					N.S.
Nanoparticle triggered regulated necrosis WP2513	0.00619977	0.0245947	0.694338	1.86888	4060	6	TNF PARP1 RIPK1 TRADD					N.S.
Hypertrophy Model WP516	0.00668439	0.0261254	0.545883	1.90988	4852	12	IL1A IL18 VEGFA IFNG					N.S.
Differentiation Pathway WP2848	0.00673038	0.0261254	0.429651	1.93393	5486	24	IL6 VEGFA CSF1 PDGFA KITLG INHBA EGF IL3 DKK1 TNFSF11 KIT IL11					N.S.
Epithelial to mesenchymal transition in colorectal cancer WP4239	0.00681917	0.0261885	0.349525	1.90917	6078	44	MAP2K1 DSP JUP TP53 MAP2K3 MAPK1 SMAD3 GDF15 PKP2 SUZ12 MAPK3 VTN FN1 CTNNB1					N.S.
Neovascularisation processes WP4331	0.00691475	0.026276	0.656094	1.87491	4622	7	FLT4 MAPK1 KDR MAPK3 KIT					N.S.
TGF-B Signaling in Thyroid Cells for Epithelial-Mesenchymal Transition WP3859	0.00728784	0.0274053	0.623764	1.8753	4965	8	VIM MAPK1 SMAD3 MAPK3 FN1 SMAD4					N.S.
PI3K-Akt Signaling Pathway WP4172	0.00738822	0.0274964	0.254236	1.76283	7247	121	MAP2K1 FLT4 HSP90AA1 IL6 TP53 VEGFA PPP2R1A CSF1 PDGFA EIF4B IL7R BCL2 KITLG MAPK1 EPHA2 KDR JAK3 ITGB1 CCND1 GYS1 MAPK3 PAK3 PRL VTN IL2RA FLT1 EGFR FN1 NGF IL3					N.S.
Focal Adhesion-PI3K-Akt-mTOR-signaling pathway WP3932	0.00755872	0.0275626	0.259279	1.77358	7385	112	MAP2K1 FLT4 HSP90AA1 IL6 VEGFA PPP2R1A CSF1 PDGFA EIF4B IL7R PFKFB3 KITLG MAPK1 EPHA2 KDR JAK3 ITGB1 RAB2A GYS1 MAPK3 PAK3 PRL VTN IL2RA FLT1 EGFR FN1 NGF					N.S.
IL-9 Signaling Pathway WP22	0.00814664	0.0294094	0.594808	1.86868	5648	9	MAP2K1 MAPK1 JAK3 MAPK3 STAT3 STAT1					N.S.
Retinoblastoma Gene in Cancer WP2446	0.00828631	0.0296174	0.321691	1.86267	7585	54	PCNA DCK DNMT1 TP53 RBBP7 MCM3 CDK1 ANLN MCM4 TFDP1 CCND1 BARD1 POLA1 PAK3	0.000953077	9.1954	63.9615	['CDKN1A' 'DNMT1' 'PCNA' 'DCK']	0.0299902
Eukaryotic Transcription Initiation WP405	0.00845185	0.0299129	0.476731	1.89875	6509	17	GTF2H4 POLR2B MNAT1 TAF13 GTF2H2 POLR1E GTF2H3 CCNH ERCC2 ERCC3 POLR3K GTF2F2 GTF2E2 POLR2G					N.S.
Initiation of transcription and translation elongation at the HIV-1 LTR WP3414	0.00901048	0.0313622	0.590597	1.85545	6247	9	NFATC2 EP300 HDAC2 NFKBIA NELFE NFKB1 HDAC9					N.S.
Alzheimers Disease WP2059	0.00903509	0.0313622	0.384651	1.88474	7661	31	CASP7 TP53 GAPDH TNF ATP2A2 EIF2AK3 MAPK1 MAPK3 APAF1 APOE CALM3 NAE1 LCP1					N.S.
Signaling Pathways in Glioblastoma WP2261	0.0101896	0.0350329	0.349664	1.85611	8963	40	ERBB3 MAP2K1 TP53 MAP2K3 MAPK1 PRKCI CCND1 EP300 BRAF MAPK3 PAK3 EGFR MAP2K6 CDK6 MAP2K7					N.S.
Non-small cell lung cancer WP4255	0.0106272	0.0361928	0.398486	1.86671	8828	27	MAP2K1 TP53 MAPK1 JAK3 CCND1 BRAF MAPK3 PAK3 STAT3 EGFR					N.S.
RANKL/RANK (Receptor activator of NFKB (ligand)) Signaling Pathway WP2018	0.0110369	0.0372183	0.392069	1.85877	9220	28	MAP2K1 RELB MAPK1 JUN MAPK9 TRAF3 MAPK3 TNFSF11 MAP2K6 MAP2K7 ICAM1 STAT1 NFKBIA					N.S.
Apoptosis-related network due to altered Notch3 in ovarian cancer WP2864	0.0111346	0.0372183	0.353363	1.84685	9725	38	ERBB3 HSPB1 VIM CASP7 TNF IL7R SERBP1 TNFRSF10B MAPK1 PAK3 APOE YBX3 SMAD7 PTK2B	0.000142752	15.0943	133.651	['CDKN1A' 'ERBB3' 'HSPB1' 'VIM']	0.00842239
Endothelin Pathways WP2197	0.0113303	0.037402	0.525497	1.83856	8225	12	MAP2K1 GNAS ATP2A2 MAPK1 MYLK MT-CO2					N.S.
Prolactin Signaling Pathway WP2037	0.0118795	0.0386352	0.354742	1.83886	10336	37	PPIA MAP2K1 FYN MAPK1 JUN MAPK9 ITGB1 MAPK3 PRL STAT3 SOCS2 ZAP70					N.S.
Endometrial cancer WP4155	0.0120451	0.0388238	0.41725	1.85049	9750	23	MAP2K1 TP53 MAPK1 CCND1 BRAF MAPK3 PAK3 EGFR CTNNB1 PROC					N.S.
Interleukin-11 Signaling Pathway WP2332	0.0123103	0.0393275	0.429417	1.84493	9818	21	MAP2K1 FYN BCL2 MAPK1 PIAS1 MAPK3 STAT3 ICAM1 STAT1 IL11 PTPN11					N.S.
IL17 signaling pathway WP2112	0.0125671	0.0397036	0.52142	1.82429	9123	12	MAPK1 TRAF3 MAPK3 STAT3 IL17A NFKB1 IL17RB MYDGF JAK1 CEBPB JAK2					N.S.
RAC1/PAK1/p38/MMP2 Pathway WP3303	0.012648	0.0397036	0.387741	1.83825	10566	28	CASP7 TP53 MAPK1 MAPK9 ITGB1 MAPK3 STAT3 TNIP1 EGFR FN1 CTNNB1					N.S.
TLR4 Signaling and Tolerance WP3851	0.0127813	0.0397762	0.452154	1.83859	9937	18	CXCL8 IL6 TNF TRAF3 RIPK1 TBK1 TLR4 IFNB1 NFKBIA NFKB1					N.S.
miRNA regulation of p53 pathway in prostate cancer WP3982	0.013271	0.0406002	0.519228	1.81662	9634	12	CHEK2 TP53 SERPINE1 TNFRSF10B APAF1 PMAIP1 SHISA5 MDM2					N.S.
Inflammatory Response Pathway WP453	0.0134652	0.0408174	0.479741	1.82493	10157	15	LCK IFNG CD86 VTN IL2RA FN1 ZAP70					N.S.
Osteopontin Signaling WP1434	0.0148062	0.0441739	0.621361	1.77566	9898	7	MAP2K1 PLAU MAPK1 MAPK3 NFKB1 CXXC1					N.S.
Prion disease pathway WP3995	0.0160275	0.0474258	0.419865	1.8039	12783	21	PDIA3 FYN BCL2 MAPK1 CHD2 EP300 MAPK3 STAT3 HSP90B1 CTCF NFKB1					N.S.
Kit receptor signaling pathway WP304	0.0164063	0.0481519	0.378943	1.79654	13706	28	MAP2K1 CRKL FYN BCL2 KITLG MAPK1 EP300 MAPK3 STAT3 KIT STAT1 PTPN11 GRB10 JUNB PRKCB FOS BTK MAPK14 JAK2 SOCS1					N.S.
TP53 Network WP1742	0.0170074	0.0493865	0.586006	1.76178	11588	8	TP53 TNFSF10 BCL2 PAK3 PMAIP1 MDM2					N.S.
Type III interferon signaling WP2113	0.0171078	0.0493865	0.644515	1.73478	11205	6	IRF9 STAT1 IFNL3 IFNL2 STAT2					N.S.
ATM Signaling Pathway WP2516	0.0172374	0.0493865	0.417051	1.79181	13748	21	CHEK2 TP53 CDK1 MAPK9 RIPK1 PAK3 NFKBIA MRE11 CDK2 MDM2 CCNE1 XRCC2					N.S.
Matrix Metalloproteinases WP129	0.0174585	0.0496262	0.56042	1.76065	12105	9	TNF MMP1 TIMP1 MMP25 MMP25					N.S.
EGF/EGFR Signaling Pathway WP437		N.S.						0.00132867	6.17284	40.8863	['MAP2K1' 'PCNA' 'CFL1' 'AP2M1' 'CRKL']	0.028506

## Sheet: Elsevier Pathway Collection
Elsevier Pathway Collection	FGSEA rank-based enrichment analysis							Enrichr over-representation test (top 100 genes)
pathway	pval	padj	ES	NES	nMoreExtreme	size	leadingEdge	p-value	z-score	combined score	Genes	padj
Proteins Involved in Glioma	1.01131e-06	3.06304e-05	0.40139	2.86947	0	146	IL1A CXCL10 IL18 CXCL8 HSP90AA1 HSPB1 S100A9 IL6 CHEK2 TP53 CCL2 TGFB1 LGALS3 VEGFA AHR IFNG TNFSF10 PLG MTDH PLAU TNF MMP1 PDGFA AXL CHI3L1 BCL2 CDK1 DUSP4 KITLG MAPK1 EPHA2 AURKB KDR ATF5 TFRC HMGA1 CCND1 RTN4 FBXW7 BRAF MAPK3 GFAP PAK3 STAT3 EGF EGFR FN1 IL13 NGF TERT DKK1 ANG S100B	0.00010416	5.51724	50.5908	['CXCL10' 'IL1A' 'HSP90AA1' 'CDKN1A' 'CXCL8' 'IL18' 'FAS' 'HSPB1']	0.00459639
Proteins Involved in Atherosclerosis	1.02054e-06	3.06304e-05	0.425368	2.93655	0	118	IL1A CXCL10 CD4 IL18 CXCL8 S100A9 CCL5 IL6 IL32 CX3CL1 SERPINE1 CCL2 RETN S100A12 TGFB1 VEGFA IFNG TNFSF10 PLG PLAU TNF TGM2 CCL4 CCL7 JUN MAPK9 PLAT FOSL1 RHOA STAT3 LEP INHBA IL20 CXCL1 EGFR FN1 IL13 APOB IL3 CXCR2 OLR1 SERPINF1 IL17A APOE S100A8 APOA1 LTA LCP1 TLR4 ICAM1 CXCL5 HBEGF STAT1 CXCL11 CXCR6 ATF3 NFKBIA	6.57054e-05	7	67.4123	['CXCL10' 'IL1A' 'CD4' 'CXCL8' 'ALB' 'IL18' 'S100A9']	0.00323083
Proteins Involved in Myocardial Ischemia	1.02202e-06	3.06304e-05	0.404002	2.77622	0	115	PPIA TXN IL18 CXCL8 SERPING1 HSP90AA1 HSPB1 S100A9 IL6 MDK TP53 SERPINE1 CCL2 TGFB1 VEGFA GAPDH TNF CSF1 DPP4 SAA1 BCL2 AIFM1 PARP1 ACE2 MAPK1 JUN PLAT GDF15 BAZ1B MYLK HMOX1 MAPK3 STAT3 LEP APOB CTNNB1 EPHX2 ANG MPO APOE APOA1 ELANE PROC LCP1 ROCK1 TLR4 ICAM1 SOD2 CXCL5 STAT1	4.86731e-06	7.14286	87.3783	['HSP90AA1' 'CXCL8' 'ALB' 'IL18' 'FAS' 'SERPING1' 'HSPB1' 'TXN' 'PPIA']	0.000930739
Proteins Involved in Neuroblastoma	1.02801e-06	3.06304e-05	0.390059	2.63085	0	104	CXCL10 IL18 TLR3 CCL20 SERPING1 HSP90AA1 S100A9 IL6 CX3CL1 TP53 SERPINE1 CCL2 VEGFA IFNG TNFSF10 MTDH TNF BCL2 CDK1 IGFBP6 TNFRSF10A KDR DNAJC11 CALR KDM1A BRAF BARD1 PAK3 PRL INHBA GPC3 EGFR NGF CTNNB1 TERT SERPINF1 S100B TOP1	0.000106373	6.48148	59.2962	['CXCL10' 'HSP90AA1' 'CDKN1A' 'CCL20' 'IL18' 'SERPING1' 'TLR3']	0.00446506
Proteins Involved in Chronic Obstructive Pulmonary Disease	1.0332e-06	3.06304e-05	0.454591	3.01875	0	96	CXCL10 TXN ERBB3 IL18 CXCL8 TLR3 FGL2 S100A9 IL6 TNFSF13B IL32 SERPINE1 CCL2 LGALS3 VEGFA IFNG TNF MMP1 CTSG TIMP1 CHI3L1 SAA1 CCL4 PARP1 PTAFR CCND1 HDAC2 HMOX1 MAFB LEP INHBA EGF CXCL1 EGFR IL13 NGF CXCR2 IL17A MPO S100A8	2.21235e-06	9.41176	122.555	['CXCL10' 'CXCL8' 'ERBB3' 'FGL2' 'IL18' 'TXN' 'S100A9' 'TLR3']	0.000761491
Proteins Involved in Diabetic Nephropathy	1.0332e-06	3.06304e-05	0.413366	2.74499	0	96	IL1A CXCL10 TXN IL18 CXCL8 CCL20 VIM IL6 TP53 SERPINE1 CCL2 VEGFA TNFSF10 PLG TNF PARP1 ACE2 MAPK1 MAPK9 KDR JAK3 SMAD3 RHOA HMOX1 MAPK3 STAT3 LEP EGF EGFR FN1 CTNNB1 DKK1 SERPINF1 APOE PROC CNDP1 ROCK1 TLR4 SMAD7 ICAM1 SOD2 HBEGF STAT1	2.74655e-06	9.14286	117.076	['CXCL10' 'IL1A' 'CXCL8' 'CCL20' 'ALB' 'IL18' 'VIM' 'TXN']	0.000787801
Proteins Involved in Age-Related Macular Degeneration	1.04939e-06	3.06304e-05	0.479225	3.05247	0	79	CXCL10 SELL IL18 CXCL8 TLR3 CFB FLT4 SERPING1 HSPB1 IL6 TP53 CCL2 CFH HLA-C VEGFA C5AR1 TNF MMP1 CHI3L1 MAPK1 KDR HMOX1 MAPK3 ENG CFHR1 FLT1 NGF APOB PLEKHA1 OLR1 ANG SERPINF1 IL17A APOE CFI TF	3.55279e-09	13.5135	262.913	['CXCL10' 'CXCL8' 'SELL' 'FLT4' 'IL18' 'FAS' 'SERPING1' 'HSPB1' 'CFB' 'TLR3']	3.05717e-06
Proteins Involved in Glomerulonephritis	1.05045e-06	3.06304e-05	0.441494	2.80405	0	78	CXCL10 CD4 IL18 CXCL8 TLR3 CFB CFHR5 S100A9 CCL5 IL6 CX3CL1 MDK SERPINE1 CCL2 CFH VEGFA IFNG C5AR1 TNF CSF1 AXL PLAT CD86 STAT3 EGFR FN1 IL17A MPO CR1L PRTN3 ELANE TLR4 ICAM1 CD59 FTH1 CCR1 CXCL2	9.63185e-09	14.876	274.585	['CXCL10' 'CD4' 'CXCL8' 'ALB' 'IL18' 'FAS' 'CFHR5' 'CFB' 'TLR3']	5.52547e-06
Proteins Involved in Ulcerative Colitis	1.05699e-06	3.06304e-05	0.472346	2.95398	0	73	TPM3 TXN FAS SELL CXCL8 CCL20 S100A9 IL6 TP53 HLA-C VEGFA IFNG PLG TNF CTSG CD5 KDR CCND1 CD86 STAT3 LEP IL2RA EGF IL19 IL13 CTNNB1 CXCR2 IL17A APOE ELANE TNFSF12 PTPRS CA1 TLR4 ICAM1 STAT1 IL11 IFNB1	6.9086e-06	9.92908	117.985	['CXCL8' 'SELL' 'TPM3' 'CCL20' 'ALB' 'FAS' 'TXN']	0.000849264
Ovarian Cancer	1.0645e-06	3.06304e-05	0.433777	2.66652	0	68	ERBB3 MAP2K1 FLT4 IL6 CHEK2 TP53 VEGFA PDGFA BCL2 MAP2K3 MAPK1 JUN MAPK9 KDR SMAD3 ARID1A CREBBP SMARCC1 EP300 BRAF MAPK3 STAT3 FLT1 EGF EGFR CTNNB1 APAF1					N.S.
Proteins Involved in Rheumatoid Arthritis	1.06975e-06	3.06304e-05	0.517334	3.14432	0	65	IL1A CXCL10 CD4 IL18 CXCL8 TLR3 S100A9 VIM CCL5 IL6 TNFSF13B IL32 CX3CL1 TP53 CCL2 RETN VEGFA IFNG TNFSF10 TNF CD8A MMP1	1.22491e-09	18.75	384.757	['IL1A' 'CXCL10' 'CD4' 'CXCL8' 'ALB' 'IL18' 'FAS' 'VIM' 'TLR3']	2.10807e-06
Proteins Involved in Hepatocellular Carcinoma	1.07132e-06	3.06304e-05	0.491117	2.97377	0	64	ERBB3 TP53 TYMP VEGFA IFNG TNF BCL2 CDK1 PARP1 MAPK1 JUN KDR ITGB1 CCND1 EP300 DSE HDAC2 RHOA BRAF PAK3 STAT3 FLT1 EGF EGFR CTNNB1 ANG IL17A PROC VEGFD ROCK1 ICAM1 SOD2 HBEGF IFNB1 KLF6 EPCAM CDK2 AFP MDM2 CCNE1 STK11					N.S.
Melanoma	1.07132e-06	3.06304e-05	0.442614	2.68008	0	64	MAP2K1 CXCL8 VIM IL6 TP53 VEGFA PLAU MMP1 GNAS BCL2 KITLG MAPK1 EPHA2 KDR CREBBP CCND1 BRAF MAPK3 PAK3 STAT3 FLT1 EGF EGFR CTNNB1 CXCR2 APAF1 TYRP1					N.S.
Breast Cancer	1.07907e-06	3.06304e-05	0.501125	2.98426	0	60	MAP2K1 FLT4 TP53 VEGFA TNFSF10 AREG BCL2 PARP1 TNFRSF10B KITLG MAP2K3 MAPK1 TNFRSF10A JUN KDR SMAD3 CREBBP EP300 BARD1 TRADD MAPK3 STAT3 FLT1 EGF EGFR CTNNB1 APAF1 PROC KIT VEGFD MAP2K6 HBEGF NFKBIA SMAD4 MRE11					N.S.
Pancreatic Ductal Carcinoma	1.07907e-06	3.06304e-05	0.479425	2.85503	0	60	ERBB3 MAP2K1 FLT4 IL6 CHEK2 TP53 VEGFA BCL2 MAP2K3 MAPK1 JUN MAPK9 KDR SMAD3 ARID1A CREBBP EP300 BRAF MAPK3 PAK3 STAT3 FLT1 EGF EGFR CTNNB1 APAF1 PROC VEGFD CDK6 MAP2K7 HBEGF SMARCA4 SMAD4	0.00283235	6.83761	40.1138	['MAP2K1' 'CDKN1A' 'ERBB3' 'FLT4']	0.0372097
Nociception Expression Targets Signaling	1.08318e-06	3.06304e-05	0.499074	2.94584	0	58	CXCL10 MAP2K1 CXCL8 CCL5 IL6 CCL2 VEGFA TNF MMP1 GNAS CCL4 MAP2K3 MAPK1 CCL7 JUN MAPK9 CREBBP EP300 GNA13 RHOA BRAF MAPK3 STAT3 IL17A MAP2K6 PTK2B MAP2K7 ICAM1 STAT1 CCR1 CXCL11 NFKBIA					N.S.
Hepatocellular Carcinoma	1.08781e-06	3.06304e-05	0.483593	2.82768	0	56	ERBB3 MAP2K1 FLT4 IL6 TP53 VEGFA PDGFA BCL2 MAP2K3 MAPK1 JUN MAPK9 KDR SMAD3 CREBBP EP300 BRAF MAPK3 PAK3 STAT3 FLT1 EGF EGFR CTNNB1 APAF1 PROC VEGFD CDK6 HBEGF KLF6 SMAD4	0.00241824	7.14286	43.0337	['MAP2K1' 'CDKN1A' 'ERBB3' 'FLT4']	0.0335628
Proteins Involved in Astrocytoma	1.0948e-06	3.06304e-05	0.516554	2.97571	0	53	TXN ERBB3 HSPB1 IL6 B2M TP53 VEGFA IFNG TNFSF10 TNF MMP1 TIMP1 CDKN1C LATS1 MAPK1 KDR PRDX1 BRAF NPTX1 PRDX2 GFAP STAT3 FLT1 EGFR CTNNB1					N.S.
Proteins Involved in Colorectal Neoplasms	1.09711e-06	3.06304e-05	0.466632	2.67457	0	52	CXCL8 S100A9 IL6 TP53 VEGFA TNFSF10 TNF MMP1 BCL2 PARP1 MAPK1 PRKCI JUN GDF15 CCND1 BRAF PAK3 STAT3 LEP EGFR CTNNB1 PF4 IL17A					N.S.
Proteins Involved in Pancreatic Cancer	1.10578e-06	3.06304e-05	0.532211	3.00017	0	49	ERBB3 CXCL8 IL6 TP53 VEGFA IFNG TNFSF10 TNF ACVR1B BCL2 PARP1 MAPK1 KDR ARID1A CCND1 BRAF MAPK3 PAK3 STAT3 FLT1 EGF EGFR FN1 IL13 CTNNB1	0.0012714	8.51064	56.7459	['CDKN1A' 'CXCL8' 'ERBB3' 'FAS']	0.0223273
Mast-Cells De Novo Synthesized Mediators via IgE Independent Signaling	1.11135e-06	3.06304e-05	0.503946	2.8078	0	47	IL1A MAP2K1 IL18 CXCL8 S100A9 IL6 CCL2 IFNG C5AR1 PLAU TNF GNAS CCL4 MAPK1 RHOA MAPK3 IL13 NGF IL3 TPSAB1 MAP2K6 C3 MAP2K7 STAT1 CCR1 NFKBIA PTGER4	0.00108165	8.88889	60.7046	['IL1A' 'MAP2K1' 'CXCL8' 'IL18']	0.0202339
Proteins Involved in Psoriasis	1.11458e-06	3.06304e-05	0.584168	3.23487	0	46	CXCL10 IL18 CXCL8 CCL20 CCHCR1 CCL5 IL6 TYMP HLA-C VEGFA IFNG TNF MAPK1 JUN MAPK3 PRL STAT3 IL21 IL20 IL12B EGF EGFR CCL28 CCL27 IL17A TNFSF11 TNFSF12 ICAM1 HBEGF CXCL11 CXCL9 IL1B HLA-A CSF3	1.14185e-05	16.9492	192.886	['CXCL10' 'CXCL8' 'CCL20' 'IL18' 'CCHCR1']	0.00115596
Plasmin Effects in Inflammation	1.1179e-06	3.06304e-05	0.569941	3.13585	0	45	IL1A ENO1 MAP2K1 CCL20 SERPING1 SERPINE1 CCL2 C1R PLG PLAU ANXA2 TNF MMP1 C1S MAP2K3 MAPK1 JUN PLAT GNA13 RHOA MAPK3 STAT3 FN1 MAP2K6 MAP2K7 MAP3K11 STAT1 NFKBIA	2.2945e-05	14.7059	157.094	['IL1A' 'MAP2K1' 'CCL20' 'SERPING1' 'ENO1']	0.00151878
Growth Factor Signaling in Hepatocellular Carcinoma	1.1179e-06	3.06304e-05	0.51868	2.85381	0	45	ERBB3 MAP2K1 FLT4 IL6 TP53 VEGFA PDGFA BCL2 MAP2K3 MAPK1 JUN MAPK9 KDR SMAD3 BRAF MAPK3 STAT3 FLT1 EGF EGFR CTNNB1 APAF1					N.S.
Proteins Involved in Breast Cancer Related to ERBB2/VEGFR/Akt Signaling Pathway	1.1179e-06	3.06304e-05	0.510985	2.81147	0	45	ERBB3 MAP2K1 FLT4 TP53 VEGFA AREG BCL2 MAPK1 JUN KDR SMAD3 CCND1 BRAF MAPK3 PAK3 STAT3 FLT1 EGF EGFR CTNNB1 VEGFD ROCK1 SMAD7 HBEGF STAT1 SMAD4 CDK2 MDM2 CCNE1 PELP1	0.000466424	11.1111	85.2268	['CDKN1A' 'MAP2K1' 'ERBB3' 'FLT4']	0.010161
High-Grade Serous Ovarian Carcinoma	1.12835e-06	3.06304e-05	0.526649	2.83881	0	42	ERBB3 MAP2K1 FLT4 TP53 VEGFA BCL2 MAP2K3 MAPK1 JUN MAPK9 KDR CREBBP EP300 BRAF MAPK3 STAT3 FLT1 EGF EGFR CTNNB1 APAF1					N.S.
Cytokines Trigger Otitis Media	1.12835e-06	3.06304e-05	0.493902	2.66229	0	42	IL1A MAP2K1 CXCL8 CCL20 IL6 CCL2 TNF MAP2K3 MAPK1 CCL7 ITK SMAD3 MAPK3 EGF CXCL1 EGFR IL17A MAP2K6 ICAM1 CXCL5 HBEGF STAT1 NFKBIA SMAD4 IL1B CSF3	0.000442195	11.2676	87.0283	['IL1A' 'MAP2K1' 'CXCL8' 'CCL20']	0.0101469
Growth Factor Signaling in Pancreatic Neoplasms	1.13221e-06	3.06304e-05	0.522004	2.79307	0	41	ERBB3 MAP2K1 FLT4 IL6 TP53 VEGFA AREG BCL2 MAP2K3 MAPK1 JUN MAPK9 KDR BRAF MAPK3 STAT3 FLT1 EGFR CTNNB1 APAF1					N.S.
Th0-Cell Aberrant Activation in Systemic Lupus Erythematosus	1.13571e-06	3.06304e-05	0.537874	2.85726	0	40	CD4 CD3E LCK MAP2K1 DNMT1 IFNG TNF NFATC2 FYN CD247 TNFRSF10B MAPK1 TNFRSF10A RIPK1 TRADD CD86 MAPK3 ZAP70 APAF1	2.7791e-06	15.1899	194.33	['MAP2K1' 'DNMT1' 'CD4' 'LCK' 'FAS' 'CD3E']	0.000683263
Proteins Involved in Psoriatic Arthritis	1.13571e-06	3.06304e-05	0.527351	2.80136	0	40	CD4 IL6 TP53 HLA-C IFNG TNF CSF1 CHI3L1 JUN PRL STAT3 LEP TNIP1 TNFAIP3 IL2RA IL21 IL12B IL13 IL17A APOA1 TNFSF11 TNFSF12 STAT1 IFNB1 NFKBIA					N.S.
Skin Fibrosis	1.13992e-06	3.06304e-05	0.526014	2.7728	0	39	MAP2K1 IL6 CCL2 VEGFA TNF MMP1 PDGFA TIMP1 MAP2K3 MAPK1 JUN MAPK9 KDR SMAD3 TRADD MAPK3 STAT3 MAP2K6 PTK2B MAP2K7 MAP3K11 STAT1 NFKBIA					N.S.
Proteins Involved in Inflammatory Bowel Diseases	1.13992e-06	3.06304e-05	0.523509	2.7596	0	39	CXCL10 CD4 IL18 CXCL8 CCL20 IL6 CCL2 S100A12 LGALS3 VEGFA IFNG TNF HMOX1 STAT3 IL2RA IL21 IL12B IL17A TLR4 TLR1 SMAD7 IL11	1.98274e-05	15.1515	164.067	['CXCL10' 'CD4' 'CXCL8' 'CCL20' 'IL18']	0.00142179
Proteins Involved in Multiple Myeloma	1.14855e-06	3.06304e-05	0.51595	2.67571	0	37	HSP90AA1 IL6 TNFSF13B B2M TP53 VEGFA IFNG TNFSF10 TNF BCL2 ITGB1 CCND1 STAT3 CTNNB1 IL3 DKK1 IL17A SDC1 TNFSF11 CDK6 ICAM1					N.S.
T-Cell Maturation (Hypothesis)	1.15324e-06	3.06304e-05	0.618057	3.17786	0	36	CD4 CD3E LCK MAP2K1 CXCL8 IL6 TP53 TNF CD8A IL7R CD247 BCL2 MAPK1 JAK3 HDAC2 MAPK3 STAT3 IL2RA IL13 IL3 ZAP70	2.2945e-05	14.7059	157.094	['MAP2K1' 'CD4' 'CXCL8' 'LCK' 'CD3E']	0.00146253
TLR2 Signaling in Treg-Cell in Type 1 Diabetes (Animal Model)	1.16294e-06	3.06304e-05	0.556945	2.81252	0	34	CD4 CD3E LCK MAP2K1 TLR3 CARD11 FYN CD247 MAPK1 MAPK9 JAK3 SMAD3 TBK1 CD86 MAPK3 IL2RA ZAP70	1.578e-05	15.873	175.504	['MAP2K1' 'CD4' 'LCK' 'CD3E' 'TLR3']	0.00142934
Proteins Involved in Systemic Scleroderma	1.1683e-06	3.06304e-05	0.57964	2.89926	0	33	IL1A CXCL10 CXCL8 IL6 TNFSF13B CX3CL1 CCL2 VEGFA IFNG TNF MMP1 PDGFA TIMP1 MAPK3 CCL17 FN1 IL13 IL17A	0.000104882	16.3265	149.595	['IL1A' 'CXCL10' 'CXCL8' 'FAS']	0.00451256
TLR4 Signaling in Leukocytes	1.1683e-06	3.06304e-05	0.569769	2.84988	0	33	RPSA CXCL8 IFIH1 CCL5 IL6 TNFSF10 TNF MAP2K3 MAPK1 TRAF3 RIPK1 TBK1 UBE2L3 TRADD CD86 IL12B MAP2K6 TLR4 MAP2K7 IFNB1 NFKBIA					N.S.
Proliferative Diabetic Retinopathy	1.1683e-06	3.06304e-05	0.569571	2.84889	0	33	MAP2K1 FLT4 SERPINE1 VEGFA PLAU CTSG MAPK1 JUN KDR PLAT CREBBP MYLK HMOX1 MAPK3 STAT3 FLT1 FN1 CTNNB1					N.S.
Th2-Cells Function in Systemic Scleroderma	1.1683e-06	3.06304e-05	0.541296	2.70746	0	33	CD4 CD3E LCK MAP2K1 CCL2 CARD11 FYN CD247 MAPK1 MAPK9 JAK3 CD86 MAPK3 IL2RA IL13 ZAP70	0.000231445	13.3333	111.616	['MAP2K1' 'CD4' 'LCK' 'CD3E']	0.00612796
CD4+ T-Cell Function Decline in HIV	1.17354e-06	3.06304e-05	0.570816	2.82739	0	32	CD4 CD3E LCK MAP2K1 IL6 CARD11 FYN CD247 MAPK1 MAPK9 JAK3 CD86 MAPK3 IL2RA IL13 ZAP70 S100B	0.000202915	13.7931	117.279	['MAP2K1' 'CD4' 'LCK' 'CD3E']	0.00582029
Mucinous Ovarian Carcinoma	1.17354e-06	3.06304e-05	0.552035	2.73436	0	32	ERBB3 MAP2K1 TP53 BCL2 MAP2K3 MAPK1 JUN MAPK9 CREBBP EP300 BRAF MAPK3 STAT3 EGF EGFR CTNNB1 APAF1					N.S.
Hepatic Stellate Cells in non-Alcoholic Fatty Liver Disease	1.17922e-06	3.06304e-05	0.582555	2.856	0	31	IL1A MAP2K1 CXCL8 IL6 CCL2 PLAU TNF PDGFA TIMP1 MAPK1 JUN EP300 MAPK3 STAT3 EGF EGFR FN1	0.00263534	10.9091	64.7863	['IL1A' 'MAP2K1' 'CXCL8']	0.0351583
Th2-Cell Function in Ulcerative Colitis	1.17922e-06	3.06304e-05	0.568185	2.78555	0	31	CD4 CD3E LCK MAP2K1 IFNG CARD11 FYN CD247 MAPK1 MAPK9 JAK3 CD86 MAPK3 IL2RA IL13 ZAP70	0.000189645	14.0351	120.286	['MAP2K1' 'CD4' 'LCK' 'CD3E']	0.00593416
non-Suppressive Treg-Cell in Diabetes Mellitus Type 1	1.19129e-06	3.06304e-05	0.617692	2.96307	0	29	CD4 CD3E LCK MAP2K1 IFNG CARD11 FYN CD247 MAPK1 MAPK9 JAK3 SMAD3 CD86 MAPK3 IL2RA ZAP70 IL17A	0.000113567	16	145.33	['MAP2K1' 'CD4' 'LCK' 'CD3E']	0.00454533
Treg-Cell Activation in Diabetes Mellitus	1.19129e-06	3.06304e-05	0.571685	2.74237	0	29	CD4 CD3E LCK MAP2K1 CARD11 FYN CD247 MAPK1 MAPK9 JAK3 SMAD3 CD86 MAPK3 IL2RA ZAP70	0.000189645	14.0351	120.286	['MAP2K1' 'CD4' 'LCK' 'CD3E']	0.00572594
Alzheimer's Disease	1.19762e-06	3.06304e-05	0.569359	2.70008	0	28	MAP2K1 HSPB1 IL6 TP53 PLG TNF TGM2 NFATC2 ATP2A2 AIFM1 EIF2AK3 MAPK1					N.S.
IL17 Signaling in Psoriasis	1.20414e-06	3.06304e-05	0.632547	2.96384	0	27	MAP2K1 CXCL8 CCL20 CCL2 VEGFA MMP1 MAP2K3 MAPK1 CCL7 JUN MAPK9 MAPK3 CXCL1 IL17A MAP2K6 MAP2K7 CXCL5 HBEGF CXCL2 NFKBIA	0.00112633	14.6341	99.3482	['MAP2K1' 'CXCL8' 'CCL20']	0.0206214
Keratinocyte Activation in Psoriatic Arthritis	1.20414e-06	3.06304e-05	0.616676	2.88948	0	27	MAP2K1 CXCL8 CCL20 IL6 CCL2 VEGFA IFNG TNF MMP1 MAPK1 JUN MAPK9 MAPK3 STAT3 IL13 IL17A MAP2K7 STAT1 NFKBIA	0.00167652	12.766	81.5877	['MAP2K1' 'CXCL8' 'CCL20']	0.0269653
T-Cell Cytotoxic Response in Ulcerative Colitis	1.20414e-06	3.06304e-05	0.594436	2.78527	0	27	CD3E LCK MAP2K1 CD8A FYN CD247 MAPK1 JUN MAPK9 RIPK1 TRADD MAPK3 IL13 ZAP70 LTA PTK2B MAP2K7 NFKBIA	0.00178184	12.5	79.1263	['MAP2K1' 'LCK' 'CD3E']	0.0281335
Proteins Involved in High-Grade Serous Ovarian Carcinoma	1.20414e-06	3.06304e-05	0.586445	2.74783	0	27	FLT4 TP53 VEGFA PPP2R1A BCL2 MAPK1 JUN KDR BRAF BARD1 MAPK3 STAT3 FLT1 EGFR CTNNB1 APAF1					N.S.
Proteins with Altered Expression in Melanoma	1.21902e-06	3.06304e-05	0.63297	2.88858	0	25	CXCL8 VIM IL6 VEGFA PLAU MMP1 BCL2 MAPK1 EPHA2 KDR MAPK3 FLT1 EGF EGFR CXCR2 APAF1					N.S.
TNFR -> AP-1/ATF/TP53 Signaling	1.22698e-06	3.06304e-05	0.613838	2.76231	0	24	MAP2K1 TNFSF13B TP53 TNFSF10 TNF TNFRSF10B MAP2K3 MAPK1 TNFRSF10A JUN MAPK9 TRADD MAPK3 LTA MAP2K6 MAP2K7					N.S.
Tumor Infiltrating Macrophages in Cancer Progression and Immune Escape	1.22698e-06	3.06304e-05	0.611673	2.75257	0	24	CXCL8 CCL5 IL6 CX3CL1 CCL2 TYMP VEGFA CD274 VTCN1 PLAU CSF1 CD276 EGF IL13					N.S.
Arterial Hypertension	1.24364e-06	3.06304e-05	0.646479	2.8229	0	22	MAP2K1 CXCL8 IL6 CCL2 VEGFA MAPK1 JUN CREBBP CCND1 EP300 BRAF MAPK3 EGFR PROCR					N.S.
Complement Activation in Glomerulonephritis	1.28471e-06	3.07939e-05	0.704814	2.8666	0	18	CXCL10 CFB CFHR5 C4B CFH C1R C5AR1 CFP C1S PSMA7 CFHR1 C8A CFI					N.S.
Estrogen Effects on Pregnancy Gingivitis	1.29659e-06	3.07939e-05	0.710078	2.82946	0	17	MAP2K1 CXCL8 IL6 CCL2 VEGFA MAPK1 JUN CREBBP EP300 BRAF MAPK3 EGF					N.S.
RAGE/AGER and S100 Proteins in Cardiovascular Injury	1.32473e-06	3.09103e-05	0.72505	2.75952	0	15	MAP2K1 S100A9 IL6 SERPINE1 CCL2 S100A12 PLAU MAPK1 JUN S100A8 TLR4 ICAM1 NFKBIA					N.S.
ALK Associated Neuroblastoma	1.35699e-06	3.11173e-05	0.798224	2.88057	0	13	MAP2K1 CRKL MDK VEGFA BCL2 MAPK1 JAK3 CCND1 BRAF MAPK3 STAT3					N.S.
VEGFA Low Expression Level in Chronic Bronchitis	1.44213e-06	3.25091e-05	0.812498	2.5534	0	9	MAP2K1 VEGFA MAPK1 JUN KDR CCND1 MAPK3 FLT1					N.S.
Proteins with Altered Expression in Cancer-Associated Sustaining of Proliferative Signaling	2.08797e-06	4.54124e-05	0.401802	2.59415	1	84	ERBB3 MAP2K1 IL6 CHEK2 MDK TP53 AREG PLAU PDGFA CARD11 FYN AXL CDK1 CDKN1C LATS1 EPHA4 KITLG EPHA2 SMAD3 CREBBP TFDP1 CCND1 FBXW7 BRAF PAK3 STAT3 EGF EGFR CTNNB1 KIT CDK6 EPHA3 HBEGF STAT1 IL11 KLF6 SMAD4 REL E2F3 PTPN11					N.S.
Multiple Myeloma	2.129e-06	4.54124e-05	0.431871	2.6548	1	68	IL6 TNFSF13B TP53 VEGFA TNF BCL2 MAPK1 JUN KDR TRAF3 CCND1 EP300 NSD2 RIPK1 BRAF TRADD MAPK3 MAFB PAK3 STAT3 TNIP1 EGFR FN1 IL3 DKK1 APAF1 SDC1 TNFSF11 CDK6 PTK2B ICAM1 CYLD HBEGF STAT1 NFKBIA					N.S.
Proteins Involved in Obesity	2.17561e-06	4.54124e-05	0.461766	2.70005	1	56	IL1A IL18 CXCL8 CCL5 IL6 TP53 SERPINE1 CCL2 RETN VEGFA TNF PARP1 MAPK1 SMAD3 EP300 HMOX1 MAPK3 PAK3 PRL STAT3 LEP EGF IL17A APOE	0.000192032	9.43396	80.7344	['IL1A' 'CDKN1A' 'CXCL8' 'IL18' 'FAS']	0.00569806
ESR1/ERBB Positive Luminal Breast Cancer	2.18959e-06	4.54124e-05	0.466801	2.6891	1	53	ERBB3 MAP2K1 FLT4 TP53 VEGFA AREG BCL2 PARP1 MAP2K3 MAPK1 JUN MAPK9 KDR CREBBP EP300 BARD1 MAPK3 STAT3 FLT1 EGF EGFR CTNNB1 APAF1					N.S.
CD4+T-Cell Response in Celiac Disease	2.20021e-06	4.54124e-05	0.464801	2.6495	1	51	CD4 CD3E LCK MAP2K1 IL18 IL6 IFNG TGM2 CARD11 FYN CD247 MAPK1 MAPK9 JAK3 CD86 MAPK3 STAT3 IL2RA IL21 IL12B ZAP70	9.3485e-05	10.989	101.953	['MAP2K1' 'CD4' 'LCK' 'IL18' 'CD3E']	0.00434832
Eosinophil Survival by Cytokine Signaling	2.26442e-06	4.54124e-05	0.498432	2.66694	1	41	MAP2K1 CXCL8 IL6 CCL2 VEGFA TNF IL15RA BCL2 MAPK1 JAK3 CREBBP RIPK1 BRAF TRADD MAPK3 STAT3 LEP IL13 IL3					N.S.
Th17-Cell and Th1 Immune Responsein Psoriatic Arthritis	2.28769e-06	4.54124e-05	0.513986	2.68804	1	38	CD4 CD3E LCK IL18 IL6 IFNG CARD11 FYN CD247 JAK3 SMAD3 CD86 STAT3 IL21 IL12B IL13 ZAP70 IL17A	0.000334323	12.1212	97.0109	['CD4' 'LCK' 'IL18' 'CD3E']	0.00788178
Proteins Involved in Periodontitis	2.28769e-06	4.54124e-05	0.511848	2.67686	1	38	IL1A IL18 CXCL8 CCL5 IL6 SERPINE1 VEGFA IFNG PLG C5AR1 TNF MMP1 TIMP1	0.00353794	9.83607	55.5168	['IL1A' 'CXCL8' 'IL18']	0.0431829
Natural Killer T-Cell Roles in Diabetes Mellitus Type 1	2.32588e-06	4.54915e-05	0.531578	2.68443	1	34	CD4 CD3E LCK MAP2K1 IFNG CARD11 CD247 MAPK1 JUN MAPK9 JAK3 HDAC2 CD86 MAPK3 IL2RA ZAP70	0.000315263	12.3077	99.2259	['MAP2K1' 'CD4' 'LCK' 'CD3E']	0.00753565
Plasmin Role in Glomerulonephritis	2.40827e-06	4.62914e-05	0.572918	2.68445	1	27	IL1A MAP2K1 CCL20 CCL2 PLG ANXA2 TNF MAP2K3 MAPK1 JUN PLAT GNA13 MAPK3 MAP2K6 MAP2K7 MAP3K11 NFKBIA	0.00200468	12	74.5473	['IL1A' 'MAP2K1' 'CCL20']	0.0302636
Proteins Involved in Thrombophilia	2.47012e-06	4.62914e-05	0.613351	2.72002	1	23	IL6 SERPINE1 CAPZB VEGFA PLG ANXA2 TNF SERPINA10 SAA1 PLAT C4BPA PF4 FGG PRTN3 PROC					N.S.
TLR2 Induced Synovial Fibroblast Activation in Rheumatoid Arthritis	2.48728e-06	4.62914e-05	0.636719	2.78028	1	22	CXCL10 CXCL8 CCL20 CCL5 IL6 VEGFA TNF MMP1 MAP2K3 MAPK1 JUN TLR4 ICAM1 IFNB1 CXCL2 NFKBIA	0.000706716	17.1429	124.369	['CXCL10' 'CXCL8' 'CCL20']	0.0144793
Proteins Involved in Vitiligo	2.506e-06	4.62914e-05	0.631384	2.71238	1	21	CD4 S100A9 IL6 TNFSF13B AHR IFNG TNF CD8A KITLG GDF15 DKK1 ICAM1 IFNL3 IFNL2 IFNB1					N.S.
CD8+ T-Cell Response to Self-Determinants in Diabetes	2.64946e-06	4.82709e-05	0.689749	2.62517	1	15	CD3E LCK MAP2K1 IFNG CD8A CD247 MAPK1 JUN MAPK3 ZAP70	0.000257515	24	198.346	['MAP2K1' 'LCK' 'CD3E']	0.00661466
Proteins with Altered Expression in Psoriatic Arthritis	2.83726e-06	5.0994e-05	0.783995	2.56324	1	10	IL1A CXCL8 IL6 VEGFA IFNG TNF IL12B IL17A TNFSF11					N.S.
Proteins Involved in Diabetes Mellitus Type 1	3.24416e-06	5.72996e-05	0.441241	2.61551	2	59	CXCL10 CD4 IL18 IFIH1 IL6 TP53 CCL2 IFNG CD274 TNFSF10 TNF CD8A FYN TIMP1 CCL4 PARP1 HMOX1 LEP APOC3 IL2RA IL21 IL12B IL13	9.18976e-06	12.3711	143.473	['IFIH1' 'CXCL10' 'CD4' 'ALB' 'IL18' 'FAS']	0.00105437
T-Cell Cytotoxic Response against Melanocytes in Vitiligo	3.31734e-06	5.72996e-05	0.468873	2.64312	2	49	CD4 CD3E LCK MAP2K1 IL18 CXCL8 IL6 IFNG CARD11 FYN CD247 MAPK1 MAPK9 JAK3 CD86 MAPK3 STAT3 IL2RA IL12B ZAP70	5.95549e-06	13.3333	160.416	['MAP2K1' 'CD4' 'CXCL8' 'LCK' 'IL18' 'CD3E']	0.000854116
Proteins with Altered Expression in Cancer Metastases	3.31734e-06	5.72996e-05	0.467521	2.6355	2	49	DNMT1 DSP VIM IL6 SERPINE1 LGALS3 VEGFA PLAU MMP1 AXL BCL2 MAPK1 ITGB1 CCND1 RHOA MAPK3 STAT3 VTN EGFR FN1 CTNNB1	0.00197878	7.54717	46.9832	['DSP' 'DNMT1' 'CFL1' 'VIM']	0.030406
Eosinophil Activation	3.45972e-06	5.87358e-05	0.524076	2.69464	2	36	IL1A MAP2K1 CXCL8 IL6 TGFB1 VEGFA TNF NFATC2 FYN MAPK1 PTAFR CREBBP RHOA MAPK3 FCAR IL13 IL3					N.S.
Low-Grade Serous Ovarian Carcinoma	3.48882e-06	5.87358e-05	0.524755	2.64997	2	34	ERBB3 MAP2K1 TP53 BCL2 MAP2K3 MAPK1 JUN MAPK9 CREBBP EP300 BRAF MAPK3 STAT3 EGF EGFR CTNNB1 APAF1					N.S.
Acute Cytotoxic CD8+T-Cell Response against Melanocytes	3.55481e-06	5.90988e-05	0.545763	2.64753	2	30	CD3E LCK MAP2K1 IFNG CD8A CARD11 FYN CD247 MAPK1 MAPK9 JAK3 MAPK3 IL2RA ZAP70 LTA PTK2B MAP2K7 NFKBIA	0.00224412	11.5385	70.3782	['MAP2K1' 'LCK' 'CD3E']	0.0316568
Skin Aging	3.70518e-06	6.08382e-05	0.609168	2.70147	2	23	TXN MAP2K1 CASP7 TNF MMP1 MAP2K3 MAPK1 JUN MAPK9 BRAF TRADD MAPK3 EGFR MAP2K6 MAP2K7					N.S.
Genes with Mutations in Cancer-Associated Sustaining of Proliferative Signaling	4.35123e-06	7.05748e-05	0.445574	2.60537	3	56	ERBB3 MAP2K1 CHEK2 TP53 CARD11 CDKN1C LATS1 EPHA2 JAK3 SMAD3 TRAF3 CREBBP TFDP1 CCND1 FBXW7 BRAF PAK3 STAT3 EGFR CTNNB1 ZAP70 KIT CDK6 EPHA3 BIRC3 KLF6 SMAD4 REL E2F3 PTPN11					N.S.
Endometrioid Ovarian Carcinoma	4.52884e-06	7.25705e-05	0.49298	2.63777	3	41	ERBB3 MAP2K1 TP53 BCL2 MAP2K3 MAPK1 JUN MAPK9 ARID1A CREBBP SMARCC1 EP300 BRAF MAPK3 STAT3 EGF EGFR CTNNB1 APAF1					N.S.
PTPN22 Role in Rheumatoid Arthritis	4.97457e-06	7.69323e-05	0.60872	2.65802	3	22	CD4 CD3E LCK MAP2K1 IFNG FYN CD247 MAPK1 JUN MAPK9 MAPK3 ZAP70	4.23048e-05	20.5128	206.577	['MAP2K1' 'CD4' 'LCK' 'CD3E']	0.00227521
VEGFR -> AP-1/CREB/MYC Signaling	4.97457e-06	7.69323e-05	0.607584	2.65306	3	22	MAP2K1 FLT4 VEGFA MAP2K3 MAPK1 JUN MAPK9 KDR MAPK3 FLT1 VEGFD MAP2K6 PTK2B MAP2K7 MAP3K11					N.S.
Apoptosis and Immediate Early Gene Activation in Epileptiform Disorders	4.97457e-06	7.69323e-05	0.605745	2.64503	3	22	MAP2K1 TP53 TNF GNAS BCL2 AIFM1 MAPK1 JUN CREBBP BRAF TRADD MAPK3					N.S.
Proteins Involved in Glioblastoma	5.21994e-06	7.9799e-05	0.386836	2.49753	4	84	PPIA IL1A CTSL IL6 TP53 TYMP VEGFA IFNG TNFSF10 PLAU TNF TIMP1 MAPK1 EPHA2 PRKCI AURKB KDR HMGA1 CCND1 RHOA GFAP STAT3 INHBA IL12B EGF EGFR IL13 CTNNB1 TERT					N.S.
TNFR/NF-kB Alternative Pathway in Multiple Myeloma Plasma Cells	5.42798e-06	8.20364e-05	0.70451	2.54238	3	13	IL1A RELB IL6 TNFSF13B TNF BCL2 TRAF3 CCND1	0.00017431	27.2727	236.037	['IL1A' 'CXCL8' 'RELB']	0.00576899
Apoptosis of Thyroid Cell in Hashimoto's Thyroiditis	5.50564e-06	8.22753e-05	0.726572	2.54397	3	12	ENO1 CD4 TP53 IFNG TNF CD8A BCL2 RIPK1 MAP2K7	0.000110881	31.5789	287.591	['CD4' 'FAS' 'ENO1']	0.00454347
Cetuximab Resistance in Colorectal Cancer	5.8147e-06	8.43209e-05	0.52265	2.63934	4	34	PCNA ERBB3 IL6 TP53 VEGFA AREG AXL XPO1 DUSP4 KDR CCND1 BRAF HGS STAT3 FLT1 EGFR					N.S.
Th2-Cell Differentiation	5.89612e-06	8.43209e-05	0.540274	2.64872	4	31	CD4 CD3E LCK MAP2K1 CARD11 FYN CD247 MAPK1 MAPK9 JAK3 CD86 MAPK3 IL2RA IL13 ZAP70	0.000189645	14.0351	120.286	['MAP2K1' 'CD4' 'LCK' 'CD3E']	0.00604405
Th2-Cell Response in Asthma	5.89612e-06	8.43209e-05	0.540274	2.64872	4	31	CD4 CD3E LCK MAP2K1 CARD11 FYN CD247 MAPK1 MAPK9 JAK3 CD86 MAPK3 IL2RA IL13 ZAP70	0.000189645	14.0351	120.286	['MAP2K1' 'CD4' 'LCK' 'CD3E']	0.00582819
Proteins Involved in Hodgkin Lymphoma	5.89612e-06	8.43209e-05	0.534718	2.62148	4	31	HSP90AA1 IL6 MDK TP53 VEGFA TNF TIMP1 BCL2 KITLG AURKB TRAF3 CYB5B STAT3 CCL17 IL13 TNFRSF8					N.S.
Metabolic Reprogramming in Cancer: Overview	6.13491e-06	8.64542e-05	0.585087	2.63293	4	24	ENO1 LDHB PKM TP53 GAPDH LDHA ENO2 ACLY PFKFB3 ALDOA TPI1	0.00387572	9.52381	52.8859	['LDHB' 'PKM' 'ENO1']	0.0450684
Th17-Cell Activation in Crohn's Disease	6.1753e-06	8.64542e-05	0.591481	2.62303	4	23	CD4 CD3E LCK CCL20 IL6 CD247 JAK3 STAT3 IL2RA IL21 IL12B ZAP70 IL17A	5.16895e-05	19.5122	192.59	['CD4' 'CCL20' 'LCK' 'CD3E']	0.0026164
Complement Activation in Macular Degeneration	6.31594e-06	8.75021e-05	0.646498	2.72994	4	20	CXCL10 CFB C4B CFH C1R C5AR1 CFP C1S PSMA7 VTN CFHR1 C8A CFI					N.S.
Proteins with Altered Expression in Tumor-Promoting Inflammation	7.09315e-06	9.70053e-05	0.766087	2.50469	4	10	IL18 IL6 VEGFA TNF STAT3 EGF IL17A IL11 IFNB1 IL1B					N.S.
Th2-Cell Function in Systemic Lupus Erythematosus	7.14776e-06	9.70053e-05	0.546348	2.62083	5	29	CD4 CD3E LCK MAP2K1 CARD11 FYN CD247 MAPK1 MAPK9 JAK3 CD86 MAPK3 IL13 ZAP70	0.000164998	14.5455	126.685	['MAP2K1' 'CD4' 'LCK' 'CD3E']	0.00556786
Peripheral Tissue Microangiopathy	7.36189e-06	9.89022e-05	0.580382	2.61176	5	24	MAP2K1 SERPINE1 VEGFA PLG GAPDH PLAU PARP1 MAPK1 JUN PLAT EP300 MAPK3 FN1					N.S.
Proteins Involved in HIV Type 1 Infection	7.61465e-06	0.000100596	0.436869	2.55447	6	56	PPIA CD4 LCK CCL5 IL6 MDK CCL2 IFNG TNFSF10 PLAU TNF CSF1 CD8A IL7R CCL4 PARP1	0.000994667	9.09091	62.8464	['CD4' 'LCK' 'FAS' 'PPIA']	0.0188112
Glycolysis	7.63922e-06	0.000100596	0.872265	2.34826	4	6	ENO1 PKM GAPDH ENO2 ALDOA					N.S.
HPV E6 and E7 Induced Disruption of TNFR/NF-kB Signaling in Keratinocytes	8.17813e-06	0.000106075	0.522024	2.61107	6	33	IL1A CXCL8 TLR3 IL6 TP53 VEGFA TNF BCL2 TRAF3 RBX1 CCND1 RIPK1 TBK1 TRADD TNFAIP3	0.0029181	10.5263	61.4403	['IL1A' 'CXCL8' 'TLR3']	0.0372003
VEGFA Dependent Angiogenesis in Cancer	8.21481e-06	0.000106075	0.53655	2.65766	6	32	IL1A MAP2K1 IL6 TP53 VEGFA TNF MAPK1 JUN MAPK9 BRAF HMOX1 MAPK3 STAT3 EGF EGFR CTNNB1					N.S.
Proteins Involved in Myocarditis	9.16254e-06	0.000116696	0.332766	2.31727	8	124	PPIA CXCL10 TXN CD4 IL18 TLR3 IFIH1 S100A9 CCL5 IL6 B2M SERPINE1 CCL2 TGFB1 VEGFA IFNG CD274 PLAU TNF CSF1 CD2 TIMP1 RPS20 MAPK1 CCL7 CD86 HMOX1 MAPK3 STAT3 LEP SOCS2 EGFR IL13 IL17A S100A8 RO60 TNFSF11 TLR4 C3 TLR1 CKM ICAM1 CCR1 IFNB1 CXCL2 EIF2AK2 PTGER4 LAG3 NFKB1 IL1B SERPINA3 CSF3 LGALS9	9.47174e-06	7.72947	89.4083	['IFIH1' 'CXCL10' 'CD4' 'IL18' 'FAS' 'TXN' 'PPIA' 'TLR3']	0.0010188
Synovial Fibroblast Proliferation in Rheumatoid Arthritis	9.22592e-06	0.000116696	0.504857	2.59582	7	36	MAP2K1 S100A9 IL6 TNF ACVR1B FYN MAPK1 JUN SMAD3 ITGB1 CCND1 RHOA MAPK3 STAT3 VTN INHBA FN1					N.S.
Treg-Cell Differentiation	9.38835e-06	0.000116696	0.53156	2.63295	7	32	CD4 CD3E LCK MAP2K1 CARD11 FYN CD247 MAPK1 MAPK9 JAK3 SMAD3 CD86 MAPK3 IL2RA ZAP70	0.000202915	13.7931	117.279	['MAP2K1' 'CD4' 'LCK' 'CD3E']	0.00591894
Treg-Cell Function in Diabetes Mellitus Type 1	9.38835e-06	0.000116696	0.53156	2.63295	7	32	CD4 CD3E LCK MAP2K1 CARD11 FYN CD247 MAPK1 MAPK9 JAK3 SMAD3 CD86 MAPK3 IL2RA ZAP70	0.000262753	12.9032	106.378	['MAP2K1' 'CD4' 'LCK' 'CD3E']	0.0065536
Proteins Involved in Endometrioid Ovarian Carcinoma	1.0024e-05	0.000122035	0.611187	2.62562	7	21	TP53 PPP2R1A BCL2 MAPK1 JUN ARID1A BRAF MAPK3 STAT3 EGF EGFR CTNNB1 APAF1 HBEGF MDM2 CCNE1 PELP1					N.S.
Proteins Involved in Low-Grade Serous Ovarian Carcinoma	1.0024e-05	0.000122035	0.611187	2.62562	7	21	TP53 PPP2R1A BCL2 MAPK1 JUN ARID1A BRAF MAPK3 STAT3 EGF EGFR CTNNB1 APAF1 HBEGF MDM2 CCNE1 PELP1					N.S.
Clear Cell Ovarian Carcinoma	1.00931e-05	0.000122035	0.469909	2.56815	8	44	MAP2K1 IL6 CHEK2 TP53 PDGFA BCL2 MAP2K3 MAPK1 JUN MAPK9 ARID1A CREBBP SMARCC1 EP300 BRAF MAPK3 STAT3 CTNNB1 APAF1					N.S.
Clear Cell Endometrial Cancer and Papillary Serous Endometrial Cancer	1.04215e-05	0.00012487	0.509219	2.59542	8	35	ERBB3 MAP2K1 TP53 BCL2 MAP2K3 MAPK1 JUN MAPK9 CREBBP EP300 BRAF MAPK3 STAT3 EGF EGFR CTNNB1 APAF1					N.S.
ERBB/VEGFR/Akt Signaling in Breast Cancer	1.05619e-05	0.000125422	0.526813	2.60943	8	32	ERBB3 MAP2K1 FLT4 TP53 VEGFA AREG BCL2 MAPK1 JUN KDR MAPK3 STAT3 FLT1 EGFR CTNNB1 APAF1	0.00250059	11.1111	66.5692	['MAP2K1' 'ERBB3' 'FLT4']	0.0341549
Atopic Dermatitis Onset	1.07786e-05	0.000125751	0.539029	2.55624	8	28	CD4 CD3E LCK MAP2K1 IFNG CARD11 FYN CD247 MAPK1 MAPK9 CD86 MAPK3 ZAP70	0.000153584	14.8148	130.093	['MAP2K1' 'CD4' 'LCK' 'CD3E']	0.00550663
T-Cell Receptor Signaling	1.07786e-05	0.000125751	0.539029	2.55624	8	28	CD4 CD3E LCK MAP2K1 IFNG CARD11 FYN CD247 MAPK1 MAPK9 CD86 MAPK3 ZAP70	0.000153584	14.8148	130.093	['MAP2K1' 'CD4' 'LCK' 'CD3E']	0.00562379
Proteins Involved in Clear Cell Ovarian Carcinoma	1.11928e-05	0.000129447	0.591771	2.58401	8	22	IL6 TP53 PPP2R1A PDGFA BCL2 MAPK1 JUN ARID1A BRAF MAPK3 STAT3 CTNNB1 APAF1					N.S.
B-Cell Activation in Crohn's Disease	1.14679e-05	0.000131485	0.630811	2.61472	8	19	CD4 CD3E LCK IL6 NFATC2 FYN CD247 JAK3 CD86 IL13 ZAP70	0.000541421	18.75	141.025	['CD4' 'LCK' 'CD3E']	0.0115035
Proteins Involved in Multiple Sclerosis	1.16294e-05	0.000132197	0.511907	2.58509	9	34	CXCL10 IL18 S100A9 CCL5 IL6 CCL2 VEGFA IFNG TNFSF10 TNF RTN4 LEP IL2RA KLK6 CXCR2 IL17A LTA ICAM1 IFNB1 IL1B HLA-A	0.00250059	11.1111	66.5692	['CXCL10' 'IL18' 'FAS']	0.033886
Celiac Disease	1.17354e-05	0.000132272	0.522951	2.5903	9	32	CD4 CD3E MAP2K1 TLR3 RELB IFNG TGM2 CD247 MAPK1 TFRC CD86 LEP IL21 FN1 ZAP70	6.09394e-06	19.2308	230.927	['MAP2K1' 'CD4' 'CD3E' 'TLR3' 'RELB']	0.000806743
Endometrial Cancer	1.1939e-05	0.000133435	0.428023	2.51477	10	57	ERBB3 MAP2K1 FLT4 TP53 VEGFA BCL2 MAP2K3 MAPK1 JUN MAPK9 KDR ARID1A CREBBP SMARCC1 EP300 BRAF MAPK3 STAT3 FLT1 EGFR CTNNB1 APAF1 PROC VEGFD CDK6 HBEGF SMARCA4					N.S.
TNFR/NF-kB Classical Pathway in Multiple Myeloma Plasma Cells	1.26319e-05	0.000139437	0.620305	2.61934	9	20	IL1A CXCL8 IL6 TNFSF13B VEGFA TNF BCL2 CCND1 RIPK1 TRADD TNIP1 ICAM1 CYLD NFKBIA NFKB1					N.S.
Th17-Cell Differentiation in Asthma	1.26856e-05	0.000139437	0.499653	2.56906	10	36	CD4 CD3E LCK IL18 CCL20 IL6 CARD11 FYN CD247 JAK3 SMAD3 CD86 STAT3 IL21 ZAP70 IL17A	1.83979e-05	15.3846	167.743	['CD4' 'LCK' 'CCL20' 'IL18' 'CD3E']	0.00143921
Proteins with Altered Expression in Endometriosis	1.32473e-05	0.000144417	0.662837	2.52274	9	15	VIM VEGFA TNF MMP1 TIMP1 KDR ITGB1 ALDH1A2 LEP CTNNB1					N.S.
HPV E5 Regulates EDNRA and EGFR Signaling Pathway in Keratinocytes	1.44496e-05	0.000156244	0.543461	2.54643	11	27	MAP2K1 CASP7 VEGFA GNAS BCL2 MAP2K3 MAPK1 JUN MAPK9 IPO5 MAPK3 PAK3 EGFR MAP2K6 PTK2B MAP2K7					N.S.
Dendritic Cell Dysfunction in Psoriatic Arthritis	1.51182e-05	0.000160775	0.509049	2.57065	12	34	IL18 RELB S100A9 IL6 TNF MAP2K3 MAPK1 RIPK1 TRADD STAT3 TNIP1 TNFAIP3 S100A8 MAP2K6 TLR4 MAP2K7 CYLD STAT1 NFKBIA REL NFKB1 IL1B	0.00387572	9.52381	52.8859	['IL18' 'S100A9' 'RELB']	0.0453749
Proteins Involved in Breast Cancer Related to ESR1 Signaling Pathway	1.5188e-05	0.000160775	0.509934	2.5506	12	33	MAP2K1 TP53 BCL2 MAPK1 JUN MAPK9 SMAD3 CREBBP CCND1 EP300 BRAF MAPK3 PAK3 STAT3 CTNNB1 SMAD7 STAT1 SMAD4 CDK2 MDM2 CCNE1 PELP1					N.S.
Proteins Involved in Endometriosis	1.52313e-05	0.000160775	0.32045	2.25478	14	132	IL1A SELL DNMT1 IL18 CXCL8 S100A9 IL6 TP53 SERPINE1 CCL2 S100A12 TGFB1 LGALS3 CD163 VEGFA AHR ANXA2 TNF CSF1 MMP1 TIMP1 DPP4 BCL2 KITLG MAPK1 GDF15 CCND1 STAT3 LEP VTN FLT1 EGFR IL13 NGF CTNNB1 CXCR2 SERPINF1 IL17A MPO	0.00181311	4.6875	29.5908	['IL1A' 'DNMT1' 'CXCL8' 'SELL' 'IL18' 'FAS']	0.028367
Th1-Cell Differentiation	1.72986e-05	0.000181159	0.49471	2.54364	14	36	CD4 CD3E LCK MAP2K1 IL18 IFNG CARD11 FYN CD247 MAPK1 MAPK9 CD86 MAPK3 IL12B ZAP70 LTA MAP2K7 STAT1 NFKBIA	1.70498e-05	15.625	171.553	['MAP2K1' 'CD4' 'LCK' 'IL18' 'CD3E']	0.00139727
CD8+ T-Cell Action Impairment in HIV Type 1 Infection	1.76846e-05	0.000183754	0.611324	2.58141	13	20	CD3E LCK MAP2K1 IFNG CD8A CD247 MAPK1 JUN MAPK3 ZAP70 S100B LTA PTK2B	0.000446403	20	154.286	['MAP2K1' 'LCK' 'CD3E']	0.0101087
Proteins Involved in Dilated Cardiomyopathy	1.90004e-05	0.000195896	0.387383	2.43032	17	74	TLR3 DSP IL6 TP53 CCL2 VEGFA IFNG TNF MMP1 GNAS EMD ATP2A2 AIFM1 TNC ACE2 MAP2K3 MAPK1 CALR ITGB1 HDAC2 RHOA MAPK3 STAT3 EGFR CTNNB1 IL17A					N.S.
Complement Alternative Pathway	1.95503e-05	0.000200014	0.723488	2.45175	13	11	CXCL10 CFB CFH C5AR1 CFP PSMA7 C8A CFI C3					N.S.
Th1-Cell Function in Systemic Lupus Erythematosus	2.15572e-05	0.000218864	0.533915	2.53199	17	28	CD4 CD3E LCK MAP2K1 IFNG NFATC2 FYN CD247 MAPK1 CD86 MAPK3 IL12B ZAP70	0.000164998	14.5455	126.685	['MAP2K1' 'CD4' 'LCK' 'CD3E']	0.00567922
TNFRSF1A -> AP-1/ATF/TP53 Signaling	2.33386e-05	0.000234661	0.633801	2.52552	17	17	MAP2K1 TP53 TNF MAP2K3 MAPK1 JUN MAPK9 TRADD MAPK3 LTA MAP2K6 MAP2K7					N.S.
TNFR -> CREB/ELK-SRF Signaling	2.34661e-05	0.000234661	0.568971	2.52321	18	23	MAP2K1 TNFSF13B TNFSF10 TNF TNFRSF10B MAP2K3 MAPK1 TNFRSF10A MAPK9 TRADD MAPK3 LTA MAP2K6 MAP2K7					N.S.
Advanced Glycation End Products Pathway in Diabetic Microangiopathy	2.47754e-05	0.000245905	0.703159	2.462	17	12	MAP2K1 SERPINE1 S100A12 PLAU MAPK1 JUN PLAT S100A8 ICAM1 NFKBIA					N.S.
Proteins with Altered Expression in Breast Cancer	2.57829e-05	0.00025215	0.685445	2.47358	18	13	FLT4 VEGFA TNFRSF10A KDR CCND1 FLT1 EGFR CTNNB1 KIT VEGFD					N.S.
Cholesteatoma	2.5952e-05	0.00025215	0.468926	2.52767	22	42	ERBB3 MAP2K1 CXCL8 TLR3 S100A9 IL6 LGALS3 VEGFA MAP2K3 MAPK1 JUN CCND1 MAPK3 PAK3 STAT3 KRT16 EGFR CXCR2	2.6431e-05	14.2857	150.585	['CDKN1A' 'MAP2K1' 'CXCL8' 'ERBB3' 'TLR3']	0.00162456
Neurofibrillary Tangle Formation	2.59734e-05	0.00025215	0.856002	2.30448	16	6	HSPB1 TNFSF10 TGM2 TNFRSF10B TNFRSF10A					N.S.
Proteins Involved in Spontaneous Abortion	2.66062e-05	0.000256422	0.446529	2.50253	23	48	IL1A TXN IL18 TLR3 FGL2 IL6 TP53 SERPINE1 HLA-C VEGFA TNF EP300 CD86 HMOX1 LEP FLT1 FN1 CCL28 IL17A	0.000103654	10.7527	98.65	['IL1A' 'FGL2' 'IL18' 'TXN' 'TLR3']	0.00469446
Th1-Cells Activation and Proliferation in Atherosclerosis	2.70804e-05	0.000259115	0.466808	2.51625	23	42	CD4 CD3E LCK MAP2K1 IL18 IFNG CARD11 FYN CD247 MAPK1 MAPK9 JAK3 CD86 MAPK3 IL2RA IL12B ZAP70 LTA MAP2K7 STAT1 NFKBIA	3.0315e-05	13.8889	144.498	['MAP2K1' 'CD4' 'LCK' 'IL18' 'CD3E']	0.00179904
T-Cell Receptor -> AP-1 Signaling	2.82637e-05	0.000268505	0.619348	2.519	21	18	CD4 CD3E LCK MAP2K1 FYN CD247 MAPK1 MAPK9 MAPK3 ZAP70	2.15363e-05	24.2424	260.504	['MAP2K1' 'CD4' 'LCK' 'CD3E']	0.00148256
Astrocytoma	2.8819e-05	0.000271839	0.58874	2.52919	22	21	MAP2K1 FKBP1A TP53 PDGFA MAPK1 CCND1 BRAF MAPK3 PAK3 STAT3 EGF EGFR CDK6 STAT1	0.00112633	14.6341	99.3482	['FKBP1A' 'CDKN1A' 'MAP2K1']	0.0208431
ESR1 Signaling in Breast Cancer	2.94476e-05	0.000275812	0.560269	2.52125	23	24	MAP2K1 TP53 BCL2 MAP2K3 MAPK1 JUN MAPK9 CREBBP EP300 MAPK3 STAT3 CTNNB1 APAF1					N.S.
Proteins with Altered Expression in Cancer Metabolic Reprogramming	3.1011e-05	0.000288424	0.487416	2.52773	26	37	ENO1 CXCL8 PKM TP53 VEGFA GAPDH LDHA TNF ENO2 ACLY PFKFB3 ALDOA KDR EGF EGFR CTNNB1					N.S.
Toll-like Receptors in Sterile Inflammation	3.13994e-05	0.000290008	0.49445	2.49693	26	34	IL1A CXCL8 TLR3 IFIH1 CCL5 IL6 TNFSF10 TNF MAP2K3 MAPK1 TRAF3 TBK1 IL12B TLR4 DDX58 IFNB1 NFKBIA CD24 HSP90B1 IL1B	0.000231445	13.3333	111.616	['IFIH1' 'IL1A' 'CXCL8' 'TLR3']	0.00622371
CD38/CD3 -> JUN/FOS/NF-kB Signaling in T-cell Proliferation	3.34026e-05	0.000306382	0.615125	2.50182	25	18	CD4 CD3E LCK MAP2K1 FYN CD247 MAPK1 JUN MAPK3 ZAP70 PTK2B NFKBIA	1.66876e-05	25.8065	283.893	['MAP2K1' 'CD4' 'LCK' 'CD3E']	0.00143596
Inhibition of THBS1 Activates Angiogenesis in Cancer	3.56779e-05	0.000325011	0.597868	2.47817	27	19	IL6 TP53 VEGFA FYN TNFRSF10B TNFRSF10A KDR ITGB1 RHOA FN1 APAF1					N.S.
HIF1A in Vasculogenic Mimicry of Cancer	3.66324e-05	0.000331436	0.590591	2.49386	28	20	MAP2K1 LGALS3 VEGFA PLAU ACVR1B GNAS MAPK1 EPHA2 SMAD3 MAPK3 FLT1					N.S.
Vitiligo	3.73629e-05	0.000335761	0.463422	2.47962	32	41	MAP2K1 CXCL8 IL6 C1R IFNG TNF BCL2 C1S KITLG MAPK1 JAK3 TRADD STAT3 IL2RA CXCR2 TYRP1 KIT PTK2B MAP2K7 ICAM1 STAT1					N.S.
Alveolar Epithelial Cell Dysfunction in COPD	3.79023e-05	0.000338322	0.482019	2.49975	32	37	MAP2K1 CXCL8 IL6 TP53 S100A12 TNF MMP1 PARP1 MAP2K3 MAPK1 JUN HMOX1 MAPK3 PAK3 S100B MAP2K6 TLR4 PTK2B SOD2 NFKBIA					N.S.
Alveolar Macrophages Dysfunction in COPD	4.10371e-05	0.000363863	0.475199	2.50494	35	39	IL1A CTSL IL18 CXCL8 IL6 CCL2 S100A12 TNF MAP2K3 MAPK1 JUN TBK1 TRADD CXCL1 S100B MAP2K6 TLR4 MAP2K7 IFNB1 NFKBIA HSP90B1	0.000466424	11.1111	85.2268	['IL1A' 'CXCL8' 'CTSL' 'IL18']	0.0104249
Glycolysis Activation in Cancer (Warburg Effect)	4.23956e-05	0.000373418	0.610372	2.48249	32	18	ENO1 PKM TP53 GAPDH LDHA ENO2 PFKFB3 ALDOA TPI1					N.S.
Glioma Invasion Signaling	4.59422e-05	0.000401994	0.47825	2.4802	39	37	IL6 PLG PLAU MMP1 PDGFA FYN AXL EPHA4 MAP2K3 EPHA2 JUN MAPK9 GNA13 VTN EGF EGFR MAP2K6 ROCK1 MAP2K7					N.S.
AGTR1 -> ARRB1/ARRB2 Signaling	4.637e-05	0.000403086	0.815376	2.33003	30	7	MAP2K1 MAPK1 JUN RHOA MAPK3 ROCK1 MKNK1					N.S.
CD8+ T-Cell Activation	4.67322e-05	0.000403596	0.494229	2.47205	39	33	CD3E LCK MAP2K1 IFNG CD8A CARD11 CD247 MAPK1 JAK3 CD86 MAPK3 IL2RA IL12B ZAP70 LTA PTK2B STAT1 NFKBIA	0.00370447	9.67742	54.1763	['MAP2K1' 'LCK' 'CD3E']	0.0439682
Peripheral Tolerance to Autoantigens Recession in Diabetes Mellitus Type 1	4.75416e-05	0.000407938	0.544799	2.4862	38	25	CD4 CD3E LCK MAP2K1 FYN CD247 MAPK1 JUN JAK3 MAPK3 IL2RA ZAP70	5.16895e-05	19.5122	192.59	['MAP2K1' 'CD4' 'LCK' 'CD3E']	0.00269569
ROS in Triggering Vascular Inflammation	5.13886e-05	0.000438121	0.604595	2.45899	39	18	CXCL8 CCL5 IL6 CCL2 VEGFA IFNG PLAU TNF IL12B ICAM1 CXCL2 NFKBIA					N.S.
EGFR/ERBB2 -> TP53 Signaling	5.34766e-05	0.000453018	0.565036	2.46727	42	22	MAP2K1 TP53 AREG MAP2K3 MAPK1 ITK MAPK9 MAPK3 EGF EGFR MAP2K6 PTK2B MAP2K7 HBEGF					N.S.
CCR1 Expression Targets	5.78122e-05	0.000484297	0.60232	2.44974	44	18	CXCL10 CCL5 CCL2 VEGFA TNF MMP1 CCL4 CCL7 STAT3 ICAM1 STAT1 CXCL11 CXCL9					N.S.
Th17-Cell Differentiation	5.78971e-05	0.000484297	0.482435	2.45891	49	35	CD4 CD3E LCK IL18 IL6 CARD11 FYN CD247 JAK3 SMAD3 CD86 STAT3 IL21 ZAP70 IL17A	0.000279497	12.6984	103.905	['CD4' 'LCK' 'IL18' 'CD3E']	0.00687164
Peripheral T-Cell Tolerance	5.84152e-05	0.000485577	0.490106	2.45142	49	33	LCK CD274 TNFSF10 TNF NFATC2 FYN BCL2 TNFRSF10B TNFRSF10A RIPK1 TRADD CD86 ZAP70 TNFSF12 DAPK1 PTK2B MAP2K7					N.S.
Macrophage M1 Lineage	6.07519e-05	0.000501863	0.488733	2.44456	51	33	CXCL10 CD4 MAP2K1 CCL5 IL6 IFNG TNF MAPK1 TBK1 TRADD CD86 MAPK3 STAT3 IL12B MAP2K6 STAT1 NFKBIA CXCL9 IL1B	0.0021223	11.7647	72.4148	['CXCL10' 'MAP2K1' 'CD4']	0.0317606
Proteins Involved in Graves Disease	6.24217e-05	0.000506412	0.664564	2.39823	45	13	IL1A CXCL10 IFIH1 IL6 IFNG TNF	5.7889e-06	33.3333	401.986	['IFIH1' 'CXCL10' 'IL1A' 'FAS']	0.000905699
ADRB1 -> Prostaglandin Generation	6.28255e-05	0.000506412	0.880288	2.20224	39	5	MAP2K1 GNAS MAPK1 BRAF MAPK3					N.S.
HCAR1/HCAR2 -> MAPK Signaling	6.28255e-05	0.000506412	0.880288	2.20224	39	5	MAP2K1 TNF MAPK1 BRAF MAPK3					N.S.
VEGFA High Expression Level in Pulmonary Emphysema	6.28255e-05	0.000506412	0.880288	2.20224	39	5	MAP2K1 VEGFA MAPK1 KDR MAPK3					N.S.
Il17 Signaling Related Neutrophilia in Asthma	6.37787e-05	0.000510998	0.663951	2.39602	46	13	MAP2K1 CXCL8 CCL4 MAPK1 MAPK3 STAT3 IL12B CXCL1 IL17A					N.S.
T-Cell Cytotoxic Activation	6.66285e-05	0.000527988	0.531504	2.45851	54	26	IL18 CCL20 IL6 S100A12 IFNG TNF MAP2K3 MAPK1 JUN S100B MAP2K6 TLR4 TLR1 MAP2K7 NFKBIA HSP90B1 IL1B					N.S.
CCR5 Signaling in Macrophages	6.66933e-05	0.000527988	0.550233	2.44011	53	23	CD4 MAP2K1 CCL2 CCL4 MAP2K3 MAPK1 JUN MAPK9 MAPK3 MAP2K6 PTK2B MAP2K7 MAP3K11 STAT1					N.S.
VEGF Signaling	7.1044e-05	0.000559104	0.52072	2.43987	58	27	MAP2K1 FLT4 HSPB1 VEGFA MAP2K3 MAPK1 JUN MAPK9 KDR BRAF MAPK3 FLT1 VEGFD MAP2K6 MAP2K7	0.0030662	10.3448	59.8688	['MAP2K1' 'FLT4' 'HSPB1']	0.0385177
Proteins Involved in Hashimoto's Thyroiditis	7.15733e-05	0.000559956	0.681539	2.3863	51	12	CXCL10 CD4 VEGFA IFNG TNF CD8A IL12B TNFRSF8	0.000227436	25	209.716	['CXCL10' 'CD4' 'FAS']	0.00631319
T-Cell Receptor -> STAT Signaling	7.32777e-05	0.000569937	0.657314	2.37206	53	13	CD4 CD3E LCK FYN CD247 JAK3 STAT3 ZAP70	0.000151088	28.5714	251.361	['CD4' 'LCK' 'CD3E']	0.00565266
MITF as a Regulator of Melanoma Cell Development	8.02789e-05	0.000619742	0.546896	2.42531	64	23	MAP2K1 VEGFA GNAS BCL2 KITLG MAPK1 CREBBP CCND1 MAPK3 PAK3 CTNNB1 TYRP1 KIT					N.S.
Hashimoto's Thyroiditis	8.0613e-05	0.000619742	0.485421	2.42799	68	33	ENO1 CXCL10 CD4 IL18 IFNG TNF CD8A CD247 TNFRSF10B RIPK1 STAT3 ZAP70 LTA ICAM1 STAT1 IFNB1 CXCL11	5.5298e-06	19.6078	237.36	['CXCL10' 'CD4' 'IL18' 'FAS' 'ENO1']	0.000951678
ROS in Angiotensin Mediated Cardiovascular Remodeling and Hypertrophy	8.21072e-05	0.000627601	0.57141	2.41287	64	20	MAP2K1 HSPB1 PPP2R1A MAP2K3 MAPK1 SMAD3 EGFR FN1 MAP2K6 PTK2B MKNK1 MAP2K7 HBEGF PTPN11					N.S.
Proteins Involved in Systemic Lupus Erythematosus	8.27245e-05	0.000628707	0.437095	2.40492	73	45	CD4 IL18 S100A9 IL6 TNFSF13B CCL2 IFNG TNFSF10 TNF C4A CSF1 CD8A BCL2 CD86 PRL NGF IL17A TLR4 ICAM1 STAT1 IFNB1					N.S.
T-Cell Receptor -> NFATC Signaling	8.54906e-05	0.000646037	0.65458	2.3622	62	13	CD4 CD3E LCK NFATC2 FYN CD247	0.000290049	23.0769	187.972	['CD4' 'LCK' 'CD3E']	0.00703063
Subepithelial Fibroblasts in Middle Ear Cholesteatoma	8.6229e-05	0.000647284	0.509841	2.41782	71	28	IL1A MAP2K1 CCL20 TNF MAP2K3 MAPK1 JUN MAPK9 TRADD MAPK3 EGF EGFR MAP2K6 MAP2K7 ICAM1 NFKBIA	0.00157519	13.0435	84.1745	['IL1A' 'MAP2K1' 'CCL20']	0.0263194
Effector T-cell Inactivation in Cancer Immune Escape	8.68457e-05	0.000647284	0.47661	2.42922	74	35	LCK IFNG CD274 VTCN1 TNF NFATC2 FYN BCL2 TNFRSF10B TNFRSF10A RIPK1 TRADD CD86 CD276 ZAP70					N.S.
Alveolar Macrophage Negative Regulation Declined in COPD	8.71157e-05	0.000647284	0.535229	2.40857	70	24	IL1A MAP2K1 IL18 CXCL8 IL6 TNF MAPK1 JUN LY96 MAPK3 STAT3 TLR4 MAP2K7 NFKBIA	6.84976e-05	18.1818	174.34	['IL1A' 'MAP2K1' 'CXCL8' 'IL18']	0.00327457
anti-Inflammatory Function of Macrophage M2 Lineage	8.76463e-05	0.000647608	0.471008	2.42177	75	36	MAP2K1 TGFB1 CD163 VEGFA TNF CSF1 TGM2 MAPK1 JUN JAK3 CD86 MAPK3 STAT3 CCL17 IL13 TNFRSF10C					N.S.
EGF/cyclinD1 Signaling in Acquired Middle Ear Cholesteatoma	9.1097e-05	0.000666569	0.870497	2.17774	57	5	ERBB3 CCND1 PAK3 EGF EGFR					N.S.
Myocardial Remodeling	9.12147e-05	0.000666569	0.590058	2.39987	70	18	MAP2K1 MMP1 TIMP1 MAP2K3 MAPK1 JUN MAPK9 BRAF MAPK3 EGFR PTK2B NFKBIA					N.S.
Osteoclast Activation in Multiple Myeloma	0.000103272	0.000750047	0.486572	2.41011	87	32	LCK MAP2K1 CCL20 VEGFA BCL2 MAP2K3 MAPK1 JUN MAPK9 TRAF3 FOSL1 MAPK3 DKK1 TNFSF11 MAP2K6 MAP2K7 NFKBIA					N.S.
Proteins Involved in Alzheimer's Disease	0.000103766	0.000750047	0.381848	2.32085	96	65	DYRK1A HSPB1 S100A9 IL6 TP53 CCL2 PLG GAPDH TNF TGM2 FYN BCL2 JUN PLAT TRADD LEP KLK6 NGF APCS CTNNB1 S100B MPO APOE APOA1 NAE1 LCP1 SOD2 CD59	0.00413101	6.15385	33.7799	['CFL1' 'DYRK1A' 'FAS' 'HSPB1']	0.0470826
Proteins Involved in Mucinous Ovarian Carcinoma	0.000105347	0.000757357	0.586271	2.38447	81	18	TP53 BCL2 MAPK1 JUN BRAF MAPK3 STAT3 EGF EGFR CTNNB1 APAF1 HBEGF MDM2 CCNE1					N.S.
Mast-Cell Activation without Degranulation	0.00010613	0.000758888	0.491937	2.41174	89	31	IL1A CXCL8 IL6 CCL2 VEGFA TNF GNAS KITLG MAP2K3 JAK3 STAT3 IL13 TNFRSF8 KIT MAP2K6 STAT1 NFKBIA PTPN11					N.S.
Endothelial Cell Dysfunction in Progressive Diabetic Nephropathy	0.000109201	0.000776668	0.585455	2.38115	84	18	MAP2K1 FLT4 TGFB1 VEGFA MAPK1 JUN KDR MAPK3 STAT3 FLT1					N.S.
Proteins with Altered Expression in Amyotrophic Lateral Sclerosis	0.000115905	0.000819968	0.685625	2.32344	82	11	IL6 CX3CL1 TP53 VEGFA TNF BCL2					N.S.
Synovial Fibroblast Activation in Psoriatic Arthritis	0.000118245	0.000832091	0.522419	2.38407	96	25	CXCL8 IL6 VEGFA TNF MMP1 MAP2K3 JUN MAPK9 TRADD CTNNB1 IL17A TNFSF11 MAP2K6 MAP2K7 NFKBIA					N.S.
Lymphocyte Mediated Myocardial Injury in Myocarditis	0.000120014	0.000840099	0.443976	2.37557	105	41	CD4 CD3E LCK IL18 IL6 IFNG CARD11 FYN CD247 JAK3 SMAD3 CD86 STAT3 IL12B ZAP70 IL17A	0.000466424	11.1111	85.2268	['CD4' 'LCK' 'IL18' 'CD3E']	0.0102912
CD157 -> cADPR/Calcium Signaling	0.000121773	0.000847951	0.759804	2.28457	82	8	LCK MAP2K1 MAPK1 MYLK RHOA MAPK3 ROCK1					N.S.
Glioblastoma, Secondary	0.000122822	0.000850797	0.511045	2.39453	101	27	MAP2K1 FKBP1A IL6 TP53 PDGFA MAPK1 CCND1 BRAF MAPK3 PAK3 STAT3 EGF EGFR	0.00200468	12	74.5473	['FKBP1A' 'CDKN1A' 'MAP2K1']	0.0305314
EGFR -> AP-1/ATF2 Signaling	0.000123506	0.000851104	0.540263	2.3959	99	23	MAP2K1 AREG MAP2K3 MAPK1 ITK JUN MAPK9 MAPK3 EGF EGFR MAP2K6 PTK2B MAP2K7 HBEGF					N.S.
Gluten Impact on Neuronal System (Hypothesis)	0.000127638	0.000871783	0.509858	2.38897	105	27	CD4 CD3E MAP2K1 TLR3 RELB TNF CD247 MAPK1 JAK3 STAT3 IL2RA ZAP70 TLR4 NFKBIA REL NFKB1	4.07893e-06	20.8333	258.535	['MAP2K1' 'CD4' 'CD3E' 'TLR3' 'RELB']	0.00087748
PTGER2/3 -> Inflammation-Related Expression Targets	0.000128471	0.000871783	0.581223	2.36394	99	18	MAP2K1 CXCL8 IL6 GNAS MAPK1 JUN RHOA MAPK3 STAT3 IL17A					N.S.
HRH2/4 -> IL6/10 Production	0.000128473	0.000871783	0.683993	2.31791	91	11	CD4 MAP2K1 GNAS MAPK1 EP300 BRAF MAPK3					N.S.
Proteins Involved in non-Alcoholic Fatty Liver Disease	0.000130011	0.000875328	0.342643	2.23445	124	88	IL1A FAS IL18 CXCL8 IL6 TP53 SERPINE1 CCL2 RETN LGALS3 VEGFA AHR TNF DPP4 ACLY ACE2 FOSL1 RHOA HMOX1 STAT3 LEP APOC3 CXCL1 ALOX15 IL17A MPO APOE APOA1					N.S.
FibronectinR -> AP-1/ELK/SRF/SREBF Signaling	0.000130312	0.000875328	0.554197	2.38079	103	21	MAP2K1 MAP2K3 MAPK1 JUN MAPK9 ITGB1 BRAF MAPK3 FN1 MAP2K6 PTK2B MAP2K7 MAP3K11					N.S.
Toll-like Receptors in beta-Cell	0.000132073	0.0008827	0.486243	2.38383	111	31	CXCL10 MAP2K1 TLR3 CCL5 CCL2 IFNG TNF MAPK1 TBK1 TRADD MAPK3 STAT3 IL12B TLR4 STAT1 NFKBIA CXCL9 IL1B	0.00157519	13.0435	84.1745	['CXCL10' 'MAP2K1' 'TLR3']	0.0260663
TAM Receptor Signaling Activation in Cancer	0.000139652	0.000927103	0.480941	2.38222	118	32	MAP2K1 CXCL8 VIM IL6 TP53 AXL BCL2 MAPK1 JUN RHOA MAPK3 STAT3 CXCL1 EGFR					N.S.
Dendritic Cell Activation in Systemic Lupus Erythematosis	0.000140111	0.000927103	0.467071	2.3806	120	35	IL1A IL18 TLR3 IFIH1 IL6 TNF NLRP1 PARP1 TRAF3 TBK1 IRF9 TLR4 DDX58 STAT1 IFNB1 STAT2 NFKBIA IL1B TREX1 IRF7 IRF3 JAK1 IFNAR1 CASP1 TLR9 TLR8 JAK2 TLR2 TLR7	0.000164998	14.5455	126.685	['IFIH1' 'IL1A' 'IL18' 'TLR3']	0.00579512
VEGFA in Neovascular Glaucoma	0.000143019	0.000938742	0.546101	2.38459	114	22	MAP2K1 FLT4 HSPB1 VEGFA MAP2K3 MAPK1 JUN KDR MAPK3 FLT1 SERPINF1 MAP2K6 MAP3K11	0.000972629	15.3846	106.7	['MAP2K1' 'FLT4' 'HSPB1']	0.0185988
DRD2 Pharmacological Inhibition in Hyperprolactinemia	0.000143282	0.000938742	0.704834	2.30442	100	10	MAP2K1 GNAS MAPK1 JUN BRAF MAPK3 PRL					N.S.
Apoptosis of Myocyte	0.000148182	0.000963697	0.754053	2.26727	100	8	CASP7 TNFSF10 TNF TNFRSF10B TNFRSF10A TRADD					N.S.
PTGER1/4 -> Vascular Motility	0.00014854	0.000963697	0.723435	2.27351	102	9	MAP2K1 GNAS MAPK1 MYLK RHOA MAPK3 ROCK1 PTGER4					N.S.
BSG (CD147) in Cancer Cells Motility, Invasion and Survival	0.000150357	0.000970751	0.570003	2.36267	117	19	PPIA LGALS3 VEGFA ANXA2 MMP1 MAPK1 ITGB1 MAPK3 STAT3 EGFR					N.S.
Proplatelet Maturation	0.000152132	0.000977464	0.451466	2.36108	132	38	MAP2K1 CXCL8 CCL5 IL6 SERPINE1 CCL2 PPBP TNF GNAS MAPK1 RHOA BRAF MAPK3 STAT3 PF4 ICAM1 HBEGF IL11 NFKBIA					N.S.
CD16/CD14 Proinflammatory Monocyte Activation	0.000156059	0.00099788	0.493931	2.36939	130	29	CD4 MAP2K1 CX3CL1 TNF CSF1 MAPK1 JUN JAK3 TRAF3 MAPK3 STAT3 IL12B ZAP70 TLR4 STAT1 NFKBIA					N.S.
Natural Killer Cell Activation through C-Type Lectin-like Receptors	0.000157643	0.00100318	0.614216	2.33769	118	15	LCK MAP2K1 IFNG TNF NFATC2 MAPK1 JUN MAPK3	0.000706716	17.1429	124.369	['MAP2K1' 'LCK' 'FAS']	0.0146537
Neuroinflammation in Amyotrophic Lateral Sclerosis	0.000159919	0.00100555	0.752212	2.26174	108	8	IL6 CX3CL1 CCL2 VEGFA TNF NGF					N.S.
Hair Follicle Keratinocyte Apoptosis	0.000160589	0.00100555	0.575003	2.33864	124	18	MAP2K1 IL6 TP53 TNF BCL2 MAPK1 MAPK3 STAT3 CTNNB1 DKK1					N.S.
Mesangial Cell Dysfunction in Glomerulonephritis	0.000160589	0.00100555	0.574831	2.33794	124	18	MAP2K1 IL6 TNF MAP2K3 MAPK1 JUN SMAD3 MAPK3 FN1 MAP2K6 PTK2B SMAD4					N.S.
Melatonin Effects on Circadian Cycle	0.00016104	0.00100555	0.65845	2.30545	116	12	MAP2K1 GNAS BCL2 MAPK1 JUN MAPK3 IL21 IL17A					N.S.
Proteins with Altered Expression in Rheumatoid Arthritis	0.000162942	0.00101267	0.613177	2.33374	122	15	CXCL8 S100A9 IL6 IFNG TNF STAT3 INHBA FN1 CTNNB1 TNFSF11					N.S.
IL22 Induces Keratinocyte Proliferation in Psoriasis	0.000165728	0.0010252	0.573742	2.33351	128	18	MAP2K1 S100A9 TP53 MMP1 MAPK1 JUN MAPK9 MAPK3 STAT3 S100A8					N.S.
Genes with Mutations Associated with Systemic Scleroderma	0.000174498	0.00107446	0.718592	2.25829	120	9	IL1A CXCL8 IL6 CCL2 TNF IL13					N.S.
Prolactin Production	0.000175354	0.00107475	0.541175	2.36308	140	22	ERBB3 MAP2K1 TNF GNAS MAPK1 JUN BRAF MAPK3 PRL EGF EGFR	0.00224412	11.5385	70.3782	['MAP2K1' 'ERBB3' 'FAS']	0.0319185
IL1B Expression Targets -> Nociception	0.000179552	0.00109543	0.47528	2.35418	152	32	MAP2K1 CXCL8 IL6 CX3CL1 CCL2 VEGFA PLAU TNF MAP2K3 MAPK1 JUN MAPK3 NGF MAP2K6 ICAM1 NFKBIA IL1B CSF3					N.S.
Endometrioid Endometrial Cancer	0.000181952	0.001105	0.409727	2.32279	164	50	ERBB3 MAP2K1 TP53 BCL2 MAP2K3 MAPK1 JUN MAPK9 ARID1A CREBBP SMARCC1 EP300 BRAF MAPK3 STAT3 EGF EGFR CTNNB1 APAF1					N.S.
Apoptosis Block by Death Receptor Signaling in Cancer	0.000192989	0.00116671	0.490396	2.35243	161	29	TNFSF10 TNF BCL2 TNFRSF10B TNFRSF10A MAPK9 RIPK1 TRADD NGF TNFRSF10C APAF1 TNFSF12 DAPK1 MAP2K7 NFKBIA BIRC3 REL NFKB1					N.S.
Antigen-Presenting Cell Role in Asthma	0.00019433	0.0011695	0.484732	2.35146	163	30	CD4 LCK MAP2K1 IL18 TNF FYN MAPK1 ITK TRAF3 UBE2L3 MAPK3 CCL17 TLR4 TLR1 NFKBIA IL1B ELP1	0.000216843	13.5593	114.391	['MAP2K1' 'CD4' 'LCK' 'IL18']	0.0061178
Genes with Mutations Associated with Psoriasis	0.000200438	0.00120082	0.775979	2.21744	133	7	HLA-C VEGFA TNF IL12B IL13 APOE					N.S.
G0/G1 Cell Cycle Phase Transition Activation in Cancer	0.000208476	0.00124243	0.487853	2.34023	174	29	MAP2K1 AREG CDKN1C MAPK1 JUN TFDP1 CCND1 EP300 PAK3 EGF EGFR MNAT1 CDK6 STAT1 KLF6 E2F3 CDK2 CCNE1 CCNH					N.S.
Th1-Cell Activation in Crohn's Disease	0.000209251	0.00124243	0.545823	2.34482	166	21	CD4 CD3E LCK IL18 IFNG CD247 JAK3 IL2RA IL12B ZAP70	3.42308e-05	21.6216	222.322	['CD4' 'LCK' 'IL18' 'CD3E']	0.00190036
NTRK -> AP-1/CREB/ELK/SRF/MYC/SMAD3/TP53 Signaling	0.000211419	0.00124972	0.53679	2.34393	169	22	MAP2K1 TP53 MAP2K3 MAPK1 JUN MAPK9 SMAD3 MAPK3 NGF MAP2K6 PTK2B MAP2K7 MAP3K11					N.S.
CNR1/2 -> IL1B/2/4/6/10 Production	0.000215832	0.00127016	0.568769	2.31329	167	18	MAP2K1 IL6 MAP2K3 MAPK1 JUN MAPK9 RHOA BRAF MAPK3 MAP2K6 MAP2K7					N.S.
Proteins Involved in Pulmonary Emphysema	0.000216845	0.0012705	0.504815	2.33506	178	26	IL18 IL6 VEGFA IFNG TNF CTSG KDR SMAD3 HMOX1 IL13 IL17A MPO ELANE TLR4					N.S.
Proteins Involved in Medulloblastoma	0.000220398	0.00128566	0.482088	2.33864	185	30	HSP90AA1 IL6 TP53 IFNG TNFSF10 BCL2 MCM3 PARP1 MAPK1 JUN CCND1 NGF CTNNB1					N.S.
Th17-Cell Function in Systemic Lupus Erythematosus	0.000222758	0.00129375	0.491642	2.33152	185	28	CD4 CD3E LCK IL18 IL6 CARD11 FYN CD247 JAK3 STAT3 ZAP70 IL17A	0.000113567	16	145.33	['CD4' 'LCK' 'IL18' 'CD3E']	0.00434331
Apoptosis	0.000231685	0.00133662	0.435933	2.31573	203	40	CASP7 CHEK2 TP53 TNFSF10 TNF BCL2 AIFM1 PARP1 TNFRSF10B TNFRSF10A RIPK1 TRADD NGF TNFRSF10C APAF1 TNFSF12 ROCK1 DAPK1 MAP2K7					N.S.
Neuroblastoma	0.000232149	0.00133662	0.391889	2.2806	212	55	MAP2K1 CRKL MDK TP53 VEGFA BCL2 MAP2K3 MAPK1 KDR JAK3 CCND1 EP300 BRAF TRADD MAPK3 STAT3 INHBA EGFR NGF TERT					N.S.
Dendritic Cells Function in Atherosclerosis	0.000234709	0.00134553	0.469748	2.32678	199	32	CD4 CXCL8 IL6 IFNG TNF MAP2K3 JUN MAPK9 TBK1 CD86 CCL17 IL12B CCL19 MAP2K6 TLR4 IFNB1 NFKBIA					N.S.
Prolactinoma Overiew	0.000237067	0.00134974	0.485128	2.32716	198	29	ERBB3 MAP2K1 VEGFA GNAS MAPK1 JUN SMAD3 BRAF MAPK3 PAK3 PRL EGF EGFR CDK6 LIF SMAD4	0.0029181	10.5263	61.4403	['CDKN1A' 'MAP2K1' 'ERBB3']	0.0369268
SIRT2 Signaling in Aging	0.000237474	0.00134974	0.63257	2.28277	174	13	TUBA1B PKM TP53 ACLY TUBA1C EP300 RIPK1					N.S.
Genes with Mutations Associated with Age-Related Macular Degeneration	0.000242462	0.00137223	0.580626	2.31363	186	17	TLR3 CFB SERPING1 CFH VEGFA CFHR1 PLEKHA1 APOE CFI TLR4 C3	0.000257515	24	198.346	['SERPING1' 'CFB' 'TLR3']	0.00651739
Angiogenesis in Endometriosis	0.000257666	0.0014521	0.51533	2.31902	209	24	MAP2K1 FLT4 HSPB1 VEGFA MAP2K3 MAPK1 JUN MAPK9 KDR MAPK3 FLT1 MAP2K6 MAP2K7	0.0029181	10.5263	61.4403	['MAP2K1' 'FLT4' 'HSPB1']	0.0374779
MBP/MOG/PLP in Immune System Activation	0.000265845	0.00149187	0.803835	2.16403	173	6	IL1A IL6 IFNG TNF					N.S.
TGFBR Signaling in Pancreatic Neoplasms	0.00027136	0.00151642	0.499209	2.30912	223	26	MAP2K1 BCL2 MAPK1 JUN MAPK9 SMAD3 EP300 BRAF MAPK3 PAK3 APAF1 MAP2K7 ATRX SMAD4 CDK2 EGR1 XRCC2					N.S.
Natural Killer Cell Activation through ITSM-Containing Receptors	0.000282167	0.00157022	0.598074	2.27625	212	15	MAP2K1 IFNG TNF NFATC2 FYN MAPK1 JUN MAPK3					N.S.
Proteins Involved in Pulmonary Hypertension	0.00028409	0.00157433	0.341815	2.18316	270	80	HSP90AA1 IL6 CX3CL1 SERPINE1 CCL2 VEGFA PLG PLAU TNF NFATC2 PDGFA TIMP1 ACE2 BMPR2 KDR SMAD3 PTAFR RHOA HMOX1 STAT3 DDAH2 ENG EGFR TERT PF4 APOE					N.S.
T-Cell Receptor -> NF-kB Signaling	0.000286698	0.00157953	0.554592	2.29879	224	19	CD4 CD3E LCK CARD11 FYN CD247 ITK CD86 ZAP70	0.00112633	14.6341	99.3482	['CD4' 'LCK' 'CD3E']	0.0201918
Positive Acute Phase Proteins Synthesis	0.000287403	0.00157953	0.460539	2.30353	245	33	IL1A RPSA MAP2K1 HPX IL6 TNF SAA1 MAPK1 TRADD STAT3 FN1 CP TLR4 C3 NFKBIA PTPN11 IL1B SERPINA3 EGR1	0.00321884	10.1695	58.36	['IL1A' 'HPX' 'MAP2K1']	0.0395688
Apoptosis Evasion in Cancer: Overview	0.000293184	0.00160467	0.387691	2.25618	268	55	CASP7 XAF1 TP53 TNFSF10 TNF BCL2 AIFM1 PARP1 TNFRSF10B TNFRSF10A MAPK9 RIPK1 TRADD STAT3 NGF CTNNB1 TNFRSF10C APAF1 TNFSF12 ROCK1 DAPK1 MAP2K7 PMAIP1 NFKBIA BIRC3 REL					N.S.
G1/S Damage Checkpoint	0.000295075	0.0016084	0.685096	2.23989	207	10	CHEK2 TP53 SMAD3 PAK3 CDK6 SMAD4 PRKDC CDK2 MDM2 CDC25A					N.S.
Follicular Lymphoma	0.000306887	0.00166596	0.388316	2.24879	280	54	LCK TNFSF13B TP53 IL15RA BCL2 CDK1 CDKN1C MAPK1 EPHA2 JUN JAK3 TRAF3 CREBBP EP300 MAPK3 STAT3 TNFAIP3 IL21 IL12B					N.S.
TGFB Signaling activation by Blocking of Tumor Suppressors	0.000310222	0.00167721	0.445209	2.28913	268	36	MAP2K1 SERPINE1 CDK1 MAP2K3 MAPK1 JUN SMAD3 CREBBP CCND1 EP300 RHOA BRAF MAPK3 PAK3 MAP2K6 ROCK1 SMAD7					N.S.
Synovial Fibroblast Activation by Citokines in Rheumatoid Arthritis	0.000321504	0.00173118	0.489443	2.29332	266	27	IL18 CXCL8 VEGFA TNF MMP1 MAP2K3 JUN MAPK9 TRADD CTNNB1 IL17A TNFSF11 MAP2K6 MAP2K7 NFKBIA					N.S.
IL6/IGF1/VEGFA Signaling in Multiple Myeloma	0.00032284	0.00173136	0.478709	2.29637	270	29	MAP2K1 CXCL8 IL6 TP53 VEGFA TNF BCL2 MAPK1 KDR CCND1 MAPK3 STAT3					N.S.
VEGFR -> ATF/CREB/ELK-SRF Signaling	0.000325033	0.00173612	0.559487	2.27553	252	18	MAP2K1 FLT4 VEGFA MAP2K3 MAPK1 KDR MAPK3 FLT1 VEGFD MAP2K6 MAP3K11					N.S.
Growth Factor Signaling in Neuroblastoma	0.000328831	0.00174938	0.509607	2.29326	267	24	MAP2K1 VEGFA BCL2 MAP2K3 MAPK1 KDR TRADD MAPK3 EGF EGFR NGF MAP2K6 MAP2K7 NFKBIA					N.S.
Tubular Cell Dysfunction in Progressive Diabetic Nephropathy	0.000336193	0.00178142	0.508798	2.28962	273	24	IL1A MAP2K1 IL6 MAPK1 JUN SMAD3 PIAS1 MAPK3 STAT3 FN1 STAT1 PIAS2 NFKBIA SMAD4					N.S.
GLP1R -> ARRB1 Signaling	0.000339181	0.00179012	0.797709	2.14754	221	6	MAP2K1 GNAS MAPK1 BRAF MAPK3					N.S.
EDNRA/B -> Vascular Motility	0.000343019	0.00180322	0.558615	2.27199	266	18	MAP2K1 MAP2K3 MAPK1 GNA13 MYLK RHOA BRAF MAPK3 MAP2K6 ROCK1 MAP3K11					N.S.
Toll-like Receptors Act through MYD88-TIRAP Signaling	0.000350408	0.00183481	0.549213	2.2765	274	19	CXCL8 IL6 TNFSF10 TNF MAP2K3 MAPK1 IL12B MAP2K6 TLR1 MAP2K7 IFNB1 NFKBIA IL1B					N.S.
Ethanol Induced Efects in Hyperprolactinemia	0.000351905	0.00183543	0.660216	2.23733	251	11	MAP2K1 GNAS MAPK1 JUN BRAF MAPK3 PRL					N.S.
MIF Role in Cholesteatoma	0.000356208	0.00185061	0.581701	2.26748	271	16	MAP2K1 S100A9 LGALS3 MAPK1 JUN BRAF MAPK3 STAT3 CXCR2					N.S.
Coagulation Factors and PAR1/2 Receptors (F2R/F2RL1) in Endometriosis	0.000371377	0.00191685	0.540476	2.28225	293	20	MAP2K1 CXCL8 IL6 CCL2 VEGFA TNF MAPK1 JUN MAPK3 TPSAB1					N.S.
AngiopoietinR -> AP-1 Signaling	0.000372249	0.00191685	0.59043	2.24716	280	15	MAP2K1 MAP2K3 MAPK1 JUN MAPK9 MAPK3 MAP2K6 PTK2B MAP2K7 MAP3K11					N.S.
Proteins Involved in Acne Vulgaris	0.000373282	0.00191685	0.486806	2.28096	309	27	IL1A CD4 IL18 CXCL8 IFNG SHBG TNF TIMP1	0.000113567	16	145.33	['IL1A' 'CD4' 'CXCL8' 'IL18']	0.00444203
TGF-beta Signaling	0.000382735	0.0019417	0.469646	2.27828	322	30	MAP2K1 SERPINE1 CDK1 MAP2K3 MAPK1 JUN SMAD3 CREBBP RHOA BRAF MAPK3 PAK3 MAP2K6 ROCK1 SMAD7					N.S.
Proteins Involved in Adhesion, Migration and Invasion of Endometriotic Cell	0.000384393	0.0019417	0.726065	2.18312	261	8	VIM TNF MMP1 TIMP1 ITGB1 CTNNB1					N.S.
Inflammatory Reaction in Acne Vulgaris	0.000385324	0.0019417	0.485851	2.27649	319	27	MAP2K1 CXCL8 CFB TNF MAP2K3 MAPK1 JUN MAPK9 TRADD MAPK3 IL12B MAP2K6 MAP2K7 NFKBIA IL1B TNFRSF1B FOS TXNIP IL1R1 MAPK14 CASP1 TLR2 IL1RAP	0.0021223	11.7647	72.4148	['MAP2K1' 'CXCL8' 'CFB']	0.0314868
Overt Hypothyroidism, Primary	0.00038542	0.0019417	0.657235	2.22723	275	11	MAP2K1 GNAS MAPK1 GNA13 BRAF MAPK3 STAT3					N.S.
Thyroid Stimulating Hormone (TSH) Resistance in Congenital Hypothyroidism	0.00038542	0.0019417	0.657235	2.22723	275	11	MAP2K1 GNAS MAPK1 GNA13 BRAF MAPK3 STAT3					N.S.
Leukotriene Effect on Airway Smooth Muscle Response	0.000391006	0.00196241	0.656447	2.22456	279	11	MAP2K1 MAPK1 MYLK RHOA BRAF MAPK3 MAP2K6 ROCK1					N.S.
Endothelial Cell Dysfunction in Pulmonary Hypertension	0.0004241	0.0021205	0.472916	2.26858	355	29	SERPINE1 VEGFA BMPR2 MAPK1 KDR SMAD3 CCND1 GNA13 RHOA MAPK3 STAT3 DDAH2 CTNNB1 ROCK1 STAT1 SMAD4					N.S.
Immune System Role in Otitis Media	0.000426577	0.0021249	0.567308	2.26057	328	17	IL18 S100A9 IL6 TNF MAP2K3 MAPK1 S100A8 MAP2K6 TLR4 MAP2K7 NFKBIA IL1B					N.S.
Kruppel-like Factor 6 Signaling in Prostate Cancer	0.000430852	0.00213818	0.789542	2.12555	281	6	VEGFA JUN CCND1 EP300 PAK3 KLF6					N.S.
PTGIR -> IL6 Production	0.000438409	0.00216538	0.698411	2.19487	303	9	MAP2K1 IL6 GNAS MAPK1 BRAF MAPK3					N.S.
G0/G1 Phase Transition	0.000439589	0.00216538	0.535924	2.26302	347	20	MAP2K1 AREG CDKN1C MAPK1 JUN TFDP1 CCND1 PAK3 EGFR MNAT1 CDK6 STAT1 CCNE1 CCNH					N.S.
Proteins Involved in Diffuse Large-B-Cell Lymphoma	0.000441252	0.00216556	0.455985	2.25861	375	32	HSP90AA1 VIM TNFSF13B TP53 CARD11 TIMP1 BCL2 CDK1 KDR FOXP1 CCAR1 STAT3 IL21					N.S.
HGFR -> AP-1/CREB/MYC Signaling	0.000444511	0.00217353	0.553356	2.2506	345	18	MAP2K1 IL6 MAP2K3 MAPK1 JUN MAPK9 MAPK3 MAP2K6 PTK2B MAP2K7 MAP3K11					N.S.
HTR7 -> IL6 Production	0.000451388	0.00219907	0.697574	2.19223	312	9	MAP2K1 IL6 GNAS MAPK1 BRAF MAPK3					N.S.
Proteins Involved in Melanoma	0.00046497	0.00225697	0.294046	2.03605	455	120	ERBB3 CTSL CXCL8 HSP90AA1 S100A9 IL6 TP53 LGALS3 VEGFA TNFSF10 PLAU MMP1 BCL2 KITLG MAPK1 EPHA2 KDR ITGB1 GDF15 CCND1 RHOA BRAF PAK3 STAT3 LEP FLT1 EGFR FN1 CTNNB1 TERT CXCR2 APAF1 TYRP1 SERPINF1					N.S.
Neutrophil Recruitment and Priming	0.00047666	0.0023053	0.417698	2.23497	420	41	PCNA SELL MAP2K1 CXCL8 TP53 TNF MAP2K3 MAPK1 JUN TRADD MAPK3 STAT3 PF4 CXCR2 MAP2K6 TLR4 MAP2K7 STAT1 NFKBIA	1.98274e-05	15.1515	164.067	['MAP2K1' 'CXCL8' 'PCNA' 'SELL' 'FAS']	0.00148361
Natural Killer Cell Activation through ITAM-Containing Receptors	0.000493696	0.00237904	0.478719	2.24307	409	27	LCK MAP2K1 HLA-C IFNG TNF NFATC2 FYN CD247 MAPK1 MAPK3 ZAP70	0.00387572	9.52381	52.8859	['MAP2K1' 'LCK' 'FAS']	0.0456857
CC Chemokine Receptor Signaling	0.000498288	0.0023925	0.411184	2.23209	442	43	MAP2K1 CCL20 CCL5 CCL2 CCL4 MAPK1 CCL7 ITK RHOA MAPK3 STAT3 CCL17 CCL28 CCL27 CCL19 ROCK1 PTK2B STAT1 CCR1 ACKR4 NFKBIA					N.S.
Microangiopathy in Diabetic Neuropathy	0.000505669	0.00241921	0.562259	2.24045	389	17	IL1A MAP2K1 IL6 CCL2 VEGFA MAPK1 JUN MAPK3 ICAM1 NFKBIA					N.S.
Apoptosis of Melanocyte in Vitiligo	0.000513893	0.00244974	0.64948	2.20095	367	11	MAP2K1 BCL2 KITLG MAPK1 TRADD KIT PTK2B MAP2K7					N.S.
Chronic Myeloid Leukemia	0.000524486	0.00249131	0.443497	2.23962	450	34	PCBP2 CRKL TP53 BCL2 CDK1 AIFM1 MAPK1 JUN SMAD3 CCND1 MAPK3 PAK3 STAT3 APAF1					N.S.
TNFRSF1A -> CREB/ELK-SRF Signaling	0.000540861	0.00255994	0.570451	2.22362	412	16	MAP2K1 TNF MAP2K3 MAPK1 MAPK9 TRADD MAPK3 LTA MAP2K6 MAP2K7					N.S.
NGFR -> AP-1/CEBPB/CREB/ELK/SRF/TP53 Signaling	0.000542814	0.00256008	0.538217	2.23092	425	19	MAP2K1 TP53 MAP2K3 MAPK1 JUN MAPK9 TRADD MAPK3 NGF MAP2K6 MAP2K7					N.S.
T-Cell Receptor -> CREBBP Signaling	0.000557446	0.0026198	0.627551	2.19727	404	12	CD4 CD3E LCK FYN CD247 ZAP70	0.000227436	25	209.716	['CD4' 'LCK' 'CD3E']	0.00621299
beta-Cell Destruction through Cytokines in Diabetes Mellitus	0.000580178	0.00271703	0.454537	2.22839	491	31	MAP2K1 CCL2 IFNG TNF BCL2 MAP2K3 MAPK1 JUN TRADD HMOX1 TNFAIP3 APAF1 MAP2K6 MAP2K7 STAT1 NFKBIA					N.S.
Proteins Involved in Cholesteatoma	0.000597251	0.00278717	0.47463	2.22391	495	27	IL1A CXCL8 IL6 VEGFA AREG TNF TCN1 EGF TERT CCL27 TNFSF11 TLR4 ICAM1 CYLD HSP90B1					N.S.
Atopic Dermatitis	0.000602548	0.00279367	0.401199	2.20742	538	45	CD4 CD3E LCK DSP JUP IFNG FYN CD247 JAK3 PKP2 CD86 IL2RA IL12B IL13 CTNNB1 ZAP70	0.000728845	9.87654	71.3486	['DSP' 'CD4' 'LCK' 'CD3E']	0.014757
Endothelial Cell Dysfunction in Glomerulonephritis	0.000602845	0.00279367	0.445551	2.22856	515	33	IL1A MAP2K1 CXCL8 IL6 CCL2 VEGFA TNF MAP2K3 MAPK1 JUN MAPK3 STAT3 TLR4 ICAM1 CXCL2 NFKBIA	0.00263534	10.9091	64.7863	['IL1A' 'MAP2K1' 'CXCL8']	0.035433
Genes with Mutations Associated with Glomerulonephritis	0.000628255	0.00290132	0.818954	2.0488	399	5	CFB CFHR5 CFH CFI C3					N.S.
OipA Signaling in Helicobacter Pylori Infection	0.000669039	0.00307897	0.55446	2.20937	515	17	MAP2K1 CXCL8 MAPK1 JUN MAPK9 MAPK3 EGFR CTNNB1 MAP2K7 STAT1 NFKBIA					N.S.
CD4+ T-Cell Death in HIV	0.000673129	0.00308711	0.563966	2.19834	513	16	CD4 LCK MAP2K1 MAPK1 MAPK9 MAPK3 ZAP70 MAP2K7 STAT1 NFKBIA	1.26934e-05	27.5862	311.019	['MAP2K1' 'CD4' 'LCK' 'FAS']	0.00121363
Annexins in Inflammation Resolution	0.000683584	0.00312429	0.741342	2.11846	456	7	IL6 PLG ANXA2 ACTG1 ARF6					N.S.
Keep out Signal: LTF Inhibits Neutrophil Recruitment and Inflammation	0.000692292	0.00315049	0.662003	2.16439	487	10	CXCL8 IL6 CCL2 C5AR1 TNF					N.S.
VEGFR -> CTNNB Signaling	0.000694055	0.00315049	0.740825	2.11699	463	7	FLT4 VEGFA KDR FLT1 CTNNB1 VEGFD					N.S.
Proteins Involved in Epilepsy	0.000707292	0.00319965	0.328786	2.09423	673	79	DYRK1A SLC1A1 HSPB1 IL6 CX3CL1 TP53 CCL2 VEGFA TNF FYN BCL2 FMR1 BCKDK MAPK1 KDR MANF PLAT NSD2 PRL STAT3 LEP KLK8 CTNNB1 APOE					N.S.
Insulin Synthesis in beta-Cell	0.000719605	0.00324432	0.552329	2.20088	554	17	MAP2K1 RACK1 GNAS EIF2AK3 MAPK1 EP300 BRAF MAPK3 PTBP1					N.S.
Proteins Involved in Photoaging	0.000729497	0.00327169	0.619788	2.17009	529	12	HSPB1 IL6 TP53 TNF MMP1 JUN ELANE SMAD7					N.S.
PTPRC -> BCL6 Signaling	0.000730595	0.00327169	0.660136	2.15829	514	10	LCK MAP2K1 FYN MAPK1 ITK MAPK3					N.S.
Hypothyrodism Associated Hyperprolactinemia	0.000758562	0.00338553	0.679312	2.13484	525	9	MAP2K1 MAPK1 JUN BRAF MAPK3 PRL					N.S.
Interstitial Fibroblasts in Pyelonephritis	0.000771808	0.00343312	0.521345	2.20146	610	20	MAP2K1 TNF MAP2K3 MAPK1 JUN SMAD3 TRADD MAPK3 FN1 MAP2K6 MAP3K11 SMAD4					N.S.
Osteoarthritis	0.000787448	0.00349102	0.442712	2.19286	670	32	MAP2K1 VEGFA TNF MMP1 MAP2K3 MAPK1 JUN MAPK9 SMAD3 TRADD MAPK3 CTNNB1 SDC1 MAP2K6 MAP2K7 NFKBIA					N.S.
T-Cell Acute Lymphoblastic Leukemia	0.000797574	0.00352417	0.37874	2.15893	724	51	LCK TP53 CARD11 FYN IL7R BCL2 MAPK1 ITK JUN JAK3 CCND1 EP300 TCF12 MAPK3 PAK3 STAT3 ZAP70 APAF1					N.S.
P38 MAPK/MAPK14 Signaling	0.000816032	0.00359379	0.570676	2.17198	615	15	HSPB1 TP53 MAP2K3 RHOA MAP2K6 MKNK2 MAP3K10 MKNK1 MAP3K11 TAOK1					N.S.
beta-Cell Function Inhibition by Ciclosporine and Tacrolimus (Rodent Model)	0.000830669	0.00364617	0.676351	2.12554	575	9	PPIA FKBP1A GNAS BCL2 CCND1					N.S.
Pancreatic Neuroendocrine Tumors	0.000845325	0.0036983	0.423851	2.17931	732	36	ERBB3 MAP2K1 BCL2 MAPK1 JUN MAPK9 SMAD3 BRAF MAPK3 EGF EGFR CTNNB1 APAF1 CDK6 MAP2K7 HBEGF ATRX SMAD4					N.S.
Proteins with Altered Expression in Ovarian Cancer	0.000862874	0.0037627	0.583815	2.1661	643	14	FLT4 IL6 VEGFA PDGFA KDR FLT1 EGFR CTNNB1					N.S.
CHRM1 -> IL2 Production	0.000874933	0.00380281	0.583355	2.16439	652	14	MAP2K1 MAP2K3 MAPK1 JUN BRAF MAPK3 EGFR MAP2K6 PTK2B					N.S.
Lipids Enhance Apoptotic Cell Engulfment and Reduce Inflammation	0.000882269	0.00382221	0.568213	2.1626	665	15	IL18 CXCL8 IL6 CCL2 TNF TGM2 ALDH1A2					N.S.
Glioblastoma, Primary	0.000895697	0.00386778	0.484856	2.18188	729	24	MAP2K1 IL6 TP53 PDGFA MAPK1 CCND1 MAPK3 PAK3 STAT3 EGF EGFR CDK6 STAT1					N.S.
Scavenger Receptor OLR1 in Inflammation Related Endothelial Dysfunction	0.000915839	0.00394196	0.471776	2.18223	755	26	MAP2K1 CXCL8 SERPINE1 CCL2 MMP1 MAPK1 RHOA MAPK3 EGFR FN1 OLR1 ICAM1 CXCL2 NFKBIA	0.0021223	11.7647	72.4148	['MAP2K1' 'CXCL8' 'FAS']	0.0312177
NFKB Signaling Activation by Blocking of Tumor Suppressors	0.000925926	0.00397252	0.439326	2.17609	788	32	IL1A RELB TNFSF13B TNF CARD11 TRAF3 RIPK1 TRADD TNFAIP3 TNFRSF8 TNFSF11 TLR4 CYLD NFKBIA REL NFKB1 ELP1 NFKBIZ					N.S.
Proteins Involved in Atopic Dermatitis	0.000932506	0.00398789	0.484094	2.17845	759	24	CD4 IL18 CCL5 IFNG TNF CD8A STAT3 CCL17 IL13 CCL27 S100A8 LTA	0.00129455	13.9535	92.785	['CD4' 'IL18' 'FAS']	0.0225042
Hemapoietic Stem Cell -> Lymphoid Multipotent Progenitor Surface Expression Markers	0.000960877	0.00409605	0.492557	2.18434	777	23	CD4 SELL VEGFA CD274 CD2 IL7R KDR ITGB1 IL2RA CD7 KIT	0.00147779	13.3333	86.8961	['CD4' 'SELL' 'FAS']	0.024934
NF-kB Canonical Signaling	0.000968173	0.00411396	0.438101	2.17002	824	32	IL1A TLR3 RELB TNFSF13B TNF CARD11 TRAF3 RIPK1 TBK1 TRADD TNFSF11 TLR4 CYLD NFKBIA REL NFKB1 ELP1	0.00224412	11.5385	70.3782	['IL1A' 'TLR3' 'RELB']	0.0313995
beta-Casomorphins/Opioid Receptors Affect Brain Function (Hypothesis)	0.000995072	0.00420398	0.671302	2.10967	689	9	TP53 IFNG TNF DPP4 GFAP STAT3					N.S.
G1/S Phase Transition	0.000996655	0.00420398	0.514922	2.17434	788	20	CKS1B CDKN1C TFDP1 RBX1 CCND1 CHAF1A PAK3 MNAT1 CDK6 ATRX E2F3 CDK2 CCNE1 CCNH					N.S.
Proteins Involved in Polycystic Ovary Syndrome	0.00099884	0.00420398	0.381879	2.14021	900	48	IL18 IL6 SERPINE1 CCL2 RETN ITLN1 VEGFA SHBG TNF MMP1 LOX DNAJB1 PRL LEP NGF DKK1 SERPINF1					N.S.
AHR in Intestinal Cell Antimicrobial Barrier Maintenance	0.00101166	0.00424451	0.609923	2.13554	734	12	S100A9 AHR IL7R BCL2 STAT3 IL17A S100A8 KIT					N.S.
Vascular Endothelial Cell Activation by Growth Factors	0.00101918	0.0042626	0.457376	2.16902	850	28	MAP2K1 VEGFA NFATC2 MAP2K3 MAPK1 KDR SMAD3 MAPK3 EGF PROCR PROC MAP2K6 ICAM1 STAT1 NFKBIA					N.S.
IgE Induces Airway Smooth Muscle Cell Proliferation	0.00105689	0.00439843	0.474562	2.16568	866	25	MAP2K1 IL6 MAPK1 CCND1 MYLK RHOA MAPK3 STAT3 IL13 MAP2K6 ROCK1 PTK2B MAP2K7 NFKBIA					N.S.
Receptors and Adaptor Proteins Activated in Cancer	0.00105827	0.00439843	0.366343	2.12153	968	54	ERBB3 CRKL IL6 MDK AREG PLAU PDGFA FYN AXL EPHA4 KITLG EPHA2 JAK3 STAT3 EGF EGFR ZAP70 KIT EPHA3 HBEGF STAT1 IL11					N.S.
CD2 -> STAT Signaling	0.00107549	0.00445606	0.726293	2.07546	718	7	LCK CD2 JAK3 STAT3 ZAP70 STAT1					N.S.
Treg Cells Promote Immunosuppression in Cancer Immune Escape	0.00111296	0.00459701	0.473483	2.16075	912	25	MAP2K1 AHR TNFSF10 NFATC2 MAPK1 JUN JAK3 SMAD3 MAPK3 IL2RA ZAP70					N.S.
FSH Action in Polycystic Ovary Syndrome	0.00114625	0.00471198	0.645967	2.11196	807	10	MAP2K1 GNAS MAPK1 JUN BRAF MAPK3					N.S.
Li-Fraumeni Syndrome	0.00114788	0.00471198	0.625535	2.11981	821	11	CHEK2 TP53 BCL2 CCND1 PAK3 APAF1 CDK2 MDM2 CCNE1 CDC25A					N.S.
EGFR -> AP-1/CREB/ELK/SRF/MYC Signaling	0.00118649	0.00485549	0.478642	2.15392	966	24	MAP2K1 AREG MAP2K3 MAPK1 JUN MAPK9 MAPK3 EGFR MAP2K6 PTK2B MAP2K7 MAP3K11 HBEGF					N.S.
Melatonin in Cell Survival and Antioxidant Response	0.00119066	0.00485761	0.72239	2.06431	795	7	MAP2K1 BCL2 MAPK1 JUN MAPK3					N.S.
Metastatic Colorectal Cancer	0.00120996	0.00489991	0.340172	2.07555	1132	66	CXCL8 HSP90AA1 IL6 CASP7 TP53 VEGFA IFNG GNAS BCL2 MAPK1 SMAD3 CCND1 BRAF MAPK3 PAK3 STAT3 EGF EGFR FN1 CTNNB1 APAF1 PROC VEGFD DAPK1 STAT1 NFKBIA SMAD4 PTGER4					N.S.
Proteins Involved in Osteoarthritis	0.00121451	0.00489991	0.370236	2.11045	1103	51	IL1A IL18 CXCL8 CCL5 IL6 VEGFA PLAU TNF MMP1 TGM2 TIMP1 SMAD3 ITGB1 LEP FN1 CTNNB1	0.000912727	9.30233	65.1077	['IL1A' 'CXCL8' 'IL18' 'FAS']	0.0176495
Natural Killer Cell in Diabetes Mellitus Type 1	0.00121504	0.00489991	0.493097	2.15314	976	22	MAP2K1 IFNG CD274 NFATC2 FYN MAPK1 JAK3 MAPK3 IL2RA ZAP70					N.S.
DRD1/5 Expression Targets	0.00121577	0.00489991	0.643973	2.10544	856	10	MAP2K1 GNAS MAPK1 JUN BRAF MAPK3					N.S.
Asbestosis- and Silicosis-Associated Inflammation Provokes Cancer Development	0.00123603	0.00496651	0.752639	2.02621	808	6	IL18 TNF MAPK1 JUN					N.S.
Androgen Receptor/FKBP5 Signaling	0.00126545	0.00506944	0.720096	2.05775	845	7	HSP90AA1 IL6 BCL2 MAPK1 MAPK3					N.S.
RAS/RAF/MAPK Signaling Activation in Cancer	0.00128643	0.00512741	0.588229	2.12276	947	13	MAP2K1 TP53 MAPK1 JUN MAPK9 BRAF MAPK3					N.S.
Complement System Defects in Systemic Lupus Erythematosis	0.00128764	0.00512741	0.557672	2.12248	971	15	CXCL10 C4B C1R C5AR1 C1S PSMA7 C8A					N.S.
Mesangial Cell Dysfunction in Diabetic Nephropathy	0.0012931	0.00513378	0.498442	2.14127	1031	21	MAP2K1 IL6 TNF MAP2K3 MAPK1 JUN SMAD3 MAPK3 FN1 MAP2K6 PTK2B SMAD4					N.S.
Dendritic Cells Function in Psoriasis	0.00129825	0.00513891	0.468993	2.14026	1064	25	S100A9 IL6 VEGFA TNFSF10 TNF MAP2K3 TRAF3 IL12B S100A8 MAP2K6 TLR4 IFNB1 NFKBIA IL1B IRF7 IRF3 MYDGF MAPK14 TLR9 TLR8 TLR7					N.S.
TACR1 -> TNF/IL6/IL8 Production	0.00131305	0.00516418	0.795677	1.99056	835	5	IL6 TNF GNAS MPO NFKBIA					N.S.
Genes with Mutations Associated with Psoriatic Arthritis	0.00131603	0.00516418	0.68982	2.07414	896	8	TNF TNIP1 TNFAIP3 IL12B IL13 NFKBIA REL					N.S.
Thyroid Dysfunction	0.00131628	0.00516418	0.587379	2.11969	969	13	MAP2K1 GNAS MAPK1 JUN GNA13 BRAF STAT3					N.S.
Polycystins Mutation Effects in Cystic Kidney Disease	0.0013506	0.00528321	0.489897	2.13917	1085	22	MAP2K1 GNAS MAPK1 JUN CCND1 GNA13 BRAF MAPK3 STAT3 MAP3K10 MAP3K11 STAT1					N.S.
TNF and IL1B Induce Metalloproteinase Synthesis in Osteoarthritis	0.00136054	0.00530652	0.489593	2.13784	1093	22	MAP2K1 TNF MMP1 MAP2K3 MAPK1 JUN MAPK9 TRADD MAPK3 MAP2K6 MAP2K7 NFKBIA IL1B					N.S.
Aminoglycosides and Cisplatin Induced Ototoxicity (Mouse Model)	0.00138362	0.00538075	0.716291	2.04688	924	7	TNF AIFM1 MAPK1 MAPK3 MT-CO2 STAT1					N.S.
EDN, NRG, NRTN, and GDNF/RET Signaling in Hirschsprung Disease	0.00138807	0.00538231	0.619408	2.09904	993	11	ERBB3 MAP2K1 MAPK1 GNA13 RHOA MAPK3 ROCK1	0.000901066	15.7895	110.715	['MAP2K1' 'ERBB3' 'CFL1']	0.017622
Crohn's Disease	0.00140806	0.00544394	0.417154	2.12618	1215	35	CD4 TLR3 IL6 ITLN1 IFNG TNFSF10 TNF TRAF3 TBK1 UBE2L3 TRADD STAT3 TNFSF11 TLR4 IFNB1 NFKBIA					N.S.
Proteins Involved in Otitis Media	0.00144113	0.00555565	0.584489	2.10926	1061	13	CXCL8 CCL5 IL6 TNF TIMP1 CHD7 EGFR					N.S.
Proteins Involved in Erectile Dysfunction	0.0014475	0.00556411	0.513905	2.13014	1135	19	IL6 VEGFA TNF BCL2 PARP1 RHOA HMOX1 MAPK3 PRL					N.S.
FcIgER -> ELK-SRF Signaling	0.00147821	0.00566577	0.637463	2.08416	1041	10	LCK MAP2K1 CD247 MAPK1 MAPK3 ZAP70					N.S.
Osteoclast Activation in Postmenopause	0.00148982	0.00566708	0.49483	2.12576	1188	21	MAP2K1 TNF CSF1 MAPK1 JUN TRADD MAPK3 TNFSF11 MAP2K6 PTK2B MAP2K7 NFKBIA					N.S.
NOTCH Signaling in Multiple Myeloma	0.00148982	0.00566708	0.712996	2.03746	995	7	IL6 VEGFA CCND1 EP300 PAK3					N.S.
Proteins Involved in Antiphospholipid Syndrome	0.00149134	0.00566708	0.582847	2.10333	1098	13	TNFSF13B SERPINE1 ANXA2 TNF JUN PLAT					N.S.
Hypothalamic-Pituitary-Adrenal Axis in Acute Phase Response	0.00154219	0.00584361	0.567543	2.10572	1150	14	IL1A IL6 TNF GNAS MAPK1 BRAF MAPK3					N.S.
EphrinB -> MAPK/JUN/FOS Signaling	0.00158745	0.00599803	0.635013	2.07615	1118	10	MAP2K1 FYN MAPK1 JUN BRAF MAPK3 MAP2K7					N.S.
Sertoli Cells Dysfunction Causes Male Infertility	0.00159582	0.0060126	0.580641	2.09537	1175	13	MAP2K1 SHBG LDHA GNAS MAPK1 MAPK3 EGFR					N.S.
TRPM7/8 in Pancreatic Adenocarcinoma	0.00162704	0.00611287	0.580096	2.0934	1198	13	MAP2K1 IL6 TNF MAPK1 JUN MAPK3 STAT3					N.S.
ADRA1A -> IL6 Production	0.00163736	0.00612594	0.551237	2.09799	1235	15	MAP2K1 IL6 MAP2K3 MAPK1 JUN MAPK3 STAT3 MAP2K6 MAP2K7					N.S.
P2RY11/13/14 -> IL8/10 Production	0.00164362	0.00612594	0.61426	2.0816	1176	11	MAP2K1 CXCL8 GNAS MAPK1 BRAF MAPK3					N.S.
FGFR -> AP-1/CREB/CREBBP/ELK/SRF/MYC Signaling	0.00164846	0.00612594	0.501268	2.11668	1304	20	MAP2K1 MAP2K3 MAPK1 JUN MAPK9 CREBBP MAPK3 MAP2K6 PTK2B MAP2K7 MAP3K11					N.S.
CD38 -> cADPR/Calcium Signaling	0.00164894	0.00612594	0.59584	2.08623	1197	12	MAP2K1 MAPK1 JUN MYLK MAPK3 FN1 ROCK1 PTK2B					N.S.
Proteins Involved in Polycystic Kidney Disease	0.00165642	0.00613659	0.388365	2.09342	1467	42	S100A9 IL6 CCL2 LGALS3 TNF BCL2 PKHD1 BRAF PAK3 STAT3 EGF EGFR FN1 IL13 CTNNB1 APOA1 NPHP3 PROC					N.S.
Androgen Receptor/Akt Signaling	0.00168373	0.00622044	0.550374	2.09471	1270	15	TP53 BCL2 MAP2K3 MAPK9 CREBBP EP300 CTNNB1 APAF1					N.S.
NTSR1 Expression Targets	0.0017818	0.00656453	0.630815	2.06242	1255	10	MAP2K1 CXCL8 MAPK1 JUN MAPK3 EGFR					N.S.
Acute Phase in Atopic Dermatitis	0.00179683	0.00660161	0.460689	2.10237	1473	25	CD4 CD3E LCK FYN CD247 JAK3 CD86 IL2RA IL13 ZAP70	0.00120859	14.2857	95.9757	['CD4' 'LCK' 'CD3E']	0.0214431
ADAM33 Role in Asthma	0.00186228	0.00680586	0.704071	2.01196	1244	7	VEGFA IFNG TIMP1 KITLG IL13					N.S.
Hyaluronic Acid, CD44 and HMMR in Cancer Cell Invasion and Survival	0.00186266	0.00680586	0.459754	2.0981	1527	25	DNMT1 S100A9 BCL2 MAPK1 JUN KDM1A MAPK3 STAT3 VTN EGFR FN1					N.S.
Complement Classical Pathway	0.00187822	0.00684394	0.61002	2.06723	1344	11	CXCL10 C4B C5AR1 C1S PSMA7 C8A C3					N.S.
Natural Killer Cell Activation	0.00190445	0.0069028	0.427101	2.09388	1614	31	MAP2K1 IFNG TNFSF10 NFATC2 CD2 FYN CD247 MAPK1 JAK3 MAPK3 IL2RA ZAP70					N.S.
HTR1 -> IL6 Production	0.00190476	0.0069028	0.609496	2.06545	1363	11	MAP2K1 IL6 MAP2K3 MAPK1 BRAF MAPK3 MAP2K6					N.S.
BDKRB1/2 -> Prostaglandin Generation	0.00194525	0.00701491	0.608724	2.06284	1392	11	MAP2K1 GNAS MAP2K3 MAPK1 GNA13 MAPK3 MAP2K6					N.S.
Chemokines Signaling in Atherosclerosis	0.00194624	0.00701491	0.590274	2.06675	1413	12	CXCL10 CCL5 CX3CL1 CCL2 CXCL1 CXCR2 CCR1 CXCR6					N.S.
HTR5 -> TNF Production	0.00196201	0.00704656	0.608461	2.06195	1404	11	MAP2K1 TNF MAP2K3 MAPK1 BRAF MAPK3 MAP2K6					N.S.
Proteins Involved in Endometrial Cancer	0.00196627	0.00704656	0.458426	2.09204	1612	25	FLT4 TP53 VEGFA BCL2 PARP1 KDR ARID1A MAPK3 FLT1 CTNNB1 PROC CDK6 EPCAM RUNX1 CCNE1					N.S.
Proteins Involved in Helicobacter Infections	0.00197092	0.00704656	0.401379	2.08155	1715	37	PCNA CD4 DNMT1 IL18 CXCL8 IFNG TNF KDM1A LEP IL21 IL13 IL17A TLR4 SOD2 ABO NFKBIA PTPN11 IL1B	8.73711e-07	18.4615	257.548	['DNMT1' 'CD4' 'CXCL8' 'PCNA' 'CCL20' 'IL18']	0.000375914
Histone Methylation	0.00199506	0.00711376	0.558882	2.07359	1488	14	PCNA DNMT1 RBBP7 SETDB1 KDM1A HDAC2					N.S.
Eosinophil Survival in Asthma	0.00200676	0.00713634	0.421119	2.08591	1709	32	MAP2K1 CXCL8 IL6 CCL2 VEGFA BCL2 MAPK1 BRAF TRADD MAPK3 STAT3 IL13					N.S.
Lysophosphatidic Acid/LPARs Signaling	0.00202052	0.00716611	0.558371	2.07169	1507	14	MAP2K1 GNAS MAPK1 JUN CCND1 GNA13 MAPK3 ROCK1					N.S.
Endothelial Cell Dysfunction in Early Diabetic Nephropathy	0.00203772	0.0072079	0.533289	2.07877	1555	16	IL1A MAP2K1 IL6 CCL2 MAPK1 JUN MAPK3 ICAM1 NFKBIA					N.S.
EGFR and PTAFR Signaling in Ovarian Cancer	0.00206127	0.00727186	0.625707	2.04572	1452	10	MAP2K1 MAPK1 PTAFR BRAF MAPK3 EGFR HBEGF					N.S.
Platelet Activation via Adhesion Molecules	0.00207352	0.00729572	0.411811	2.07961	1782	34	MAP2K1 CXCL8 IL6 TNF FYN MAPK1 ITGB1 MYLK RHOA BRAF MAPK3 MAP2K6 ROCK1 PTK2B HBEGF					N.S.
ADRA2C/ADRB2 -> Vasoconstriction	0.00218265	0.00765943	0.60494	2.05001	1562	11	MAP2K1 GNAS MAPK1 MYLK BRAF MAPK3					N.S.
GUCY2C Signaling in Colorectal Cancer	0.0022119	0.00774165	0.569804	2.05626	1629	13	IL6 TP53 MAPK1 JUN SMAD3 CCND1 CTNNB1					N.S.
Apoptosis of Renal Tubule Epithelial Cell in Pyelonephritis	0.00222499	0.00776703	0.530459	2.06773	1698	16	TNF BCL2 EIF2AK3 MAP2K3 MAPK9 RIPK1 TRADD APAF1					N.S.
Proteins Involved in Arterial Hypertension	0.00225029	0.00783476	0.283654	1.91664	2189	105	CXCL8 HSPB1 IL6 SERPINE1 CCL2 RETN VEGFA AHR TNF MMP1 BCL2 PARP1 ACE2 MAPK1 KDR SMAD3 RHOA MAPK3 PRL STAT3 LEP FLT1 EGF EGFR FN1 NGF ALOX15 SERPINF1 APOE LCP1 ROCK1 GRK2 C3 PTK2B GRK6 SOD2					N.S.
T-Cell Receptor -> ATF/CREB Signaling	0.00232427	0.00806992	0.491282	2.07452	1839	20	CD4 LCK CD8A FYN CD8B MAP2K3 CD86 ZAP70 MAP2K6 MAP3K11					N.S.
VEGFR -> FOXO3A Signaling	0.00232996	0.00806992	0.733265	1.97405	1524	6	FLT4 VEGFA KDR FLT1 VEGFD					N.S.
Dopamine Receptors Signaling	0.00240756	0.00831701	0.507095	2.06245	1873	18	MAP2K1 GNAS MAP2K3 MAPK1 JUN MAPK9 BRAF MAPK3 MAP2K6 NFKBIA					N.S.
Antiphospholipid Antibodies and Endothelial Cell Interaction	0.0024269	0.00834016	0.539671	2.05397	1831	15	IL1A CXCL8 IL6 ANXA2 JUN MAP2K6 TLR4 ICAM1 NFKBIA					N.S.
Antiphospholipid Antibodies in Endothelial Cell	0.0024269	0.00834016	0.539671	2.05397	1831	15	IL1A CXCL8 IL6 ANXA2 JUN MAP2K6 TLR4 ICAM1 NFKBIA					N.S.
Immune System Activation in Hyperthyroidism	0.00243307	0.00834016	0.466396	2.06832	1969	23	CD4 CD3E LCK FYN CD247 JAK3 CD86 IL2RA ZAP70	0.00167652	12.766	81.5877	['CD4' 'LCK' 'CD3E']	0.0272197
Hodgkin and Reed-Sternberg Cells in Hodgkin Lymphoma	0.00244714	0.00836682	0.619549	2.02559	1724	10	CXCL8 CCL20 CCL5 TNF CCL17 CCL28					N.S.
Proteins Involved in Celiac Disease	0.00247778	0.00844985	0.516294	2.05729	1910	17	CD4 IL6 IFNG TNF TGM2 BCL2 IL21 TLR4 STAT1					N.S.
Leptin Role in Endometriosis	0.00252265	0.00858089	0.565319	2.04008	1858	13	MAP2K1 TNF MAPK1 JUN MAPK3 STAT3 LEP PTPN11 IL1B					N.S.
Aldosterone Synthesis Acute Regulation	0.00253523	0.0086003	0.666773	2.00484	1727	8	MAP2K1 GNAS MAPK1 BRAF MAPK3					N.S.
Proteins Involved in Oligodendroglioma	0.00254129	0.0086003	0.770721	1.92813	1617	5	PCNA LGALS3 CCND1 EGFR					N.S.
Oxidized LDL/OLR1 Activates Cell Proliferation in Cancer	0.00256838	0.00866991	0.581457	2.03588	1865	12	VEGFA BCL2 MAPK1 MAPK3 TNFAIP3 OLR1 NFKBIA REL NFKB1					N.S.
PGF2-alpha Effect on Treatment	0.00258512	0.00870432	0.666012	2.00255	1761	8	MAP2K1 MMP1 MAPK1 JUN MAPK3					N.S.
OR1A1 -> GNAS Signaling	0.00259392	0.0087119	0.665811	2.00195	1767	8	MAP2K1 GNAS MAPK1 BRAF MAPK3					N.S.
Vascular Endothelial Cell Activation by Blood Coagulation Factors	0.00265015	0.00887832	0.398202	2.04743	2297	36	MAP2K1 CXCL8 IL6 CCL2 VEGFA TNF MAPK1 MAPK3 STAT3 PROCR PROC TLR4 ICAM1 HBEGF STAT1 CXCL2 NFKBIA					N.S.
Majeed Syndrome	0.00267437	0.00893698	0.549508	2.03881	1995	14	IL6 CCL2 TNF MAP2K3 MAPK1 JUN TLR4 NFKBIA IL1B					N.S.
Serotonin Receptors Signaling	0.00272529	0.0090843	0.548853	2.03638	2033	14	MAP2K1 GNAS MAP2K3 MAPK1 BRAF MAPK3 STAT3 MAP2K6					N.S.
MTNR1 Signaling	0.00274063	0.00911261	0.663758	1.99578	1867	8	MAP2K1 GNAS MAPK1 JUN MAPK3					N.S.
ER Stress in Macular Degeneration	0.00275799	0.00913351	0.596395	2.02106	1974	11	CXCL8 IL6 VEGFA BCL2 EIF2AK3					N.S.
Proteins with Altered Expression in Cancer-Associated Enabling of Replicative Immortality	0.00276066	0.00913351	0.615447	2.01218	1945	10	TP53 EP300 STAT3 CTNNB1 TERT ATRX REL NFKB1					N.S.
IL2R -> ELK/SRF/MYC Signaling	0.00279785	0.00920562	0.662879	1.99313	1906	8	LCK MAP2K1 MAPK1 MAPK3 IL2RA					N.S.
Vascular Smooth Muscle Cell/Pericyte Migration and Proliferation	0.00279886	0.00920562	0.448988	2.04897	2295	25	MAP2K1 HSPB1 VEGFA MAP2K3 MAPK1 JUN KDR MYLK MAPK3 EGFR ROCK1 HBEGF	0.00178184	12.5	79.1263	['MAP2K1' 'CFL1' 'HSPB1']	0.028394
Vascular Endothelial Cell Activation by NO	0.00280321	0.00920562	0.614845	2.01021	1975	10	SERPINE1 VEGFA PLAU KDR PLAT					N.S.
Toll-like Receptor Independent Sterile Inflammation	0.0028178	0.00923073	0.40414	2.04087	2422	34	IL1A MAP2K1 IL18 IL6 CCL2 S100A12 TNF MAPK1 JUN MAPK3 CXCL1 S100B	0.00441815	9.09091	49.2912	['IL1A' 'MAP2K1' 'IL18']	0.0500239
MERTK Signaling	0.00290795	0.00949401	0.454086	2.04342	2369	24	MAP2K1 CXCL8 IL6 LGALS3 TNF MAPK1 JUN RHOA MAPK3					N.S.
PDGFR -> AP-1/MYC Signaling	0.00291245	0.00949401	0.501627	2.04021	2266	18	MAP2K1 MAP2K3 MAPK1 JUN MAPK9 MAPK3 MAP2K6 PTK2B MAP2K7 MAP3K11					N.S.
CXC Chemokine Receptor Signaling	0.00293822	0.00955461	0.375611	2.02467	2603	42	CXCL10 MAP2K1 CXCL8 PPBP MAPK1 ITK JAK3 MAPK3 STAT3 CXCL1 CXCR2 ROCK1 PTK2B CXCL5 STAT1 CXCL2 CXCL11 CXCR6 NFKBIA					N.S.
NOTCH1 Signaling in Breast Cancer	0.0029767	0.00965612	0.521536	2.03295	2272	16	VEGFA JUN SMAD3 CREBBP CCND1 EP300 EGFR CTNNB1					N.S.
Telomeric Proteins/NFKB Positive Feedback Interplay in Cancer	0.00300463	0.00971811	0.763163	1.90922	1912	5	TERT NFKBIA REL NFKB1 ELP1					N.S.
Proteins Involved in Bronchiectasis	0.00301434	0.00971811	0.576292	2.01779	2189	12	S100A9 CTSG FN1 SDC1 S100A8 ELANE ICAM1 TAP2 IL1B					N.S.
WNT Signaling in Breast Cancer	0.00301773	0.00971811	0.53255	2.02687	2277	15	VEGFA JUN MAPK9 CCND1 RHOA CTNNB1 PROC MAP2K7 MAP3K11					N.S.
Diabetes Induced Periodontitis	0.0030755	0.00986448	0.510029	2.03232	2371	17	CXCL8 IL6 TNF JUN TRADD STAT3 MAP2K6 STAT1 NFKBIA IL1B ELP1					N.S.
AXL Receptor Tyrosine Kinase Signaling	0.00307801	0.00986448	0.446308	2.03674	2524	25	MAP2K1 HSPB1 TNF AXL BCL2 MAPK1 JUN KDR MAPK3					N.S.
Contraction Due Vasospasm	0.00311444	0.00995721	0.531395	2.02248	2350	15	MAP2K1 MAPK1 GNA13 MYLK RHOA BRAF MAPK3 ROCK1					N.S.
N2 Neutrophils in Tumor-Promoting Inflammation and Tumor Progression	0.00313838	0.00999462	0.490796	2.03436	2462	19	CCL5 IL6 CCL2 VEGFA EIF4B SMAD3 STAT3 STAT1 IFNB1 SMAD4 IL1B TSC2 EIF4G1					N.S.
NOTCH -> TCF3 Signaling	0.00314117	0.00999462	0.658194	1.97905	2140	8	MAP2K1 MAP2K3 MAPK1 MAPK3 MAP2K6 MAP2K7					N.S.
Apoptosis Block in Melanoma Cell	0.00320643	0.0101779	0.47336	2.03352	2558	21	MAP2K1 TP53 BCL2 KITLG MAPK1 BRAF MAPK3 STAT3 APAF1 KIT STAT1					N.S.
AXL Receptor Inhibits Macrophages and Dendritic Cells Function	0.0032182	0.010191	0.445169	2.03154	2639	25	TLR3 IL6 TNF AXL MAP2K3 MAPK1 JUN TBK1 IL12B TLR4 STAT1 NFKBIA IRF7 IRF3 JAK1 SOCS3 FOS IFNAR1 TLR9 SOCS1					N.S.
Proteins Involved in Breast Cancer Related to IGF1R/Akt Signaling Pathway	0.00327234	0.0103191	0.396735	2.02211	2825	35	MAP2K1 TP53 BCL2 MAPK1 JUN SMAD3 CCND1 BRAF MAPK3 PAK3 STAT3 CTNNB1 SMAD7 STAT1 SMAD4 CDK2 MDM2 CCNE1 PELP1					N.S.
TNFRSF6 -> HSF1 Signaling	0.00327417	0.0103191	0.720634	1.94005	2142	6	MAP2K1 MAPK1 TRADD MAPK3 MAP2K7					N.S.
Proteins Involved in Breast Cancer Related to NOTCH Signaling Pathway	0.00329852	0.0103712	0.507537	2.0224	2543	17	VEGFA JUN SMAD3 CCND1 EP300 FBXW7 EGFR CTNNB1 NFKBIA SMAD4 CDK2					N.S.
Mast-Cell Activation via IgE Signaling	0.00331681	0.0104041	0.364012	2.00281	2966	45	MAP2K1 CXCL8 CCL5 IL6 CCL2 VEGFA TNF CARD11 KITLG CCL7 STAT3 LEP ANG TPSAB1 KIT MAP2K6 MAP2K7 STAT1 NFKBIA					N.S.
Protein Folding	0.00338112	0.0105809	0.719361	1.93662	2212	6	HSP90AA1 HSPA8 ST13 TOMM70 HSP90B1	3.34477e-05	46.1538	475.64	['HSPA8' 'HSP90AA1' 'ST13']	0.00191878
Mast-Cells Activation in Atopic Dermatitis	0.00350112	0.0109307	0.410991	2.0149	2968	31	MAP2K1 CXCL8 TNF NFATC2 CARD11 MAP2K3 MAPK1 JUN MAPK9 MAPK3 IL13 MAP2K6 MAP2K7 NFKBIA					N.S.
CD46/CD55/CD59 Inhibit Complement Mediated Lysis of Cancer Cells	0.00357975	0.01115	0.553838	1.99865	2637	13	CXCL10 C4B C1S PSMA7 STAT3 C8A C3 CD59					N.S.
Peutz-Jeghers Syndrome	0.00363769	0.0113041	0.42975	2.01362	3020	27	TP53 BCL2 SMAD3 ARID1A SMARCC1 EP300 PAK3 STAT3 APAF1 SMARCA4 SMAD4 SMARCE1 SMARCB1 CDK2 STK11 TSC2 CAB39					N.S.
Cortisol in Resolving Inflammation	0.00370078	0.0114601	0.393669	2.00648	3195	35	CXCL8 HSP90AA1 S100A9 IL6 TP53 TNFSF10 TNF JUN SMAD3 CREBBP TBK1 ELANE TLR4 IFNB1 NFKBIA					N.S.
Proteins Involved in Pyelonephritis	0.00370513	0.0114601	0.754665	1.88796	2358	5	CXCL8 TNF PLAT MPO CSF3					N.S.
Androgens Promote Scalp Dermal Papilla Regression	0.00376622	0.0116179	0.585298	1.98345	2696	11	PCNA IL6 SMAD3 CCND1 CTNNB1 DKK1					N.S.
Cardiomyocyte Hypertrophy	0.00377362	0.0116179	0.400406	2.00276	3229	33	MAP2K1 IL6 TNF TIMP1 MAP2K3 MAPK1 JUN SMAD3 TRADD MAPK3 STAT3 MAP2K6 PTK2B STAT1 NFKBIA					N.S.
Dendritic Cell Function in Ulcerative Colitis	0.00378325	0.0116206	0.476302	2.01126	2994	20	IL18 IL6 TNF MAP2K3 MAPK1 TBK1 IL12B TLR4 IFNB1 NFKBIA IL1B IRF7 IRF3 CASP1 NOD2 TLR2 RIPK2					N.S.
Histone Sumoylation	0.00380365	0.0116564	0.551553	1.9904	2802	13	TP53 KDM1A PIAS1 RCOR1 UBE2I EP300 SUMO2 PML SP100					N.S.
Myeloid Derived Suppressor Cells in Cancer Immune Escape	0.00383671	0.0117306	0.399951	2.00048	3283	33	SELL S100A9 IL6 IFNG CSF1 GNAS CD247 BCL2 JAK3 STAT3 IL13 S100A8					N.S.
Cochlear Inflammation (Noise-Induced)	0.00398029	0.0121417	0.624802	1.96354	2759	9	IL6 CCL2 TNF CCL4 STAT3 ICAM1 IL1B					N.S.
Proteins Involved in Pathogenesis of Arrhythmogenic Right Ventricular Cardiomyopathy	0.00402875	0.0122614	0.565561	1.98022	2926	12	RPSA DSP JUP EMD PKP2 CTNNB1					N.S.
IL23A and IL17A Provoke Cancer-Associated Inflammation	0.00416204	0.0126382	0.500052	1.99257	3209	17	IL6 VEGFA TNF SMAD3 STAT3 IL17A ICAM1 NFKBIA REL NFKB1 IL1B					N.S.
TNF-alpha/TNFRSF1A Signaling	0.00425238	0.0128831	0.520685	1.98171	3209	15	TNF MAP2K3 JUN MAPK9 RIPK1 TRADD MAP2K6 MAP2K7 NFKBIA					N.S.
TP53 Signaling in Pancreatic Neoplasms	0.00433707	0.0131098	0.562708	1.97023	3150	12	CHEK2 TP53 CCND1 PAK3 APAF1 CDK6 CDK2 CCNE1 CCND3 CDC25A					N.S.
DNMT and MBD Families Activation in DNA Methylation in Cancer	0.00438208	0.0132039	0.74758	1.87024	2789	5	DNMT1 KDM1A PAK3 S100A8	0.00017431	27.2727	236.037	['CDKN1A' 'DNMT1' 'PCNA']	0.00566014
Proteins with Altered Expression in Asthma	0.00438806	0.0132039	0.532708	1.97648	3274	14	CXCL10 CXCL8 ATP2A2 MYLK IL13 NGF IL17A					N.S.
Hypertrophic Cardiomyopathy	0.00447902	0.0134472	0.368108	1.96962	3955	41	MAP2K1 IL6 TNF ACTG1 TIMP1 ATP2A2 MAP2K3 MAPK1 JUN SMAD3 TRADD MAPK3 STAT3 MAP2K6 PTK2B STAT1 NFKBIA					N.S.
EGFR/ERBB3 -> MEF/MYOD/NFATC/MYOG Signaling	0.00452773	0.0135337	0.448203	1.98764	3665	23	ERBB3 AREG NFATC2 MAP2K3 EP300 EGF EGFR MAP2K6 PTK2B CAMK1 HBEGF CABIN1					N.S.
CD8+ T-Cell Response in Celiac Disease	0.00453831	0.0135337	0.408621	1.98224	3829	30	MAP2K1 RELB IFNG NFATC2 FYN CD247 MAPK1 JAK3 MAPK3 IL2RA ZAP70 ICAM1 NFKBIA REL NFKB1					N.S.
T-Cell Central Tolerance	0.00453836	0.0135337	0.463148	1.98965	3621	21	CD3E LCK CD274 TNFSF10 CD247 BCL2 EP300 ZAP70					N.S.
Melanocyte Role in Skin Aging	0.00463934	0.0138039	0.618547	1.94388	3216	9	TXN TP53 GNAS BCL2 TYRP1					N.S.
TLR -> AP-1 Signaling	0.00465202	0.0138107	0.53082	1.96947	3471	14	MAP2K3 JUN MAPK9 LY96 MAP2K6 TLR4 TLR1 FOS MAPK14 TLR9 TLR2 TLR7 TLR5					N.S.
WNT Signaling in Cystic Kidney Disease	0.00467761	0.013842	0.517662	1.97021	3530	15	JUN MAPK9 PKHD1 RHOA CTNNB1 PROC ROCK1 MAP2K7 MAP3K11					N.S.
Platelet Activation via GPCR Signaling	0.00468339	0.013842	0.440824	1.98374	3816	24	MAP2K1 GNAS MAPK1 PTAFR ITGB1 GNA13 MYLK BRAF MAPK3					N.S.
Protein Kinase C in Diabetic Microangiopathy	0.00471542	0.0139058	0.640077	1.92457	3213	8	MAP2K1 MAPK1 JUN MAPK3 FN1 NFKBIA					N.S.
MHC1-Mediated Antigen Presentation	0.00493766	0.0145093	0.668203	1.90946	3300	7	B2M IFNG CD8A CALR TAP2					N.S.
Neutrophil Recruitment in Sinovium in Gout	0.00494189	0.0145093	0.433062	1.97629	4053	25	CXCL8 IL6 CCL2 TNF TRADD STAT3 CXCL1 CXCR2 ICAM1 STAT1 CXCL2 NFKBIA IL1B CSF3 JAK1 TNFRSF1B IL1R1 MAPK14 JAK2 IL1RAP					N.S.
TRPM4/6/7/8 Signaling in Arterial Hypertension (Hypothesis)	0.00502039	0.0147073	0.475703	1.9718	3939	19	MAP2K1 MAPK1 JUN MYLK BRAF MAPK3 STAT3 TRPM6 ROCK1 PTK2B					N.S.
Proteins Involved in B-Cell Chronic Lymphocytic Leukemia	0.00503679	0.0147229	0.410365	1.96852	4227	29	IL6 TNFSF13B TP53 VEGFA IFNG TNF CD5 BCL2 PAK3 ZAP70 CCL19 DAPK1 ICAM1					N.S.
HMGB1/RAGE Signaling in Middle Ear Cholesteatoma	0.00519161	0.0151422	0.702371	1.89088	3397	6	MAP2K1 MAPK1 JUN MAPK3 NFKBIA					N.S.
MC1R in anti-Inflammatory Signaling	0.00524522	0.0152651	0.41947	1.96546	4355	27	MAP2K1 CXCL8 TNF GNAS MAPK1 BRAF CD86 MAPK3 ELANE MAP2K6 TLR4 MAP2K7 NFKBIA					N.S.
EctodysplasinR -> AP-1 Signaling	0.00526523	0.0152899	0.61342	1.92777	3650	9	MAP2K1 MAPK1 JUN MAPK9 MAPK3 MAP2K7					N.S.
Clozapine Induced Granulocytopenia	0.00530301	0.015366	0.419226	1.96431	4403	27	MAP2K1 IFNG TNFSF10 MAP2K3 MAPK1 JUN BRAF MAPK3 PAK3 STAT3 MAP2K6 STAT1 NFKBIA					N.S.
Osteoclast Activation in Gout	0.00533798	0.0154158	0.391345	1.95744	4568	33	MAP2K1 IL6 CSF1 GNAS MAPK1 JUN MAPK3 STAT3 TNFSF11 MAP2K6 PTK2B MAP2K7 STAT1 NFKBIA BIRC3 PTGER4 IL1B					N.S.
Estrogens/ESR1 Genomic Canonical Signaling	0.00534339	0.0154158	0.525943	1.95138	3987	14	IL6 BCL2 CDK1 JUN CREBBP EP300					N.S.
Bradykinin Effects in Inflammation	0.0053938	0.0154925	0.491648	1.95908	4159	17	IL1A PLG PLAU MMP1 MAP2K3 PLAT MAP2K6 NFKBIA IL1B					N.S.
Graves Ophthalmopathy	0.00541018	0.0154925	0.41864	1.96157	4492	27	IL1A MAP2K1 CCL5 IL6 IFNG GNAS MAPK1 BRAF STAT3					N.S.
IL36 Receptor Antagonist (IL1F5) Deficiency (DITRA)	0.00542535	0.0154925	0.481829	1.95969	4222	18	IL1A CXCL8 IL6 TNF CARD11 MAP2K3 IL36G MAP2K6 NFKBIA IL1B					N.S.
CHRNA7 -> CREB Signaling	0.00542819	0.0154925	0.612205	1.92395	3763	9	MAP2K1 FYN MAPK1 BRAF MAPK3					N.S.
DRD2 Expression Targets	0.00553253	0.0157565	0.490826	1.9558	4266	17	MAP2K1 MAP2K3 MAPK1 JUN MAPK9 MAPK3 EGFR MAP2K6 MAP2K7					N.S.
Eicosanoids in Myeloid Cell Activation	0.00556196	0.0158064	0.633934	1.9061	3790	8	MAP2K1 GNAS MAPK1 MAPK3 NFKBIA PTGER4					N.S.
Toll-like Receptors (TLR) in Periodontitis	0.00561159	0.0159135	0.500301	1.95018	4284	16	CXCL8 IL6 TNF LY96 TBK1 TLR4 TLR1 IFNB1 NFKBIA IL1B					N.S.
Proteins with Altered Expression in Cancer Immune Escape	0.00563127	0.0159353	0.378554	1.9464	4882	36	SELL IL6 B2M CD274 VTCN1 TNF CD247 CD86 CD276 IL13 TAP2 PSMB9 CD59 EIF2AK4 LAG3 HLA-A PSMB8 CSF3 HLA-B NLRC5					N.S.
T-lymphoid precursor cell -> CD8+ Naive T-cell Surface Expression Markers	0.00570277	0.0161034	0.378227	1.94472	4944	36	CD3E SELL LCK TNFSF10 CD8A CD2 IL7R CD8B	0.000246742	13.1148	108.946	['SELL' 'LCK' 'FAS' 'CD3E']	0.00643399
SCF/SKP2 Complex	0.00576722	0.0162508	0.489432	1.95025	4447	17	TP53 CKS1B CDKN1C RBX1 CCND1 PAK3 CDK6 MRE11 CDK2 MDM2 CCNE1					N.S.
Lactate as a Signaling Molecule in Cancer Cells	0.00581472	0.0163501	0.536649	1.93662	4284	13	LDHB VEGFA LDHA MAPK1 KDR MAPK3					N.S.
Proteins with Altered Expression in Glomerulonephritis	0.00582707	0.0163502	0.735436	1.83986	3709	5	IL6 PLG TNF IL1B					N.S.
Estrogens/ESR1 non-Genomic Signaling	0.00587243	0.0164428	0.479195	1.94897	4570	18	MAP2K1 GNAS BCL2 MAPK1 JUN MAPK3 STAT3 EGFR					N.S.
Macrophage Dysfunction	0.00613218	0.017134	0.452923	1.94573	4893	21	CD4 IL18 HSPA8 IFNG TNF CD8A	0.00112633	14.6341	99.3482	['HSPA8' 'CD4' 'IL18']	0.0204043
TNFR -> NF-kB Signaling	0.00626639	0.0174723	0.49632	1.93466	4784	16	TNFSF13B TNFSF10 TNF TNFRSF10B TNFRSF10A TRADD LTA MAP2K6 NFKBIA					N.S.
Lipoxins and Resolvins in Inflammation Resolution	0.00638294	0.0177601	0.495738	1.93239	4873	16	SELL CCL5 CX3CL1 ITLN1 TNF					N.S.
B-Cell Activation in Systemic Lupus Erythematosus	0.00645925	0.0179349	0.358905	1.92038	5704	41	MAP2K1 TNFSF13B NFATC2 CARD11 MAP2K3 MAPK1 JUN MAPK9 MAPK3 FCAR IRF9 MAP2K7 BLK STAT1 IFNB1 STAT2 NFKBIA BIRC3 JAK1 CD79A PRKCB BANK1 CD79B FOS BTK MAPK14 IFNAR1 JAK2 TNFRSF17					N.S.
BMP2 and Canonical WNT Signaling in Pulmonary Artery Endothelial Cells	0.00649488	0.0179787	0.564401	1.91264	4650	11	VEGFA BMPR2 MAPK1 CCND1 MAPK3 CTNNB1					N.S.
Fatty Acids in Hypertension and Atherosclerosis Development	0.00651412	0.0179787	0.604635	1.90016	4516	9	IL6 SERPINE1 CCL2 TNF NFKBIA IL1B					N.S.
Myoblast -> Neutrophil Surface Expression Markers	0.00651557	0.0179787	0.361446	1.92005	5736	40	TNFSF13B CD274 TNFSF10 C5AR1 CTSG ITGB1 TFRC CD276 CXCR2 SDC1 TNFSF11 TLR1 CD59 CD24 HLA-A CD52 IL4R FCGR1A FCGR3A SDC4 SELPLG TLR8 CD55 TLR2 KLRB1 CEACAM1 CLEC5A NGFR DMD CD44					N.S.
IL6 Expression Targets -> Nociception	0.00669817	0.0183761	0.484562	1.93085	5165	17	MAP2K1 CXCL8 IL6 MAPK1 STAT3 IL2RA IL21 STAT1 PTGER4 PTPN11					N.S.
Proteins Involved in Amyotrophic Lateral Sclerosis	0.00670371	0.0183761	0.281495	1.83132	6439	87	TPT1 TXN VIM IL6 TP53 CCL2 LGALS3 VEGFA PLAU TNF BCL2 JUN KDR CREBBP RTN4 CHMP2A LOX GSTO1 IL3 ANG S100B APOE S100A8					N.S.
VEGFR -> STAT Signaling	0.00671488	0.0183761	0.691094	1.86052	4394	6	VEGFA KDR STAT3 VEGFD STAT1					N.S.
DNA Damage Checkpoint Impairment in Cancer	0.00689106	0.0188195	0.492785	1.92088	5261	16	CHEK2 TP53 CDK1 SMAD3 PAK3 CDK6 SMAD4 PRKDC CDK2 MDM2 CDC25A AATF					N.S.
RNase L Signaling in Prostate Cancer	0.00699589	0.0190345	0.654503	1.87031	4676	7	TP53 MAPK1 GDF15 OAS1 STAT1 EGR1					N.S.
Osteoclast Activation in Psoriatic Arthritis	0.00699841	0.0190345	0.416778	1.92783	5776	26	IL1A RELB IL6 CSF1 RIPK1 STAT3 TNFSF11 PTK2B STAT1 NFKBIA BIRC3 REL NFKB1 ELP1					N.S.
OPTN Effects on NF-kB Signaling in Glaucoma	0.00708558	0.0192237	0.561049	1.90128	5073	11	TNF BCL2 RIPK1 TRADD TNFAIP3 CYLD NFKBIA OPTN					N.S.
VEGF Independent Angiogenesis in Cancer	0.00709686	0.0192237	0.427939	1.92575	5783	24	MAP2K1 IL6 MAPK1 EPHA2 JUN MAPK9 BRAF MAPK3 STAT3 MAP2K7 STAT1					N.S.
Proteins Involved in Myasthenia Gravis	0.00715948	0.0193539	0.687525	1.85091	4685	6	CD4 IL6 IFNG CD59					N.S.
RARA Signaling in Acute Myeloid Leukemia (M3)	0.00725643	0.0195762	0.542621	1.8999	5271	12	JUP KITLG CALR CCND1 STAT3 CTNNB1 KIT					N.S.
NFKB Canonical Signaling Activation in Cancer	0.00729734	0.0196467	0.347331	1.89823	6506	44	IL1A TLR3 RELB TNFSF13B TNF CARD11 TRAF3 RIPK1 TBK1 TRADD TNFAIP3 TNFRSF8 TNFSF11 TLR4 CYLD NFKBIA REL NFKB1 ELP1 NFKBIZ CD79A PRKCB CD79B LTB IL1R1 TLR8 TLR2 IL1RAP TLR7 TNFRSF17					N.S.
Smooth Muscle Cell Dysfunction in Pulmonary Hypertension	0.00739963	0.0198501	0.390339	1.91365	6274	31	MAP2K1 PDGFA BCL2 MAPK1 CCND1 MYLK BRAF MAPK3 PAK3 EGF EGFR ELANE ROCK1					N.S.
Proteins with Altered Expression in Psoriasis	0.00742799	0.0198501	0.49044	1.91174	5671	16	S100A9 MMP1 MAPK1 MAPK9 MAPK3 STAT3 IL13 S100A8					N.S.
CDH2 Activation Promotes Cancer Cell Migration and Survival	0.0074326	0.0198501	0.454066	1.91737	5883	20	MAP2K1 PDGFA FYN MAPK1 RHOA MAPK3 CTNNB1 FER PTK2B MAP3K11					N.S.
Endothelial Cell Dysfunction in Arterial Hypertension	0.00743261	0.0198501	0.541753	1.89686	5399	12	MAP2K1 MAPK1 JUN BRAF MAPK3 EGFR PTK2B					N.S.
Splenic Marginal Zone Lymphoma	0.00745637	0.0198737	0.42651	1.91932	6076	24	TNFSF13B TP53 TNF CARD11 BCL2 TRAF3 RIPK1 TNIP1 TNFAIP3 CYLD NFKBIA BIRC3					N.S.
Kidney Cells Cilia Organization	0.00752242	0.0200096	0.651515	1.86177	5028	7	VIM PKHD1 FOSL1 CTNNB1 NPHP3					N.S.
RAS/RAF/MAPK Signaling Activation by Blocking of Tumor Suppressors	0.00754898	0.0200402	0.470637	1.91417	5875	18	MAP2K1 TP53 MAPK1 JUN MAPK9 BRAF MAPK3 MAP2K7 MAP3K11					N.S.
Monocytes Function in Gout	0.00759281	0.0201164	0.480014	1.91272	5855	17	CXCL8 IL6 TNF MAP2K3 MAPK1 JUN TLR4 NFKBIA IL1B					N.S.
Oncogene Induced Cellular Senescence	0.00760947	0.0201205	0.445819	1.91521	6072	21	MAP2K1 CHEK2 TP53 CDK1 MAPK1 CCND1 BRAF PAK3					N.S.
Airway Epithelial Cell Dysfunction	0.00805672	0.0212608	0.39655	1.90225	6762	29	CXCL8 IL6 TNF GNAS MAP2K3 MAPK1 PIAS1 TBK1 TRADD MAP2K6 TLR4 IFNB1 NFKBIA					N.S.
Proteins Involved in Parkinson's Disease	0.00809582	0.0212875	0.344804	1.88442	7218	44	HSP90AA1 IL6 GAPDH TNF TGM2 PARP1 JUN GIGYF2 HMOX1 STAT3 EGF KLK6 APAF1 MPO APOE					N.S.
Centriole Duplication and Separation	0.0081104	0.0212875	0.468172	1.90414	6312	18	NPM1 AKAP9 NEDD1 CEP350 NIN MBD1 CEP170 CDK2 PCNT NINL CNTRL CEP250 TPX2 DCTN1					N.S.
Autocrine Cytokine/Chemokine Loops in Systemic Scleroderma	0.00813998	0.0212875	0.450906	1.90403	6443	20	IL1A CCL2 PDGFA MAP2K3 JUN SMAD3 STAT3 MAP2K6 NFKBIA IL1B EGR1 CCR2 FOS IL1R1 MAPK14 JAK2					N.S.
Microglia Activation in Alzheimer's Disease	0.00814121	0.0212875	0.618382	1.85934	5548	8	IL1A IL6 TNF TLR4 NFKBIA IL1B					N.S.
Thyroid Hormones Common non-Genomic Effects in Hyperthyroidism	0.00816179	0.0212875	0.467904	1.90305	6352	18	MAP2K1 PKM TP53 FYN MAPK1 CALR MAPK3					N.S.
B-Cell Chronic Lymphocytic Leukemia	0.00816288	0.0212875	0.332486	1.87428	7381	49	CXCL10 LCK TNFSF13B TP53 BCL2 CCL4 MAPK1 JUN MAPK3 FN1 ZAP70 CCL19 DAPK1 TLR4 TLR1 PTK2B CXCL11 NFKBIA EIF2AK2 CXCL9 MDM2 CCND3 CD38 CD79A CD79B CCND2 FOS BTK TLR9 TLR2 TLR7 TNFRSF17 IRF4					N.S.
Proteins Involved in Hypothyroidism	0.00824783	0.0214598	0.435874	1.90327	6631	22	CD4 IFNG TNF ATP2A2 PRL LEP APOB APOA1 NMB PSMB9 STAT1					N.S.
Keratinocyte Proliferation in Acne Vulgaris	0.00826121	0.0214598	0.537506	1.88199	6001	12	IL1A MAP2K1 MAP2K3 MAPK1 MAPK3 MAP2K6 NFKBIA					N.S.
HPV Infection and Cancer	0.00827813	0.0214618	0.371675	1.89438	7148	35	CASP7 TP53 VEGFA TNF BCL2 IPO5 RBX1 DEK PAK3 EGFR TERT SDC1 TOP1					N.S.
Cathepsins Role in Periodontitis	0.00831727	0.0215213	0.617547	1.85683	5668	8	MMP1 CTSG FN1 PRTN3 ELANE JMJD6					N.S.
CD38/CD19 -> JUN/FOS/NF-kB Signaling in B-cell Proliferation	0.00834777	0.0215583	0.429198	1.90336	6758	23	LCK MAP2K1 CARD11 MAPK1 JUN MAPK9 MAPK3 ZAP70 PTK2B MAP2K7 NFKBIA					N.S.
IL17F Signaling in Bronchial Epithelial Cell in Asthma	0.00842338	0.0217114	0.55414	1.87786	6031	11	MAP2K1 CCL20 MAPK1 MAPK3 ICAM1 IL11 NFKBIA					N.S.
Chromosome Condensation	0.00845271	0.0217449	0.554035	1.87751	6052	11	CDK1 PARP1 SMC4 AURKB NCAPG2					N.S.
TRPM8 Effects in Prostate Cancer (Hypothesis)	0.00848721	0.0217915	0.646403	1.84717	5673	7	MAP2K1 MAPK1 JUN MAPK3 PTK2B					N.S.
Plasmacytoid Dendritic Cell in Diabetes Mellitus Type 1	0.0086539	0.0221511	0.421656	1.89748	7052	24	IL18 TLR3 CD274 TNF JAK3 TBK1 TLR4 STAT1 IFNB1 NFKBIA IL1B IRF7 IRF3 TXNIP CASP1 TLR9 TLR2 TLR7 IDO1 IRF1					N.S.
Proteins Involved in Gout	0.00867201	0.0221511	0.441179	1.89528	6920	21	CXCL8 HSP90AA1 IL6 SERPINE1 PLAU TNF LCP1 TLR4 IL1B HLA-B PLAUR CSK CST3 CASP1 APP TLR2					N.S.
TGFB Family in Epithelial to Mesenchymal Transition in Cancer	0.00867722	0.0221511	0.360216	1.88386	7585	38	MAP2K1 VIM SERPINE1 AXL BMPR2 MAP2K3 MAPK1 SMAD3 RHOA BRAF MAPK3 FN1					N.S.
MHC1 Causes Antigen Presentation Failure in Cancer Immune Escape	0.00870139	0.0221702	0.47492	1.89242	6710	17	PDIA3 B2M IFNG CD8A CALR TAP2 PSMB9 HLA-A PSMB8 HLA-B NLRC5 PSMB10 HLA-E CANX					N.S.
IL1R -> NF-kB Signaling	0.00877704	0.0223202	0.520548	1.87851	6467	13	IL1A MAP2K1 MAP2K3 MAPK1 MAPK3 MAP2K6 NFKBIA IL1B					N.S.
Myeloblast -> Neutrophil Surface Expression Markers	0.00888373	0.0225484	0.369576	1.88368	7671	35	TPT1 LGALS3 CD274 C5AR1 KDR CALR ITGB1 IL2RA CD7 CXCR2 KIT TLR4 ICAM1 CD38 CD22 ITGB2 IL4R PTPRC FCGR1A FPR1 CD63 SELPLG FCER1A CD9 IL1RL1					N.S.
Proteins Involved in Mantle Cell Lymphoma	0.00890886	0.0225691	0.675482	1.81849	5830	6	TNFSF13B TP53 CCND1 STAT3					N.S.
CUL4/CRL (SCF4) Complex	0.00893789	0.0225996	0.675296	1.81799	5849	6	TNFSF13B RBX1 HDAC2 PAK3					N.S.
Immune Sustem Activation in Hashimoto's Thyroiditis	0.00898632	0.0226789	0.4475	1.88964	7113	20	CD4 CD3E LCK IFNG CD247 CD86 ZAP70 LTA	0.000768177	16.6667	119.525	['CD4' 'LCK' 'CD3E']	0.0153725
Osteoclast Activation in Rheumatoid Arthritis	0.00912548	0.0229668	0.38009	1.88268	7775	32	MAP2K1 IL6 CSF1 MAPK1 JUN TRAF3 MAPK3 STAT3 TNFSF11 MAP2K6 PTK2B MAP2K7 STAT1 NFKBIA BIRC3 IL1B					N.S.
Adipose Tissue Inflammation Provokes Insulin Resistance	0.0091349	0.0229668	0.643233	1.83811	6106	7	IL6 CCL2 TNF TRADD CXCL5					N.S.
Adipokines Production by Adipocyte	0.00916343	0.022995	0.392734	1.88395	7691	29	IL6 SERPINE1 CCL2 RETN ITLN1 TNF JUN TRADD STAT3 LEP SERPINA12 TLR4 NFKBIA					N.S.
EGFR Signaling	0.00925409	0.0231788	0.407977	1.88713	7638	26	MAP2K1 AREG MAPK1 JUN MAPK9 BRAF MAPK3 STAT3 EGF EGFR MAP2K7 STAT1					N.S.
Mucin Hyperproduction in Goblet and Mucous Cells	0.00935243	0.0233811	0.383412	1.8797	7930	31	MAP2K1 TNF MAP2K3 MAPK1 TRADD STAT3 EGF EGFR IL13 ELANE MAP2K6 TLR4 MAP2K7 NFKBIA IL1B JAK1 TNFRSF1B HIF1A IL1R1 JAK2 TLR2 IL1RAP TLR5					N.S.
UrokinaseR -> ELK/SRF Signaling	0.00937573	0.0233954	0.568335	1.85815	6608	10	MAP2K1 PLAU FYN MAPK1 MAPK3					N.S.
FAS Mediated Apoptosis in Systemic Scleroderma	0.00943524	0.0234997	0.612442	1.84148	6430	8	IFNG TNF BCL2 RIPK1 MAP2K7 IL1B					N.S.
Lipoxin A4/FPR2-Related Neutrophil Depression	0.00953985	0.0237159	0.504912	1.87335	7119	14	MAP2K1 CXCL8 MAPK1 JUN ARF6 MAPK3					N.S.
Longevity Related Drugs	0.00958264	0.0237778	0.671798	1.80857	6271	6	FKBP1A AHR TNF					N.S.
Airway Smooth Muscle Cell Contraction	0.00970782	0.0240436	0.531255	1.8601	7052	12	ATP2A2 GNA13 MYLK RHOA IL13 IL17A ROCK1					N.S.
Hodgkin Lymphoma	0.00975486	0.0241152	0.318035	1.84178	8931	54	CXCL8 CCL20 CCL5 TNFSF13B TP53 TNF BCL2 MAPK1 TRAF3 RIPK1 MAPK3 TNFAIP3 CCL17 IL21 IL13 NGF TNFRSF8					N.S.
CHRNA7 -> NOS1 Production	0.00980416	0.0241921	0.56635	1.85166	6910	10	MAP2K1 FYN MAPK1 BRAF MAPK3					N.S.
Vascularization in Hepatocellular Carcinoma	0.00986886	0.0243066	0.530579	1.85774	7169	12	IL6 VEGFA PDGFA SMAD3 EP300 ANG					N.S.
T-Cell Cytotoxic Mediated Cell Death	0.00991058	0.0243643	0.377692	1.8708	8444	32	CASP7 IFNG TNFSF10 CD8A CD2 PARP1 TNFRSF10B TNFRSF10A RIPK1 TRADD LTA ICAM1 STAT1					N.S.
Toll-like Receptors (TLR) in Antiviral Innate Immune Response	0.00995136	0.0244118	0.491078	1.86903	7511	15	CXCL8 TLR3 IL6 TNF TLR4 IFNB1 NFKBIA NFKB1 IL1B TLR9 TLR8 TLR2 TLR7					N.S.
FOXO1 Signaling	0.00996663	0.0244118	0.400271	1.8755	8276	27	MAP2K1 IL6 MTDH XPO1 MAPK1 CCND1 MAPK3 STAT3 EGF EGFR					N.S.
Mucosa-Associated Lymphoid Tissue (MALT) Lymphoma	0.0100838	0.0246535	0.385431	1.86975	8509	30	LCK CCL5 TP53 CCL2 CARD11 BCL2 FOXP1 CD86 TNFAIP3 CCL19 TLR1 PTK2B NFKBIA					N.S.
DREAM Complex and FOXM1/MYBL2 Promote Cell Cycle Progression in Cancer	0.0102238	0.0249497	0.459922	1.87059	7957	18	DYRK1A TP53 CDK1 LATS1 CCND1 LIN54 PAK3					N.S.
ERK/MAPK Canonical Signaling	0.0102469	0.0249589	0.459861	1.87034	7975	18	MAP2K1 TP53 MAPK1 JUN BRAF MAPK3 EGFR MKNK2 MKNK1					N.S.
Apoptosis Block in Synovial Fibroblast	0.010265	0.0249589	0.450974	1.86929	8055	19	TNFSF10 TNF BCL2 TNFRSF10B TNFRSF10A TRADD MAP2K6 MAP2K7 NFKBIA BIRC3					N.S.
IL4R -> ELK/SRF/HMGY Signaling	0.0106227	0.0257814	0.562682	1.83966	7487	10	MAP2K1 CDK1 MAPK1 HMGA1 MAPK3					N.S.
Dilated Cardiomyopathy	0.0107752	0.0260126	0.387778	1.86017	9044	29	TNF ACTG1 GNAS TIMP1 EMD ATP2A2 SMAD3 RHOA TRADD MAP2K6 ROCK1 NFKBIA SMAD4					N.S.
NF-kB Signaling Activation in Huntington Disease	0.0107759	0.0260126	0.666205	1.79352	7052	6	IL6 CCL2 TNF NFKBIA IL1B					N.S.
TNF Receptor Associated Periodic Syndrome	0.0107767	0.0260126	0.488316	1.85852	8134	15	IL6 TNF BCL2 EIF2AK3 TRADD TLR4 MAP2K7 NFKBIA IL1B					N.S.
Luteinizing Hormone in Oocyte Meiotic Resumption	0.0110866	0.0267124	0.510937	1.84383	8169	13	MAP2K1 AREG GNAS MAPK1 MAPK3 EGFR					N.S.
AHR Signaling in Treg and Dendritic Cells Function	0.0111776	0.0268827	0.510639	1.84275	8236	13	AHR IFNG JAK3 SMAD3 IL2RA IL17A STAT1 SMAD4					N.S.
T-Cells Differentiation Block in Psoriasis	0.0114965	0.0276	0.406319	1.85425	9430	25	IL18 IL6 IFNG TNF SMAD3 STAT3 IL21 IL12B IL13 IL17A STAT1 IL1B MYDGF JAK1 FOXP3 IL1R1 IFNAR1 JAK2 IL1RAP MAP3K1 PTGS2 IL6R IFNGR1 IFNAR2					N.S.
Genes with Mutations Associated with Melanoma	0.0115944	0.0277849	0.70468	1.76291	7381	5	TP53 BRAF CTNNB1 KIT					N.S.
GNRH Signaling Impairment in Hypogonadotrophic Hypogonadism	0.011693	0.0279707	0.496679	1.8428	8726	14	MAP2K1 GNAS MAPK1 JUN MAPK9 MAPK3					N.S.
Thrombopoietin Receptors Signaling in Platelet Maturation	0.011973	0.0285807	0.495667	1.83905	8935	14	MAP2K1 MAPK1 JUN MAPK3 STAT3 MAP2K6 MAP2K7 STAT1					N.S.
POMC Secretion in adenohypophysis	0.011991	0.0285807	0.601914	1.80982	8172	8	MAP2K1 GNAS MAPK1 BRAF					N.S.
CagA Phosphorylation Dependent Signaling	0.0121962	0.0290178	0.416483	1.84697	9874	23	MAP2K1 VEGFA BCL2 MAPK1 JUN ITGB1 MAPK3 EGFR S100A8					N.S.
TP53 Signaling in Hepatocellular Carcinoma	0.0123378	0.0292758	0.555588	1.81647	8696	10	TP53 CCND1 PAK3 APAF1 CDK6 CDK2 CCNE1 CCND3					N.S.
Proteins Involved in Prostate Cancer	0.0123487	0.0292758	0.286301	1.77849	11650	71	HSP90AA1 IL6 TP53 CCL2 VEGFA TNFSF10 PLAU BCL2 MAPK1 GDF15 CCND1 EP300 MAPK3 PAK3 PRL STAT3 LEP EGF EGFR CTNNB1					N.S.
Diffuse Large-B-Cell Lymphoma	0.0123782	0.0292937	0.319578	1.81172	11224	50	LCK IL6 TP53 CD274 CARD11 BCL2 FOXP1 JAK3 ITGB1 CREBBP EP300 STAT3 TNFAIP3 IL13 TNFSF11 TLR1 ICAM1 STAT1 NFKBIA					N.S.
Genes with Mutations in Cancer-Associated Enabling of Replicative Immortality	0.0125742	0.0297045	0.658623	1.7731	8229	6	TP53 CTNNB1 TERT ATRX REL					N.S.
IL1 Receptor Antagonist (IL1RN) Deficiency (DIRA)	0.0126006	0.0297141	0.421102	1.83877	10131	22	IL1A MAP2K1 TNF MAP2K3 MAPK1 TRADD MAPK3 MAP2K6 TLR4 NFKBIA IL1B					N.S.
B-Cells Function in Systemic Scleroderma	0.0126887	0.0298549	0.349267	1.82659	11092	38	MAP2K1 IL6 NFATC2 CARD11 MAP2K3 MAPK1 JUN MAPK9 JAK3 MAPK3 IL2RA IL13					N.S.
ER Stress (Unfolded Protein Response)	0.0127052	0.0298549	0.44313	1.83678	9970	19	HSP90AA1 CASP7 AHR PPP2R1A BCL2 EIF2AK3 APAF1 MAP2K6					N.S.
ADRA1 -> Vasoconstriction	0.0127921	0.0299534	0.62742	1.79292	8551	7	MAP2K1 MAPK1 MYLK MAPK3					N.S.
CHRM1/2/3 -> Vascular Motility	0.0127921	0.0299534	0.62742	1.79292	8551	7	MAP2K1 MAPK1 MYLK MAPK3					N.S.
Proteins Involved in Prolactinoma	0.0129373	0.0302401	0.481224	1.83153	9765	15	VEGFA PDGFA ITGB1 CCND1 PRL EGF NGF					N.S.
TSLP Signaling in Bronchial Epithelial Cell in Asthma	0.0129982	0.0302596	0.434698	1.83558	10289	20	TLR3 RELB MAP2K3 JUN PAK3 STAT3 IL13 NFKBIA IL1B JAK1 PIM1 FOS IL1R1 JAK2 TLR2 IL1RAP	0.000648484	17.6471	129.545	['CDKN1A' 'TLR3' 'RELB']	0.0136103
MUC5AC Expression by NTHi and S. Pneumoniae	0.0130122	0.0302596	0.504543	1.82075	9588	13	MAP2K1 MAP2K3 MAPK1 JUN MAPK3 MAP2K6 TLR4					N.S.
Neutrophil Chemotaxis	0.0130139	0.0302596	0.373219	1.82972	11035	31	MAP2K1 CXCL8 PPBP C5AR1 MAPK1 MYLK RHOA MAPK3 PF4 CXCR2 ROCK1 CXCL5 CXCL2	0.00277449	10.7143	63.0781	['MAP2K1' 'CXCL8' 'CFL1']	0.03673
Smooth Muscle Cell Dysfunction in Arterial Hypertension	0.0130488	0.0302877	0.469723	1.83098	9963	16	MAP2K1 MAPK1 JUN MYLK BRAF MAPK3 ROCK1 PTK2B					N.S.
Endothelial Cell Dysfunction in Pyelonephritis	0.013408	0.0310672	0.40126	1.83116	10998	25	CXCL8 IL6 SERPINE1 TNF STAT3 CXCL1 ICAM1 CXCL5 STAT1 CXCL2 NFKBIA IL1B JAK1 TNFRSF1B HIF1A IL1R1 MAPK14 JAK2 IL1RAP VCAM1 PDGFB EDN1 IL6R					N.S.
Steroids Induced Cataract	0.0134908	0.0312049	0.40102	1.83007	11066	25	MAP2K1 MAP2K3 MAPK1 JUN MAPK9 CREBBP EP300 MAPK3 CTNNB1					N.S.
Oxytocin Signaling in Brain Nerve Cell (Hypothesis)	0.013582	0.0313612	0.550882	1.80109	9573	10	IL6 TNF BCL2 MAPK1 GFAP					N.S.
Thymic Follicular Hyperplasia	0.0137692	0.0317384	0.47876	1.82215	10393	15	IL1A IL6 TNFSF13B TNF CCL17 TLR4 IFNB1 NFKBIA					N.S.
FrizzledR -> JUN/PAX2 Signaling	0.0137943	0.0317413	0.624014	1.78319	9221	7	JUN MAPK9 RHOA MAP2K7 MAP3K11					N.S.
NOD-like Receptors	0.0139333	0.0319673	0.489033	1.81443	10398	14	IL18 TLR3 NLRP1 BCL2 TRAF3					N.S.
Neutrophil Degranulation via FPR1/IL8	0.0139437	0.0319673	0.36342	1.81776	11934	33	SELL MAP2K1 CXCL8 CTSG MAPK1 ITGB1 MAPK3 CXCR2 MPO PRTN3 ELANE C3 ICAM1 NFKBIA	0.00405172	9.375	51.6432	['MAP2K1' 'CXCL8' 'SELL']	0.0464868
Telomer Attrition Triggers Genomic Instability	0.0139819	0.0319673	0.439503	1.82175	10972	19	TP53 NFATC2 DKC1 EP300 PAK3 STAT3 CTNNB1 TERT TERF1 MRE11 HNRNPA2B1					N.S.
Proteins Involved in Vascular Dementia	0.0139887	0.0319673	0.570287	1.79222	9699	9	IL6 VEGFA TNF KLK6 NGF					N.S.
WHIM Syndrome	0.014095	0.032155	0.622987	1.78025	9422	7	MAP2K1 MAPK1 BRAF MAPK3					N.S.
Cowden Syndrome	0.0141983	0.0323351	0.410811	1.82182	11495	23	MAP2K1 TP53 BCL2 MAPK1 JUN MAPK3 STAT3 CTNNB1 APAF1					N.S.
Dexamethasone Induced Neurotoxicity	0.0144046	0.032749	0.62176	1.77675	9629	7	TUBA1B TP53 EP300 DKK1					N.S.
ADK Expression Downregulation after Acute Seizures	0.0144565	0.0328107	0.651613	1.75423	9461	6	IL6 CCL2 GNAS ADK					N.S.
Proteins with Altered Expression in Cancer-Associated Resisting to Cell Death	0.0145564	0.0329813	0.378291	1.81466	12218	29	CASP7 XAF1 TP53 BCL2 TNFRSF10B TNFRSF10A TRADD STAT3 CTNNB1 DAPK1 PMAIP1 NFKBIA BIRC3 NFKB1					N.S.
Podocyte Dysfunction in Glomerulonephritis	0.0147601	0.033386	0.377851	1.81255	12389	29	VEGFA TNF BCL2 MAP2K3 MAPK9 SMAD3 CD2AP RIPK1 TRADD APAF1					N.S.
TNF-alpha/TNFRSF1B Signaling	0.0148243	0.0333978	0.486515	1.80509	11063	14	TNF MAP2K3 JUN TRAF3 RIPK1 LTA NFKBIA BIRC3					N.S.
HIF1A as Master Regulator of Angiogenesis in Cancer	0.0148282	0.0333978	0.4454	1.81152	11541	18	SERPINE1 CCL2 VEGFA KDR ELOB RBX1 FLT1 MDM2 TSC2 PLAUR CUL2 ELOC					N.S.
IL15R -> NF-kB/NFATC Signaling	0.0148881	0.0333978	0.693242	1.7343	9478	5	IL15RA NFATC2 JAK3					N.S.
Somatostatin Receptors Signaling	0.0148886	0.0333978	0.567363	1.78302	10323	9	TP53 VEGFA TNF PRL CTNNB1					N.S.
Endogenous Peptide Antigen Presentation	0.0149038	0.0333978	0.693156	1.73408	9488	5	B2M CD8A CALR					N.S.
IDO1 in Cancer Immune Escape	0.014916	0.0333978	0.37325	1.81066	12587	30	RELB IL6 AHR IFNG TNF CD247 TRADD CD86 STAT3 TLR4 STAT1 EIF2AK4 NFKBIA					N.S.
Hashimoto's Thyroiditis Triggers	0.0150514	0.0336444	0.69275	1.73307	9582	5	CD4 TNFRSF10B ICAM1 IFNB1					N.S.
Oxidative Stress, All-Trans-Retinal and Lipofuscin Toxicity in AMD	0.0153472	0.0342479	0.648694	1.74637	10044	6	VEGFA BCL2 HMOX1 ALOX15					N.S.
Megakaryocyte -> Platelet Precursor Cell Surface Expression Markers	0.0153874	0.0342801	0.435992	1.80719	12075	19	CD4 TNFSF10 CSF1 KDR ITGB1 TFRC					N.S.
ICAM1 -> AP-1/CREB/ELK/SRF Signaling	0.0155403	0.0345629	0.497342	1.79477	11451	13	MAP2K1 MAP2K3 MAPK1 JUN MAPK3 MAP2K6 ICAM1					N.S.
G2/M Damage Checkpoint	0.0160179	0.0355657	0.646537	1.74057	10483	6	CHEK2 TP53 CDK1					N.S.
Ovulation Block	0.0160915	0.0356694	0.472518	1.79839	12146	15	MAP2K1 GNAS MAPK1 JUN BRAF MAPK3					N.S.
Norepinephrine Release Regulation	0.016217	0.0358878	0.526619	1.7846	11612	11	MAP2K1 GNAS MAPK1 BRAF MAPK3					N.S.
Monoblast -> Promonocyte Surface Expression Markers	0.0164776	0.0364039	0.587537	1.7666	11230	8	CD4 TNF ITGB1 ENG TLR4					N.S.
Necrosis	0.0166134	0.0366433	0.425362	1.79616	13151	20	TLR3 TNF BCL2 AIFM1 PARP1 RIPK1 TRADD TLR4 CYLD					N.S.
Mast-Cell Activation without Degranulation through IL1R1 and TLR Signaling	0.0169124	0.0372409	0.524558	1.77762	12110	11	IL1A IL6 TNF MAP2K3 MAP2K6 NFKBIA					N.S.
Podocyte Dysfunction in Diabetic Nephropathy	0.0170047	0.0373823	0.449323	1.79043	13114	17	TNF BCL2 MAPK9 RIPK1 TRADD STAT3 APAF1 MAP2K6 NFKBIA					N.S.
Endothelin Signaling in Arterial Hypertension	0.0177112	0.038871	0.522253	1.76981	12682	11	MAP2K1 MAPK1 JUN BRAF MAPK3 PTK2B					N.S.
Aldosterone Synthesis Chronic Regulation	0.0178508	0.039113	0.52188	1.76854	12782	11	MAP2K1 MAPK1 JUN BRAF MAPK3 PTK2B					N.S.
Cell Cycle Dysregulation in Melanoma	0.0180446	0.0394726	0.422235	1.78296	14284	20	MAP2K1 KITLG MAPK1 CCND1 BRAF MAPK3 PAK3 KIT CDK6 CDK2 CCNE1					N.S.
Integrins in Cancer Cell Motility, Invasion and Survival	0.0183096	0.0399864	0.338196	1.7687	16006	38	MAP2K1 BCL2 MAPK1 JUN ITGB1 CCND1 MYLK RHOA MAPK3 VTN EGFR FN1					N.S.
Microglia and Motor Neuron Interaction Dysregulation	0.0183897	0.0400955	0.477318	1.77097	13724	14	IL6 CX3CL1 TNF MAP2K3 JUN MAP2K6 PTK2B IL1B					N.S.
Apoptosis of Chondrocyte	0.0186655	0.040615	0.557081	1.75071	12942	9	TNF BCL2 TRADD MAP2K6 MAP2K7 NFKBIA					N.S.
BDKRB1/2 -> Interleukins Production	0.018689	0.040615	0.682122	1.70648	11898	5	IL6 GNAS GNA13 NFKBIA					N.S.
Estrogens Procoagulant Effect	0.0187868	0.040761	0.581035	1.74704	12804	8	SERPINE1 PLG PLAT PROC SERPINA5					N.S.
Androgen Receptor/Beta-2-Microglobulin Signaling in Prostate Cancer	0.0190126	0.0411836	0.681271	1.70435	12104	5	B2M VEGFA CCND1					N.S.
Proteins Involved in Follicular Lymphoma	0.0192125	0.0415188	0.534935	1.74895	13542	10	TNFSF13B TP53 BCL2 MAPK1 IL3					N.S.
Androgen Deficiency in Male Obesity	0.0192298	0.0415188	0.475454	1.76405	14351	14	IL6 SHBG GAPDH TNF LEP CTNNB1 LCP1					N.S.
Frizzled Receptors -> ARRB1/ARRB2 non-Canonical Signaling	0.0192855	0.0415716	0.604918	1.72862	12892	7	MAP2K3 RHOA ROCK1 MAP2K7 MAP3K11					N.S.
EGFR -> SMAD1 Signaling	0.0193199	0.0415784	0.517861	1.75492	13834	11	MAP2K1 AREG MAPK1 ITK EGFR HBEGF					N.S.
Nuclear Envelope in Cell Division	0.0194688	0.0418312	0.555135	1.7446	13499	9	EMD LBR TOR1AIP1 NPM1					N.S.
VEGFR -> NFATC Signaling	0.0195182	0.0418696	0.517375	1.75328	13976	11	VEGFA NFATC2 MAP2K3 KDR VEGFD MAP2K6					N.S.
Humoral Immunity in Vitiligo	0.0198183	0.042445	0.335902	1.7567	17325	38	MAP2K1 IL6 NFATC2 CARD11 MAP2K3 MAPK1 JUN MAPK9 JAK3 MAPK3 IL2RA					N.S.
Cell Cycle Overiew	0.0202035	0.043193	0.292454	1.72624	18651	58	CHEK2 TP53 CDK1 CDKN1C LATS1 MAPK1 AURKB JUN NPM1 SMAD3 MED13 TFDP1 CCND1 MAPK3 PAK3					N.S.
Toll-like Receptors in Pyelonephritis	0.0202325	0.043193	0.532525	1.74107	14261	10	IL6 TNF TLR4 TLR1 NFKBIA NFKB1 IL1B					N.S.
Osteoblast Function Decline in Osteoporosis	0.0204532	0.0435941	0.451541	1.76011	15617	16	MAP2K1 MAPK1 JUN MAPK3 VTN FN1 CTNNB1					N.S.
B-Cell Acute Lymphoblastic Leukemia	0.0210572	0.0448097	0.328478	1.74492	18540	40	TP53 FYN IL7R BCL2 MAPK1 JUN CREBBP CCND1 MAPK3 PAK3 STAT3 TERT APAF1					N.S.
NFKB Non-Canonical Signaling Activation in Cancer	0.0211747	0.0449877	0.431359	1.75442	16481	18	RELB TNFSF13B TNF TRAF3 CAMLG TNFRSF8 TNFSF11 BIRC3 REL NFKB1					N.S.
Cardiomyocyte Dysfunction	0.0212615	0.0451001	0.422882	1.75285	16685	19	ACTG1 GNAS EMD ATP2A2 MAP2K3 SMAD3					N.S.
Ca2+ Toxicity in Lens Cells	0.0218343	0.0462415	0.597952	1.70871	14596	7	VIM TGM2 ATP2A2 EGF					N.S.
Genes with Mutations in Cancer Metabolic Reprogramming	0.0219582	0.0464298	0.630451	1.69726	14371	6	TP53 EGFR CTNNB1 STK11 TSC2 VHL					N.S.
Coagulation Cascade	0.0220753	0.046456	0.528635	1.72835	15560	10	FGL2 PLG SERPINA10 PLAT PROC					N.S.
Hereditary Thrombophilia and Pregnancy Complications	0.0220753	0.046456	0.528635	1.72835	15560	10	FGL2 PLG SERPINA10 PLAT PROC					N.S.
Thrombophilia Hereditary	0.0220753	0.046456	0.528635	1.72835	15560	10	FGL2 PLG SERPINA10 PLAT PROC					N.S.
Macrophage M2-Related Phagocytosis	0.0222307	0.0467091	0.429397	1.74643	17303	18	LCK MAP2K1 FYN MAPK1 ITK MAPK3					N.S.
Mevalonate Kinase Deficiency	0.0222995	0.0467797	0.481781	1.73861	16432	13	IL18 IL6 TNF TLR4 NFKBIA MVK PMVK IL1B					N.S.
Negative Acute Phase Proteins Synthesis	0.0224262	0.0469588	0.382877	1.74727	18396	25	IL1A IL6 CAPZB TNF MAPK1 TRADD STAT3 ELANE NFKBIA PTPN11 IL1B HNF1A JAK1 TNFRSF1B HIF1A IL1R1 JAK2 IL1RAP					N.S.
Adipokines Production by Adipocyte Impaired in Obesity	0.0224555	0.0469588	0.368089	1.74559	18749	28	IL6 CCL2 RETN ITLN1 TNF JUN TRADD STAT3 LEP SERPINA12 TLR4 NFKBIA					N.S.
Transcytosis	0.0225124	0.047004	0.468754	1.73919	16801	14	HSPA8 TCN2 KDR TFRC RAB7A EGFR					N.S.
Proteins Involved in Cataract	0.022889	0.0477153	0.343743	1.73587	19681	34	MAP2K1 VIM IL6 VEGFA IFNG PLG TGM2					N.S.
NCAM1 -> CREB/ELK/SRF/MYC Signaling	0.0231061	0.0480216	0.570242	1.71459	15748	8	MAP2K1 FYN MAPK1 MAPK3					N.S.
Neutrophil Activation via FCGR3B	0.0231082	0.0480216	0.427833	1.74008	17986	18	MAP2K1 MAPK1 MYLK RHOA ARF6 MAPK3 MPO ROCK1					N.S.
Hyperhomocysteinemia Induced Thrombophilia	0.0232156	0.0480946	0.62757	1.68951	15194	6	PLG MTHFD1 PLAT PROC					N.S.
MTHFR Mutation, Hyperhomocysteinemia and Folate Deficiency	0.0232156	0.0480946	0.62757	1.68951	15194	6	PLG MTHFD1 PLAT PROC					N.S.
CFTR Facilitates Oxidative Stress in Airway Epithelium in CF	0.0233053	0.0482053	0.36247	1.73877	19562	29	CXCL8 VEGFA TNF GNAS MAP2K3 KDR CREBBP RBX1					N.S.
OPRK -> Pain Perception	0.0234641	0.0483771	0.569431	1.71216	15992	8	MAP2K1 MAPK1 BRAF MAPK3					N.S.
ERBB2/3 -> EP300/ETS/ETV/SP1 Signaling	0.0234692	0.0483771	0.479584	1.73069	17294	13	ERBB3 MAP2K1 MAPK1 EP300 MAPK3					N.S.
Proteins Involved in Breast Cancer Related to WNT Signaling Pathway	0.0235181	0.0483771	0.479511	1.73042	17330	13	VEGFA JUN MAPK9 CCND1 CTNNB1 PROC MAP3K11 CDK2					N.S.
JNK/MAPK Signaling	0.023628	0.0484957	0.479318	1.72972	17411	13	TP53 MAP3K20 JUN MAPK9 MAP3K10 MAP2K7 MAP3K11					N.S.
Trophoblast Damage in Infertility (Hypothesis)	0.0237503	0.0486656	0.626471	1.68655	15544	6	CXCL10 PSMA7 C8A C3					N.S.
NMDA Receptors -> Ca2+/CREB Activation/PGE2 Synthesis	0.023784	0.0486656	0.568808	1.71028	16210	8	MAP2K1 MAPK1 BRAF MAPK3					N.S.
Natural Killer Cell Activation through Integrins and non-ITAM-Containing Receptors	0.0239699	0.0488401	0.404041	1.73573	19129	21	MAP2K1 NFATC2 CD2 FYN ITGB1 CD2AP FN1 PTK2B ICAM1					N.S.
Proteins Involved in Chronic Bronchitis	0.0239723	0.0488401	0.454585	1.73014	18095	15	CXCL8 VEGFA TNF EGF IL13 ELANE ICAM1 CXCL2					N.S.
T-Cell Dependent B-Cell Activation	0.0239794	0.0488401	0.326989	1.72367	21035	39	MAP2K1 NFATC2 CARD11 IL7R MAP2K3 MAPK1 JUN MAPK9 JAK3 MAPK3 IL2RA					N.S.
Neutrophil Activation via LTB4/Polyisoprenyl Phosphate Signaling	0.0240319	0.0488705	0.568372	1.70897	16379	8	MAP2K1 MAPK1 JUN MAPK3					N.S.
Paneth-Cell Function in Crohn's Disease	0.0240678	0.0488705	0.506662	1.71697	17234	11	ITLN1 STAT3 CTNNB1 IL17A TLR4 PTGER4 IL1B LYZ NOD2 RIPK2					N.S.
Mast-Cell Activation in Asthma	0.024452	0.049575	0.329201	1.72165	21376	38	MAP2K1 CXCL8 CCL5 CCL2 VEGFA KITLG CCL7 STAT3 LEP TPSAB1 KIT MAP2K6 MAP2K7 STAT1 NFKBIA PTPN11					N.S.
Prostate Cancer	0.0244937	0.0495839	0.278677	1.68742	22862	64	HSP90AA1 IL6 CASP7 TP53 VEGFA BCL2 MAPK1 SMAD3 CCND1 EP300 MAPK3 PAK3 PRL STAT3 EGF EGFR FN1 CTNNB1					N.S.
CD8+ Naive T-cell -> CD4+ Naive T-cell Surface Expression Markers		N.S.						0.000768177	16.6667	119.525	['CD4' 'SELL' 'FAS']	0.0151958
Neutrophil Activation via Adherence on Endothelial Cells		N.S.						0.0029181	10.5263	61.4403	['MAP2K1' 'CXCL8' 'SELL']	0.0377597

## Sheet: GO Biological Process 2018
GO Biological Process 2018	FGSEA rank-based enrichment analysis							Enrichr over-representation test (top 100 genes)
pathway	pval	padj	ES	NES	nMoreExtreme	size	leadingEdge	p-value	z-score	combined score	Genes	padj
cellular protein modification process (GO:0006464)	1.00013e-06	0.000123301	0.277138	2.18892	0	368	LCK DYRK1A SRPK1 MAP2K1 DSP APOL1 HERC5 PDIA6 PSMA5 IL6 TNFSF13B CHEK2 CCL2 SPSB1 TGFB1 PSMA4 PSMA6 PPP2R1A C4A CSF1 CTSG ACVR1B FYN TIMP1 RBBP7 DUSP5 SERPINA10 PSMC1 PSMA2 CALU CDK1 PSMC2 PSMA7 PSMD11 LATS1 DUSP4 EIF2AK3 ACVR1 MAPK1 MAP3K20 PRKCI AURKB ISG15 UBXN7 FYB1 MAPK9 STK25 ELOB MAP3K21 PLAT JAK3 NGLY1 UBE2I PI3 CSTA FBXO22 RBX1 FBXW7 LOX BRAF ERO1B TBK1 UBE2L3 FBXL12 RAB2A PLOD2 MAPK3 SO…					N.S.
cytokine-mediated signaling pathway (GO:0019221)	1.0002e-06	0.000123301	0.371614	2.92229	0	347	PPIA IL1A RPSA CXCL10 CD4 IL18 OAS2 CXCL8 CCL20 IFITM2 BST2 IFIT2 HSP90AA1 HSPA8 RPLP0 PSMA5 S100A9 VIM CRKL CCL5 IL6 TNFSF13B IL32 CX3CL1 IFIT1 XAF1 B2M TP53 CCL2 TGFB1 HLA-C IGHG4 IGHG1 HLA-DRA VEGFA PPBP IFNG PSMA4 PSMA6 ANXA2 TNF CSF1 IL15RA MMP1 FYN TIMP1 IL7R SAA1 BCL2 TCP1 CCL4 PSMC1 PSMA2 PSMC2 PSMA7 PSMD11 TNFRSF10B CCL7 TNFRSF10A ISG15 PELI1 JAK3 PTAFR CSNK2B ITGB1 TRAF3 RBX1 CCND1 JAGN…	3.79889e-11	6.31912	151.619	['HSPA8' 'HSP90AA1' 'CDKN1A' 'IFITM2' 'CXCL8' 'CCL20' 'RPLP0' 'IL18' 'CRKL' 'IFIT2' 'BST2' 'PSMA5' 'CXCL10' 'IL1A' 'CD4' 'OAS2' 'CFL1' 'FAS' 'VIM' 'PPIA']	1.93857e-07
cellular response to cytokine stimulus (GO:0071345)	1.00293e-06	0.000123301	0.365885	2.74582	0	211	IL1A RPSA CXCL10 CD4 IL18 CXCL8 CCL20 HSP90AA1 HSPA8 VIM CRKL CCL5 IL6 IL32 CX3CL1 IFIT1 TP53 CCL2 TGFB1 IGHG4 IGHG1 VEGFA GAPDH TNF CSF1 MMP1 FYN AXL TIMP1 RBMX CHI3L1 SAA1 BCL2 CCL4 ARHGEF2 CCL7 JAK3 SMAD3 PTAFR ITGB1 CCND1 RHOA RIPK1 TBK1 CD86 HMOX1 UBE2K PAK3 STAT3 IL36G SOCS2 CCL17 IL2RA IL20 IL12B IL19 CXCL1 FN1 IL13 IL3 PF4 ALOX15 IL17A SDC1 YBX3 KHSRP PRTN3 TNFSF11 KIT CCL19 AKAP6 DAPK3 S…	1.7534e-05	4.82456	52.8356	['CXCL10' 'HSPA8' 'IL1A' 'CD4' 'HSP90AA1' 'CDKN1A' 'CXCL8' 'CCL20' 'IL18' 'VIM' 'CRKL']	0.00813418
positive regulation of intracellular signal transduction (GO:1902533)	1.00369e-06	0.000123301	0.315243	2.35119	0	200	IL1A CXCL10 TXN CD4 ERBB3 LCK IL18 FKBP1A FLT4 BST2 S100A9 CCL5 IL6 APOL3 TP53 S100A12 TGFB1 VEGFA TNFSF10 MTDH RACK1 TNF ADAM8 PDGFA FYN AXL IL7R CHI3L1 BCL2 CCL4 TNFRSF10B EPHA4 KITLG EPHA2 TNFRSF10A PELI1 KDR ITGB1 OSBPL8 ANKRD17 RTN4 RHOA RIPK1 TBK1 TRADD CD86 HMOX1 LEP ENG FLT1 EGFR PF4 TNFRSF10C S100B S100A8	4.83495e-06	5.01044	61.326	['BST2' 'FKBP1A' 'CXCL10' 'IL1A' 'CD4' 'ERBB3' 'LCK' 'FLT4' 'IL18' 'FAS' 'TXN' 'S100A9']	0.00493455
protein phosphorylation (GO:0006468)	1.0038e-06	0.000123301	0.332756	2.48038	0	199	LCK DYRK1A SRPK1 MAP2K1 TLR3 FLT4 CHEK2 CCL2 TGFB1 CTSG ACVR1B FYN CDK1 LATS1 EPHA4 EIF2AK3 ACVR1 MAPK1 MAP3K20 PRKCI AURKB FYB1 MAPK9 STK25 KDR CAMK1D MAP3K21 JAK3 CSNK2B GTF2H4 BAZ1B RIPK1 BRAF TBK1 MAPK3 FLT1 EGFR ZAP70 TOP1 PRPF4B KIT MAP2K6 MKNK2 ALPK3 CSNK1G2 ABI1 CSNK1G1 MARK2 NUAK1 CDK14 MYO3A PSKH1 GRK2 NEK10 CLK3 CDK6 DAPK3 DAPK1 TLR4 MAP3K10 FER EPHA3 STK24 CDKL2 SMAD7 CDK15 STK16 NEK4…					N.S.
phosphorylation (GO:0016310)	1.00776e-06	0.000123301	0.341803	2.48576	0	164	LCK DYRK1A SRPK1 MAP2K1 CHEK2 CCL2 TGFB1 CTSG ACVR1B FYN CDK1 BCKDK LATS1 EIF2AK3 ACVR1 MAPK1 MAP3K20 PRKCI AURKB FYB1 MAPK9 STK25 MAP3K21 JAK3 BRAF TBK1 MAPK3 STAT3 ZAP70 TOP1 PRPF4B MKNK2 NADK ALPK3 CSNK1G2 MARK2 NUAK1 CDK14 DGKZ DGKA GCK NEK10 DGKD DGKB CLK3 CDK6 DAPK3 DGKI DAPK1 FER ADK STK24 CDKL2 CDK15 STK16 NEK4 PTK2B SHPK GALK2 MKNK1 CDKL3 MAP3K11 MAST2 SGK3 DCLK1 CAMK1 TAOK1					N.S.
positive regulation of MAPK cascade (GO:0043410)	1.01965e-06	0.000123301	0.418453	2.89847	0	120	IL1A CD4 ERBB3 MAP2K1 FLT4 CCL20 S100A9 CCL5 IL6 CX3CL1 CCL2 S100A12 TGFB1 VEGFA C5AR1 TNF ADAM8 FGB PDGFA AXL CHI3L1 CCL4 TNFRSF10B EPHA4 EPHA2 CCL7 TNFRSF10A STK25 KDR FBXW7 BRAF MAPK3 LEP CCL17 FLT1 EGF EGFR TNFRSF10C ALOX15 FGA FGG ELANE TNFSF11 KIT CCL19 MST1R NEK10 EPHA3 PTK2B EPHA5 TAOK1 ICAM1 IL11 CCR1 CD74					N.S.
inflammatory response (GO:0006954)	1.02192e-06	0.000123301	0.371926	2.55704	0	115	IL1A CXCL10 IL18 CXCL8 CCL20 RELB S100A9 AZU1 CCL5 IL6 CX3CL1 APOL3 CCL2 TGFB1 PPBP C5AR1 TNF ADAM8 CHI3L1 CCL4 TNFRSF10B CCL7 TNFRSF10A DYNLL1 JAK3 TBK1 STAT3 CCL17 IL2RA KRT16 CXCL1 PF4 EPHX2 TNFRSF10C CXCR2 ALOX15 TNFRSF8 S100A8 HNRNPA0 KIT CCL19 TLR4 CXCL5 CXCL2 CXCL11 XCR1 REL PTGER4 SIGLEC1 CXCL9 NFRKB NFKB1 IL1B SERPINA3 LGALS9	3.89672e-05	6.34921	64.4622	['CXCL10' 'IL1A' 'CXCL8' 'CCL20' 'IL18' 'FAS' 'S100A9' 'RELB']	0.0152961
MAPK cascade (GO:0000165)	1.02349e-06	0.000123301	0.365319	2.49968	0	112	YWHAE ERBB3 MAP2K1 IL18 MARK3 PSMA5 CCL5 IL6 CCL2 TGFB1 PSMA4 PSMA6 TNF PDGFA FYN DUSP5 PSMC1 PSMA2 PSMC2 PSMA7 PSMD11 KITLG MAPK1 MAP3K20 KDR JAK3 AKAP9 RBX1 BRAF MAPK3 IL2RA EGFR IL3 PSMC5 PSMD2 PSMD1 PSMD6 PSMD7 PSMD13 KIT STK24 MAP2K7 HBEGF PSMB9					N.S.
antigen receptor-mediated signaling pathway (GO:0050851)	1.02683e-06	0.000123301	0.386137	2.61509	0	106	CD4 CD3E LCK PSMA5 BTN3A1 IGHG2 IGHG4 IGHG1 IGLC2 HLA-DRA PSMA4 PSMA6 VTCN1 IGHM IGHA1 NFATC2 CARD11 FYN CD247 SKAP1 BCL2 PSMC1 PSMA2 PSMC2 PSMA7 PSMD11 ITK FYB1 PAK3 CD276 THEMIS ZAP70 PLEKHA1 TRBC1 PSMC5 PSMD2 PSMD1 PSMD6 PSMD7 PSMD13 BLK PSMB9 PSME3 NFKBIA PSME2 NFKB1 PSMB8 BTN3A3 EIF2B1 PSME4 FBXW11 PSME1 CSK STOML2 PSMD8 PSMB10 HLA-DRB1 CD38 BTN3A2 IGKC HLA-DQA1 IGHD IGHA2 UBA52 IGHG3 IGLC3 …					N.S.
regulation of ERK1 and ERK2 cascade (GO:0070372)	1.02932e-06	0.000123301	0.41891	2.81633	0	102	IL1A CD4 ERBB3 MAP2K1 FLT4 CCL20 S100A9 CCL5 CX3CL1 CCL2 TGFB1 C5AR1 TNF FGB PDGFA AXL CHI3L1 CCL4 EPHA4 DUSP4 EPHA2 CCL7 KDR PKHD1 FBXW7 BRAF MAPK3 TNIP1 CCL17 FLT1 EGFR FN1 ALOX15 FGA FGG KIT CCL19 MST1R NEK10 TLR4 EPHA3 PTK2B EPHA5 ICAM1 CCR1 CD74 GBP1					N.S.
cellular response to tumor necrosis factor (GO:0071356)	1.03145e-06	0.000123301	0.37785	2.52563	0	99	CXCL8 CCL20 PSMA5 CCL5 TNFSF13B CX3CL1 CCL2 PSMA4 PSMA6 TNF CHI3L1 CCL4 ARHGEF2 PSMC1 PSMA2 PSMC2 PSMA7 PSMD11 TNFRSF10B CCL7 TNFRSF10A TRAF3 RIPK1 TRADD CCL17 TNFRSF10C TNFRSF8 PSMC5 YBX3 PSMD2 PSMD1 PSMD6 PSMD7 PSMD13 TNFSF11 TNFSF12 LTA CCL19 PTK2B PSMB9 STAT1 PSME3 NFKBIA BIRC3 ZC3H12A PSME2					N.S.
positive regulation of ERK1 and ERK2 cascade (GO:0070374)	1.04866e-06	0.000123301	0.474566	3.03146	0	80	IL1A CD4 ERBB3 MAP2K1 FLT4 CCL20 S100A9 CCL5 CX3CL1 CCL2 TGFB1 C5AR1 TNF FGB PDGFA AXL CHI3L1 CCL4 EPHA4 EPHA2 CCL7 KDR FBXW7 BRAF MAPK3 CCL17 FLT1 EGFR ALOX15 FGA FGG TNFSF11 KIT CCL19 MST1R EPHA3 PTK2B EPHA5 ICAM1 CCR1 CD74					N.S.
protein autophosphorylation (GO:0046777)	1.05474e-06	0.000123301	0.432364	2.72135	0	75	LCK DYRK1A FLT4 CHEK2 ACVR1B FYN EPHA4 EIF2AK3 ITK AURKB STK25 KDR MAP3K21 JAK3 RIPK1 MAPK3 FLT1 EGFR ZAP70 KIT MKNK2 ALPK3 MARK2 MYO3A DAPK3 DAPK1 MAP3K10 FER STK24 STK16 PTK2B MKNK1 MAP3K11 MYLK2 BLK TAOK1 EIF2AK4 VRK1 EIF2AK2 CDK12					N.S.
positive regulation of transferase activity (GO:0051347)	1.08128e-06	0.000123301	0.491504	2.91461	0	59	CD4 ERBB3 FLT4 HSP90AA1 AXL TCP1 DKC1 CCT4 EPHA4 MAPK1 EPHA2 AURKB KDR DTX3L UBE2I FBXW7 UBE2L3 MAPK3 TNIP1 FLT1 EGFR RFC2 RFC3 NVL KIT MST1R EPHA3 MAP2K7 EPHA5 ARRDC3 CD74 TOPORS MRE11 DSCC1 PNKP WRAP53					N.S.
regulation of acute inflammatory response (GO:0002673)	1.11145e-06	0.000123301	0.574078	3.1984	0	47	CXCL10 CFB SERPING1 CFHR5 IL6 C4B CFH CAPZB IGHG2 IGHG4 IGHG1 C1R C5AR1 C4A ADAM8 CFP C1S PSMA7 CFHR4 VTN CFHR1 C4BPA C8A CFHR2 APCS CFI C1QBP					N.S.
regulation of viral genome replication (GO:0045069)	1.11486e-06	0.000123301	0.542412	3.00288	0	46	PPIA SRPK1 OAS2 CXCL8 IFITM2 BST2 CCL5 IFIT1 TNF HACD3 ISG15 PABPC1 PPIE LARP1 PPIH TNIP1 ZC3HAV1 RSAD2 OASL OAS1 OAS3 IFNL3 ISG20 APOBEC3G IFNB1 IFITM3 EIF2AK2 IFIT5 IFITM1 ADAR IFI16	7.24523e-07	19.0476	269.291	['BST2' 'CXCL8' 'IFITM2' 'OAS2' 'PPIA' 'SRPK1']	0.00184862
regulation of immune effector process (GO:0002697)	1.118e-06	0.000123301	0.579114	3.18597	0	45	CXCL10 CFB SERPING1 HERC5 CFHR5 C4B CFH CAPZB IGHG2 IGHG4 IGHG1 C1R C5AR1 C4A CFP C1S PSMA7 TRAF3 CFHR4 VTN CFHR1 C4BPA C8A CFHR2 CFI C1QBP					N.S.
regulation of protein processing (GO:0070613)	1.12153e-06	0.000123301	0.570495	3.11747	0	44	CXCL10 CFB SERPING1 CFHR5 C4B CFH CAPZB IGHG2 IGHG4 IGHG1 C1R C5AR1 C4A ADAM8 CFP C1S PSMA7 CFHR4 VTN CFHR1 C4BPA C8A CFHR2 CFI C1QBP					N.S.
regulation of humoral immune response (GO:0002920)	1.12153e-06	0.000123301	0.550988	3.01087	0	44	CXCL10 CFB SERPING1 CFHR5 C4B CFH CAPZB IGHG2 IGHG4 IGHG1 C1R C5AR1 C4A CFP C1S PSMA7 CFHR4 VTN CFHR1 C4BPA C8A CFHR2 CFI C1QBP					N.S.
cellular response to type I interferon (GO:0071357)	1.12523e-06	0.000123301	0.534792	2.90262	0	43	OAS2 IFITM2 BST2 IFIT2 IFIT1 XAF1 HLA-C ISG15 IRF9 IFIT3 RSAD2 OASL OAS1 SAMHD1 STAT1 OAS3 ISG20 MX2 IFNB1 IFITM3 STAT2 IFI6 IFI27 IFITM1 ADAR HLA-A PSMB8 IFI35 SP100 HLA-F EGR1 HLA-B					N.S.
type I interferon signaling pathway (GO:0060337)	1.12523e-06	0.000123301	0.534792	2.90262	0	43	OAS2 IFITM2 BST2 IFIT2 IFIT1 XAF1 HLA-C ISG15 IRF9 IFIT3 RSAD2 OASL OAS1 SAMHD1 STAT1 OAS3 ISG20 MX2 IFNB1 IFITM3 STAT2 IFI6 IFI27 IFITM1 ADAR HLA-A PSMB8 IFI35 SP100 HLA-F EGR1 HLA-B					N.S.
negative regulation of viral life cycle (GO:1903901)	1.12886e-06	0.000123301	0.507819	2.73693	0	42	SRPK1 OAS2 IFITM2 BST2 CCL5 IFIT1 TNF ISG15 TNIP1 APCS ZC3HAV1 RSAD2 OASL OAS1 OAS3 IFNL3 ISG20 MX1 APOBEC3G IFNB1 IFITM3 EIF2AK2 IFIT5 IFITM1 PML TRIM31 TRIM8 IFI16					N.S.
regulation of complement activation (GO:0030449)	1.13253e-06	0.000123301	0.582495	3.11699	0	41	CXCL10 CFB SERPING1 CFHR5 C4B CFH CAPZB IGHG2 IGHG4 IGHG1 C1R C5AR1 C4A CFP C1S PSMA7 CFHR4 VTN CFHR1 C4BPA C8A CFHR2 CFI C1QBP					N.S.
regulation of protein activation cascade (GO:2000257)	1.13253e-06	0.000123301	0.582495	3.11699	0	41	CXCL10 CFB SERPING1 CFHR5 C4B CFH CAPZB IGHG2 IGHG4 IGHG1 C1R C5AR1 C4A CFP C1S PSMA7 CFHR4 VTN CFHR1 C4BPA C8A CFHR2 CFI C1QBP					N.S.
activation of cysteine-type endopeptidase activity involved in apoptotic process (GO:0006919)	1.13253e-06	0.000123301	0.524876	2.80867	0	41	LCK S100A9 CASP7 TNFSF10 RACK1 TNF NLRP1 AIFM1 TNFRSF10B EIF2AK3 TNFRSF10A DYNLL1 SMAD3 FAM162A SENP1 RIPK1 TRADD NGF APAF1 S100A8					N.S.
negative regulation of extrinsic apoptotic signaling pathway (GO:2001237)	1.13622e-06	0.000123301	0.52519	2.78985	0	40	IL1A SERPINE1 LGALS3 TNFSF10 TNF FGB BCL2 ARHGEF2 TNFRSF10B ACVR1 TNFRSF10A PHIP RIPK1 TRADD HMOX1 TNFAIP3 TERT PF4 FGA FGG					N.S.
negative regulation of viral genome replication (GO:0045071)	1.15854e-06	0.000123301	0.5554	2.83096	0	35	SRPK1 OAS2 IFITM2 BST2 CCL5 IFIT1 TNF ISG15 TNIP1 ZC3HAV1 RSAD2 OASL OAS1 OAS3 IFNL3 ISG20 APOBEC3G IFNB1 IFITM3 EIF2AK4 EIF2AK2 ZC3H12A IFIT5 IFITM1 IFI16	0.000113567	16	145.33	['BST2' 'IFITM2' 'OAS2' 'SRPK1']	0.0321963
chemokine-mediated signaling pathway (GO:0070098)	1.21168e-06	0.000124511	0.604561	2.79636	0	26	CXCL10 CXCL8 CCL20 CCL5 CX3CL1 CCL2 PPBP CCL4 CCL7 CCL17 CXCL1 PF4 CCL19 PTK2B CXCL5 CCR1 CXCL2 CXCL11					N.S.
positive regulation of establishment of protein localization (GO:1904951)	1.41876e-06	0.000138627	0.792916	2.59142	0	10	CCT5 TNF TCP1 CCT6A DKC1 CCT8 CCT7					N.S.
positive regulation of protein localization to chromosome, telomeric region (GO:1904816)	1.4421e-06	0.000138627	0.837171	2.63105	0	9	CCT5 TCP1 CCT6A DKC1 CCT8 CCT4 CCT7					N.S.
regulation of apoptotic process (GO:0042981)	2.00044e-06	0.000186291	0.26609	2.09151	1	345	RYBP TPT1 ERBB3 CD3E LCK MAP2K1 NME2 FLT4 BCL2L14 ANXA4 IFIT2 HSPB1 S100A9 AZU1 IL6 CHEK2 TP53 TGFB1 DDX20 VEGFA TNFSF10 VTCN1 MTDH RACK1 DNAJA1 TNF TGM2 FYN AXL BCL2 ARHGEF2 CDK1 AIFM1 TNFRSF10B LATS1 EPHA4 MAP2K3 EPHA2 MAP3K20 PRKCI TNFRSF10A JUN MAPK9 STK25 KDR ATF5 CALR JAK3 NPM1 ITGB1 FAM162A CREBBP GDF15 PHIP PKHD1 SON GNA13 RTN4 HDAC2 PRELID1 RIPK1 BRAF BARD1 TRADD PRDX2 PAK3 STAT3 SOCS2 D…	1.25082e-05	3.68098	41.5551	['MAP2K1' 'ANXA4' 'FLT4' 'NME2' 'HSPB1' 'CD3E' 'IFIT2' 'RYBP' 'ERBB3' 'LCK' 'CFL1' 'ALB' 'FAS' 'BCL2L14' 'TPT1']	0.00709214
neutrophil migration (GO:1990266)	2.40944e-06	0.00021758	0.570745	2.67331	1	27	CXCL8 CCL20 S100A9 CCL5 CX3CL1 CCL2 S100A12 LGALS3 SAA1 CCL4 CCL7 CCL17 CXCR2 S100A8 PRTN3 CCL19					N.S.
positive regulation of protein phosphorylation (GO:0001934)	3.02081e-06	0.000264765	0.319143	2.33053	2	169	TXN CD4 ERBB3 FLT4 S100A9 AZU1 IL6 TP53 TGFB1 ITLN1 VEGFA IFNG RACK1 TNF CSF1 PDGFA AXL CHI3L1 ARHGEF2 FMR1 TNFRSF10B LATS1 EPHA4 BMPR2 ACVR1 MAP2K3 MAPK1 EPHA2 TNFRSF10A KDR CSNK2B AKAP9 GDF15 CCND1 RIPK1 BRAF TBK1 MAPK3 UBE2K PAK3 LEP VTN INHBA ENG FLT1 EGFR IL3 TNFRSF10C CALM3 DOCK7 KIT CCL19 MST1R NEK10 EPHA3 C3 PTK2B EPHA5 CAMK1 IL11 CD74					N.S.
positive regulation of DNA biosynthetic process (GO:2000573)	3.52064e-06	0.000299758	0.532846	2.64045	2	32	CCT5 HSP90AA1 IL6 TCP1 CCT6A DKC1 CCT8 CCT4 CCT7 MAPK1 AURKB MAPK3 TNIP1 RFC2 RFC3 CCT3 NVL MAP2K7 DSCC1 PNKP WRAP53					N.S.
negative regulation of extrinsic apoptotic signaling pathway via death domain receptors (GO:1902042)	3.85876e-06	0.00031942	0.651342	2.6485	2	18	SERPINE1 TNFSF10 FGB ARHGEF2 TNFRSF10B TNFRSF10A RIPK1 TRADD HMOX1 TNFAIP3 FGA FGG					N.S.
positive regulation of establishment of protein localization to telomere (GO:1904851)	4.40236e-06	0.000354568	0.822485	2.47283	2	8	CCT5 TCP1 CCT6A DKC1 CCT8 CCT7					N.S.
peptidyl-tyrosine phosphorylation (GO:0018108)	4.63415e-06	0.000363415	0.507705	2.58785	3	35	LCK DYRK1A FLT4 FYN EPHA4 ITK KDR JAK3 MAPK3 LEP IL21 FLT1 EGFR ZAP70 KIT ABI1 FER EPHA3 PTK2B BLK					N.S.
T cell activation (GO:0042110)	5.66267e-06	0.000429859	0.482065	2.57958	4	41	CD4 CD3E LCK FKBP1A CD8A CD2 FYN DPP4 CD8B ITK CHD7 LEP CD276 CD7 NLRC3 ZAP70 RAB29 KIT CCL19 BLK IFNB1 EIF2AK4					N.S.
neutrophil activation involved in immune response (GO:0002283)	6.01095e-06	0.000429859	0.279074	2.1197	5	236	PPIA SELL FAF2 DSP NME2 FGL2 BST2 PKM HSP90AA1 HSPA8 PSMA5 S100A9 AZU1 B2M JUP RETN S100A12 LGALS3 SERPINB3 PPBP C5AR1 PLAU ANXA2 CTSG ADAM8 GSN CFP CHI3L1 PSMA2 ACLY CCT8 PSMC2 ALDOA TCN1 PSMD11 MAPK1 A1BG DYNLL1 SRP14 PTAFR CSNK2B NPC2 PPIE RHOA ERP44 RAB7A YPEL5 NDUFC2 CXCL1 FCAR GUSB CXCR2 OLR1 APAF1 MPO S100A8 LRG1 COPB1 PSMD2 PSMD1 PSMD6 IMPDH2 PSMD7 ATAD3B PSMD13 PRTN3 ELANE	5.26139e-06	4.96894	60.3981	['BST2' 'DSP' 'PSMA5' 'HSPA8' 'HSP90AA1' 'PKM' 'SELL' 'FGL2' 'FAF2' 'NME2' 'PPIA' 'S100A9']	0.00383555
neutrophil degranulation (GO:0043312)	6.0112e-06	0.000429859	0.280467	2.12939	5	235	PPIA SELL FAF2 DSP NME2 FGL2 BST2 PKM HSP90AA1 HSPA8 PSMA5 S100A9 AZU1 B2M JUP RETN S100A12 LGALS3 SERPINB3 PPBP C5AR1 PLAU ANXA2 CTSG ADAM8 GSN CFP CHI3L1 PSMA2 ACLY CCT8 PSMC2 ALDOA TCN1 PSMD11 MAPK1 A1BG DYNLL1 SRP14 PTAFR CSNK2B NPC2 PPIE RHOA ERP44 RAB7A YPEL5 NDUFC2 CXCL1 FCAR GUSB CXCR2 OLR1 APAF1 MPO S100A8 LRG1 COPB1 PSMD2 PSMD1 PSMD6 IMPDH2 PSMD7 ATAD3B PSMD13 PRTN3 ELANE	4.83495e-06	5.01044	61.326	['BST2' 'DSP' 'PSMA5' 'HSPA8' 'HSP90AA1' 'PKM' 'SELL' 'FGL2' 'FAF2' 'NME2' 'PPIA' 'S100A9']	0.00411213
positive regulation of protein localization to nucleus (GO:1900182)	6.05841e-06	0.000429859	0.567088	2.62303	4	26	CCT5 JUP TCP1 CCT6A CCT8 CCT4 CDK1 CCT7 EIF2AK3 PARP9 DTX3L IPO5 TERT CCT3					N.S.
neutrophil mediated immunity (GO:0002446)	7.01214e-06	0.000474468	0.280117	2.13036	6	239	PPIA SELL FAF2 DSP NME2 FGL2 BST2 PKM HSP90AA1 HSPA8 PSMA5 S100A9 AZU1 IL6 B2M JUP RETN S100A12 LGALS3 SERPINB3 PPBP C5AR1 PLAU ANXA2 CTSG ADAM8 GSN CFP CHI3L1 PSMA2 ACLY CCT8 PSMC2 ALDOA TCN1 PSMD11 MAPK1 A1BG DYNLL1 SRP14 PTAFR CSNK2B NPC2 PPIE RHOA ERP44 RAB7A YPEL5 NDUFC2 CXCL1 FCAR GUSB CXCR2 OLR1 APAF1 MPO S100A8 LRG1 COPB1 PSMD2 PSMD1 PSMD6 IMPDH2 PSMD7 ATAD3B PSMD13 PRTN3 ELANE	5.72062e-06	4.92813	59.4896	['BST2' 'DSP' 'PSMA5' 'HSPA8' 'HSP90AA1' 'PKM' 'SELL' 'FGL2' 'FAF2' 'NME2' 'PPIA' 'S100A9']	0.00364904
transmembrane receptor protein tyrosine kinase signaling pathway (GO:0007169)	7.05435e-06	0.000474468	0.306218	2.22696	6	164	CD4 ERBB3 CD3E LCK AP2M1 FLT4 HSP90AA1 HSPB1 IL6 VEGFA CSF1 ACTG1 CD8A PDGFA FYN AXL CD8B MYL12A EPHA4 BMPR2 EIF2AK3 MAPK1 EPHA2 ITK KDR PLAT JAK3 PHIP GIGYF2 HNRNPM RHOA HNRNPH1 MAPK3 PAK3 STAT3 SOCS2 FLT1 NGF CD7 ZAP70 PTBP1 ARPC4 ACTR3 POLR2B PROC KIT VEGFD MST1R ABI1 ROCK1 FER EPHA3 PTPRG PTK2B EPHA5 BLK					N.S.
neutrophil chemotaxis (GO:0030593)	7.27009e-06	0.000474468	0.564811	2.61249	5	26	CXCL8 CCL20 S100A9 CCL5 CX3CL1 CCL2 S100A12 LGALS3 SAA1 CCL4 CCL7 CCL17 CXCR2 S100A8					N.S.
T cell receptor signaling pathway (GO:0050852)	7.324e-06	0.000474468	0.381104	2.44817	6	82	CD4 CD3E LCK PSMA5 BTN3A1 HLA-DRA PSMA4 PSMA6 VTCN1 CARD11 FYN CD247 SKAP1 PSMC1 PSMA2 PSMC2 PSMA7 PSMD11 ITK FYB1 PAK3 CD276 THEMIS ZAP70 TRBC1 PSMC5 PSMD2 PSMD1 PSMD6 PSMD7 PSMD13					N.S.
regulation of cell proliferation (GO:0042127)	8.00297e-06	0.000501402	0.252932	1.97537	7	319	IL1A CXCL10 ERBB3 LCK NOP2 MAP2K1 CXCL8 FLT4 CRKL IL6 TNFSF13B JUP TP53 TGFB1 SERPINB3 VEGFA PPBP IFNG PLG AREG CSF1 MVD PDGFA FYN TIMP1 DPP4 IL7R ARHGEF2 IGFBP6 TNFRSF10B ACE2 BMPR2 ITK TNFRSF10A JUN KDR ATF5 DYNLL1 CALR JAK3 NPM1 CSNK2B PIAS1 PHIP CDKN3 HMGA1 PKHD1 FOSL1 HDAC2 RHOA CCAR1 BHLHE40 CD86 ALDH1A2 PAK3 HGS PRL INHBA IL21 FLT1 CXCL1 EGFR FN1 NGF CTNNB1 IL3 ZAP70 PF4 TNFRSF10C CXCR2 TN…					N.S.
positive regulation of leukocyte chemotaxis (GO:0002690)	8.07628e-06	0.000501402	0.496888	2.55506	6	36	CXCL10 CXCL8 CCL5 IL6 SERPINE1 VEGFA PPBP CSF1 CCL4 CCL7 CALR CXCL1 PF4 C1QBP VEGFD PTK2B CXCL5 CCR1 CXCL2 CXCL11					N.S.
eosinophil chemotaxis (GO:0048245)	8.80472e-06	0.000516843	0.81187	2.44092	5	8	CCL5 CX3CL1 CCL2 LGALS3 CCL4 CCL7					N.S.
eosinophil migration (GO:0072677)	8.80472e-06	0.000516843	0.81187	2.44092	5	8	CCL5 CX3CL1 CCL2 LGALS3 CCL4 CCL7					N.S.
macrophage chemotaxis (GO:0048246)	9.17619e-06	0.000516843	0.876365	2.35831	5	6	AZU1 CCL5 CCL2 LGALS3 SAA1					N.S.
macrophage migration (GO:1905517)	9.17619e-06	0.000516843	0.876365	2.35831	5	6	AZU1 CCL5 CCL2 LGALS3 SAA1					N.S.
mRNA splicing, via spliceosome (GO:0000398)	9.19217e-06	0.000516843	0.343034	2.36216	8	116	PCBP2 SRPK1 HSPA8 DDX20 GEMIN4 SRSF5 PCBP1 RBMX SART3 SNRNP70 DDX23 DDX17 DDX5 PABPC1 NUDT21 PPIE METTL14 GPKOW CPSF3 HNRNPM CCAR1 SLU7 BUD31 PPIH HNRNPH1 PUF60 PLRG1 SNRPA HNRNPA0 PRPF3 PTBP1 PRPF4B DDX41 U2AF1L5 DDX39A POLR2B TXNL4A BCAS2 HNRNPUL1 NONO DDX42 SRSF7 GEMIN8 GEMIN2 CPSF4 CPSF1 PPIL1 PRPF31 SF3B4 ELAVL1 HNRNPU SNRNP40 SNUPN HNRNPA2B1					N.S.
RNA metabolic process (GO:0016070)	1.03688e-05	0.000563721	0.362942	2.38992	9	92	PCNA PCBP2 DDX20 PCBP1 DDX24 RBMX RBM39 DKC1 SND1 PARP1 DDX23 DEDD2 DDX17 DDX5 METTL14 HNRNPM PABPC4 POLA1 HNRNPH1 TERT HNRNPA0 PTBP1 DDX41 MTREX DDX39A POLR2B EXOSC7 XRN2 HNRNPUL1 ISG20 DDX42 PPP1R8 DDX28 ZC3H12A DDX6 DHX30 FASTKD1 RNASEH2B HNRNPU SNRNP40 HNRNPA2B1 DHX29 EIF4A2 DHX33 SUPV3L1 METTL3 SKIV2L DIS3L2 DDX51 PARN					N.S.
regulation of defense response to virus by virus (GO:0050690)	1.07239e-05	0.000563721	0.680689	2.52497	7	14	CD4 LCK AP2M1 B2M FYN CD247 CD8B					N.S.
granulocyte chemotaxis (GO:0071621)	1.08425e-05	0.000563721	0.54793	2.56644	8	27	CXCL8 CCL20 S100A9 CCL5 CX3CL1 CCL2 S100A12 LGALS3 SAA1 CCL4 CCL7 CCL17 CXCR2 S100A8					N.S.
positive regulation of protein kinase B signaling (GO:0051897)	1.09488e-05	0.000563721	0.437285	2.51951	9	53	TXN ERBB3 LCK IL18 IL6 MTDH ADAM8 PDGFA FYN CHI3L1 KITLG ITGB1 OSBPL8 RTN4 CD86 LEP ENG EGF EGFR C1QBP KIT CCL19 MST1R					N.S.
peptidyl-tyrosine modification (GO:0018212)	1.1123e-05	0.000563721	0.58873	2.61089	8	23	LCK DYRK1A FLT4 FYN EPHA4 KDR JAK3 FLT1 EGFR ZAP70 KIT ABI1 FER EPHA3 PTK2B					N.S.
mRNA processing (GO:0006397)	1.12026e-05	0.000563721	0.336209	2.33884	10	123	PCBP2 HSPA8 SRSF5 PCBP1 RBMX SART3 SNRNP70 DDX23 CMTR1 DDX5 PABPC1 THOC3 NUDT21 PPIE METTL14 GTF2H4 GPKOW SON CPSF3 HNRNPM CCAR1 SLU7 BUD31 PPIH HNRNPH1 PUF60 PLRG1 SNRPA HNRNPA0 PRPF3 PTBP1 PRPF4B DDX41 U2AF1L5 DDX39A AKAP8L POLR2B TXNL4A BCAS2 HNRNPUL1 MNAT1 NONO GTF2H2 DDX42 SRSF7 GEMIN2 CPSF4 CPSF1 GTF2H3 PPIL1 PRPF31 SF3B4 ELAVL1 HNRNPU SNRNP40 HNRNPA2B1 SNRPB METTL3 PRCC CCNH ERCC2 SRSF10 E…					N.S.
lipopolysaccharide-mediated signaling pathway (GO:0031663)	1.13501e-05	0.000563721	0.753713	2.46329	7	10	RPSA IL18 CCL5 CCL2 MTDH TNF					N.S.
enzyme linked receptor protein signaling pathway (GO:0007167)	1.53283e-05	0.000748827	0.430812	2.48221	13	53	CD4 ERBB3 CD3E LCK FLT4 CSF1 CD8A ACVR1B FYN CD8B BMPR2 ITK KDR JAK3 FLT1 NGF CD7 ZAP70 ABI1 FER PTPRG PTK2B BLK LIF					N.S.
regulation of extrinsic apoptotic signaling pathway via death domain receptors (GO:1902041)	1.60666e-05	0.000772233	0.585056	2.59459	12	23	SERPINE1 LGALS3 TNFSF10 FGB ARHGEF2 TNFRSF10B TNFRSF10A RIPK1 TRADD HMOX1 TNFAIP3 FGA FGG ICAM1 PMAIP1					N.S.
positive regulation of tumor necrosis factor production (GO:0032760)	1.77755e-05	0.000840811	0.520841	2.52723	14	30	RPSA TLR3 IFIH1 HSPB1 S100A9 AZU1 CD2 ARHGEF2 LY96 RIPK1 IL12B PF4 TNFRSF8 CCL19 TLR4 TLR1 DDX58					N.S.
NIK/NF-kappaB signaling (GO:0038061)	1.8843e-05	0.000877377	0.446851	2.50474	16	48	TLR3 RELB PSMA5 PSMA4 PSMA6 CHI3L1 PSMC1 PSMA2 PSMC2 PSMA7 PSMD11 TNFRSF10B TNFRSF10A PSMC5 PSMD2 PSMD1 PSMD6 PSMD7 PSMD13 PSMB9 PSME3 BIRC3 REL PSME2 UBA3 NFKB1 PSMB8					N.S.
regulation of protein kinase B signaling (GO:0051896)	1.91656e-05	0.000878668	0.398383	2.44943	17	68	TXN ERBB3 LCK IL18 IL6 MTDH RACK1 ADAM8 PDGFA FYN CHI3L1 KITLG EPHA2 ITGB1 OSBPL8 PKHD1 RTN4 CD86 LEP ENG EGF EGFR PLEKHA1 C1QBP KIT CCL19 MST1R					N.S.
regulation of defense response to virus (GO:0050688)	2.14111e-05	0.000966744	0.84867	2.28378	13	6	PCBP2 HERC5 TRAF3 TNFAIP3 PPM1B C1QBP					N.S.
positive regulation of telomerase RNA localization to Cajal body (GO:1904874)	2.33983e-05	0.00103368	0.706612	2.47267	16	12	CCT5 TCP1 CCT6A DKC1 CCT8 CCT7 TNIP1 CCT3 RUVBL1					N.S.
extrinsic apoptotic signaling pathway (GO:0097191)	2.35873e-05	0.00103368	0.508781	2.49493	19	31	ERBB3 TLR3 IFNG TNF ACVR1B BCL2 TNFRSF10B DEDD2 TNFRSF10A SMAD3 RIPK1 TRADD INHBA NGF					N.S.
viral process (GO:0016032)	2.53796e-05	0.0010961	0.3172	2.23284	24	132	PPIA RPSA CD4 LCK PCBP2 AP2M1 RPLP0 B2M TP53 CCL2 RPS10 RPS18 FYN CD247 CD8B RPS17 XPO1 RPS14 RPS5 RPS20 CHMP5 MRPL13 RANBP1 RPL36 RPS11 DENR DEK VTA1 NUP98 CHMP2A RAB7A RPL28	0.000119221	6.36364	57.4925	['CD4' 'LCK' 'PCBP2' 'RPLP0' 'RPSA' 'PPIA' 'AP2M1']	0.0320201
regulation of establishment of protein localization to telomere (GO:0070203)	2.88419e-05	0.00122784	0.764712	2.40333	19	9	CCT5 TCP1 CCT6A DKC1 CCT8 CCT7 TERF1					N.S.
regulation of defense response to virus by host (GO:0050691)	3.07168e-05	0.00128924	0.720213	2.43987	21	11	IFIT1 PARP9 DTX3L TNFAIP3 IL12B DDX58 STAT1 APOBEC3G EIF2AK4 ZC3H12A					N.S.
positive regulation of viral life cycle (GO:1903902)	3.23404e-05	0.00133853	0.521607	2.47339	26	28	PPIA CD4 SRPK1 CCL5 IFIT1 HACD3 FMR1 PABPC1 PPIE CHMP2A LARP1 PPIH					N.S.
cellular protein complex assembly (GO:0043623)	3.44006e-05	0.0014043	0.397299	2.38679	31	62	CD3E HSPA4 FKBP1A HSP90AA1 FGB EIF4B TCP1 TMEM33 PSMD11 SMAD3 ANLN RBX1 RTN4 NUP98 CHMP2A TOMM20 CENPF SRP19 EIF4H APCS FGA FGG PSMD13 ARL4D					N.S.
positive regulation of tumor necrosis factor superfamily cytokine production (GO:1903557)	3.51277e-05	0.0014146	0.582975	2.50452	27	21	RPSA TLR3 S100A9 IFNG ADAM8 CD2 ARHGEF2 LY96 RIPK1 IL12B PF4 CCL19 TLR4					N.S.
monocyte chemotaxis (GO:0002548)	3.61072e-05	0.00143466	0.570211	2.48972	28	22	CCL20 CCL5 IL6 CX3CL1 CCL2 S100A12 LGALS3 CCL4 CCL7 CCL17 FLT1 TNFSF11 CCL19					N.S.
negative regulation of cell communication (GO:0010648)	3.97558e-05	0.00155885	0.526608	2.46657	32	27	ERBB3 FLT4 AXL EPHA4 ACVR1 EPHA2 KDR BRAF FLT1 EGFR KIT MST1R SOCS5 EPHA3 EPHA5 IL11					N.S.
complement activation, classical pathway (GO:0006958)	4.11602e-05	0.00159295	0.603889	2.45555	31	18	IGHG2 IGHG4 IGHG1 IGLC2 C1R IGHM IGHA1 C1S APCS TRBC1 IGKC IGHD IGHA2 IGHG3 IGLC3 C1QB C1QC C1QA					N.S.
RNA processing (GO:0006396)	4.42449e-05	0.00169038	0.371905	2.34798	41	76	SRPK1 DDX20 SRSF5 PPP2R1A RBM39 DKC1 SNRNP70 DDX23 DEDD2 DDX17 LUC7L3 NUDT21 SON PABPC4 SLU7 PPIG HNRNPH1 HNRNPA0 PRPF3 PTBP1 PRPF4B AKAP8L XRN2 BCAS2 HNRNPUL1 KHSRP NONO SRSF7 TARDBP GEMIN2 CDK12 DHX30 SF3B4 HNRNPU SNRNP40 HNRNPA2B1 DHX29 DHX33 SNRPB METTL3					N.S.
negative regulation of endothelial cell apoptotic process (GO:2000352)	4.48869e-05	0.0016932	0.811495	2.31842	29	7	SERPINE1 KDR TNFAIP3 IL13 FGA FGG ICAM1					N.S.
cellular response to lipopolysaccharide (GO:0071222)	4.76617e-05	0.00175391	0.431538	2.41891	42	48	RPSA CXCL10 IL18 CXCL8 CCL5 IL6 SERPINE1 CCL2 CD274 MTDH TNF CTSG AXL RHOA CD86 TNIP1 TNFAIP3					N.S.
lymphocyte chemotaxis (GO:0048247)	4.76733e-05	0.00175391	0.57361	2.46429	37	21	CXCL10 CCL20 CCL5 CX3CL1 CCL2 ADAM8 SAA1 CCL4 CCL7					N.S.
positive regulation of lymphocyte migration (GO:2000403)	4.98934e-05	0.0018132	0.776746	2.33531	33	8	CXCL10 CCL20 CCL5 CCL4 CCL7 RHOA PTK2B					N.S.
regulation of telomerase RNA localization to Cajal body (GO:1904872)	5.29505e-05	0.00190111	0.666236	2.40295	38	13	CCT5 TCP1 CCT6A DKC1 CCT8 CCT7 TNIP1 CCT3 RUVBL1					N.S.
peptidyl-threonine phosphorylation (GO:0018107)	5.47954e-05	0.00194393	0.505687	2.42616	45	29	DYRK1A MAP2K1 CHEK2 ACVR1B CDK1 MAPK1 CAMK1D CSNK2B TBK1 MARK2 PSKH1 DAPK3 MAP3K10 DCLK1 MYLK2 CAMK1					N.S.
canonical glycolysis (GO:0061621)	5.68567e-05	0.00194751	0.808315	2.30933	37	7	ENO1 PKM GAPDH ENO2 ALDOA					N.S.
glycolytic process through glucose-6-phosphate (GO:0061620)	5.68567e-05	0.00194751	0.808315	2.30933	37	7	ENO1 PKM GAPDH ENO2 ALDOA					N.S.
glucose catabolic process to pyruvate (GO:0061718)	5.68567e-05	0.00194751	0.808315	2.30933	37	7	ENO1 PKM GAPDH ENO2 ALDOA					N.S.
regulation of mRNA stability (GO:0043488)	5.8592e-05	0.00198414	0.357093	2.29393	55	82	HSPA8 HSPB1 PSMA5 VIM PSMA4 PSMA6 PSMC1 PSMA2 SERBP1 FMR1 PSMC2 XPO1 PSMA7 PSMD11 NPM1 PABPC1 GIGYF2 METTL14 LARP1 PSMC5 PSMD2 PSMD1 PSMD6 YTHDF2 EXOSC2 PSMD7 EXOSC7 PSMD13 KHSRP PSMB9 NOCT PSME3 PSME2 METTL16 ELAVL1 FASTKD1 PSMB8 HNRNPU METTL3 PDE12 PSME4 PARN EIF4G1 PSME1					N.S.
cellular response to heat (GO:0034605)	5.93228e-05	0.00198631	0.550753	2.44247	47	23	IL1A YWHAE HSPA4 HYOU1 HSPA8 HSPA4L RBBP7 HSBP1 SLU7 HMOX1 CLPB	3.66852e-06	21.2766	266.292	['YWHAE' 'HSPA8' 'IL1A' 'HSPA4' 'HYOU1']	0.00468011
positive regulation of protein localization to membrane (GO:1905477)	6.02439e-05	0.00199474	0.471677	2.40421	51	35	YWHAQ YWHAE TP53 IFNG FYN BCL2 KIF5B EPHA2 PRKCI DYNLL1 ITGB1 TFDP1 ARF6 EGFR AKAP5 EPHA3 PMAIP1					N.S.
positive regulation of B cell activation (GO:0050871)	6.27998e-05	0.00205652	0.477858	2.41425	53	34	S100A9 IL6 TNFSF13B IGHG2 IGHG4 IGHG1 IGLC2 IGHM IGHA1 NFATC2 BCL2 TFRC IL21 IL13 TRBC1					N.S.
regulation of B cell activation (GO:0050864)	6.34988e-05	0.00205681	0.557021	2.43213	50	22	IL6 IGHG2 IGHG4 IGHG1 IGLC2 AHR IGHM IGHA1 TNFAIP3 TRBC1 IKZF3 IGKC IGHD IGHA2 IGHG3 IGLC3 MZB1 ZFP36L1 ZFP36L2 TLR9 NOD2					N.S.
cellular response to interleukin-1 (GO:0071347)	6.5916e-05	0.00211215	0.355603	2.28436	62	82	IL1A CXCL8 CCL20 PSMA5 CCL5 CX3CL1 CCL2 PSMA4 PSMA6 RBMX CCL4 PSMC1 PSMA2 PSMC2 PSMA7 PSMD11 CCL7 PELI1 RBX1 MAPK3 CCL17 PSMC5 PSMD2 PSMD1 PSMD6 PSMD7 PSMD13 CCL19 MAP2K6 PSMB9 PSME3 NFKBIA ZC3H12A PSME2 NFKB1 IL1B PSMB8					N.S.
extrinsic apoptotic signaling pathway via death domain receptors (GO:0008625)	6.77785e-05	0.00214872	0.746482	2.34603	46	9	TNF BCL2 TNFRSF10B DEDD2 TNFRSF10A TRADD NGF					N.S.
response to endoplasmic reticulum stress (GO:0034976)	6.91448e-05	0.00216896	0.415555	2.38172	62	52	HYOU1 CXCL8 PDIA6 PDIA3 TP53 BCL2 DNAJC10 TMEM33 ATP2A2 AIFM1 TNFRSF10B EIF2AK3 JUN ERLEC1 TMX3 ERP44 PDIA5 BAG6 ALOX15					N.S.
humoral immune response mediated by circulating immunoglobulin (GO:0002455)	7.20578e-05	0.00223679	0.572187	2.41608	56	20	IGHG2 IGHG4 IGHG1 IGLC2 C1R IGHM IGHA1 C1S APCS TRBC1 IGKC IGHD IGHA2 IGHG3 IGLC3 HLA-DQB1 C1QB C1QC C1QA					N.S.
positive regulation of leukocyte migration (GO:0002687)	7.41535e-05	0.00227665	0.546656	2.42429	59	23	CXCL10 CXCL8 IL6 LGALS3 VEGFA PPBP TNF ADAM8 CXCL1 PF4 ICAM1 CXCL5 CXCL2 CXCL11					N.S.
fibrinolysis (GO:0042730)	7.53957e-05	0.00227665	0.697757	2.3638	53	11	SERPINE1 CAPZB PLG PLAU FGB PLAT FGA FGG					N.S.
positive regulation of lymphocyte proliferation (GO:0050671)	7.56337e-05	0.00227665	0.445699	2.40213	66	42	CD3E IL18 S100A9 CCL5 IL6 TNFSF13B CD274 NFATC2 BCL2 JAK3 TFRC CD86 LEP CD276 IL21 IL12B IL13					N.S.
apoptotic process (GO:0006915)	7.85031e-05	0.00233939	0.3353	2.23196	75	97	IL1A ERBB3 BCL2L14 IFIT2 CASP7 AHR IFNG GAPDH PPP2R1A NLRP1 CD2 BCL2 AIFM1 PARP1 TNFRSF10B TNFRSF10A DYNLL1 EP300 RTN4 RIPK1 TRADD IL2RA BAG6 APAF1 IL17A DDX41 NAE1 TNFSF12 LTA DAPK3 DAPK1 MAP3K10 STK24 PTK2B PMAIP1 DPF2 NFKBIA IL1B IER3 STK11 SIAH1 ERCC2 MCM7 PPP1R15A ERCC3 TRAIP TSC2 MRPS30					N.S.
positive regulation of kinase activity (GO:0033674)	9.08436e-05	0.00268034	0.432885	2.3655	80	44	CD4 ERBB3 FLT4 AZU1 TNF CSF1 AXL EPHA4 MAP2K3 EPHA2 KDR PAK3 FLT1 EGFR KIT CCL19 MST1R EPHA3 PTK2B EPHA5 CD74 MRE11					N.S.
regulation of protein localization to Cajal body (GO:1904869)	9.42624e-05	0.0027272	0.795607	2.27303	62	7	CCT5 TCP1 CCT6A CCT8 CCT7 CCT3					N.S.
positive regulation of protein localization to Cajal body (GO:1904871)	9.42624e-05	0.0027272	0.795607	2.27303	62	7	CCT5 TCP1 CCT6A CCT8 CCT7 CCT3					N.S.
cellular response to interferon-gamma (GO:0071346)	0.000104419	0.00299201	0.363397	2.28726	98	75	OAS2 CCL20 CCL5 CX3CL1 B2M CCL2 HLA-C HLA-DRA IFNG GAPDH CCL4 CCL7 PTAFR CCL17 IRF9 CCL19 DAPK3 DAPK1 ICAM1 OASL OAS1 TRIM22 STAT1 OAS3 GBP1 PML HLA-A TRIM31 TRIM8 LGALS9 SP100 HLA-F PDE12 HLA-B MT2A TRIM26 IRF7 TRIM38 TRIM5 HLA-DRB1 IRF3 TRIM21 HLA-DQA1 JAK1 FCGR1B HLA-DQB1 HLA-DPB1 HLA-E FCGR1A HLA-DRB5 HLA-DPA1 CASP1 JAK2 IRF4					N.S.
positive regulation of cysteine-type endopeptidase activity involved in apoptotic process (GO:0043280)	0.000111082	0.0031526	0.409499	2.33489	100	51	LCK S100A9 TNFSF10 RACK1 TNF NLRP1 AIFM1 TNFRSF10B EIF2AK3 TNFRSF10A DYNLL1 SMAD3 FAM162A SENP1 RIPK1 TRADD NGF APAF1 S100A8					N.S.
regulation of programmed cell death (GO:0043067)	0.000117208	0.00327775	0.31121	2.15875	114	121	TPT1 CD3E LCK MAP2K1 NME2 BCL2L14 CHEK2 TP53 TGFB1 TNF FYN TNFRSF10B MAP2K3 TNFRSF10A STK25 CALR JAK3 CREBBP GDF15 RTN4 RIPK1 TRADD PRDX2 PAK3 INHBA TNFRSF10C APAF1 TNFRSF8 PSMC5 DNAJA3 RSL1D1 NAE1 MAP2K6 DAPK3 DAPK1 STK24 NEK4 MAP2K7 SGK3 TAOK1 PMAIP1 STAT1 BNIP3L DDX42 TARDBP BIRC3	6.01336e-05	5.97015	58.0235	['MAP2K1' 'LCK' 'ALB' 'NME2' 'FAS' 'CD3E' 'BCL2L14' 'TPT1']	0.0191789
positive regulation of cell proliferation (GO:0008284)	0.000117691	0.00327775	0.2776	2.0393	116	177	NOP2 IL18 NME2 FLT4 S100A9 CRKL CCL5 IL6 TNFSF13B TGFB1 SERPINB3 S100A6 VEGFA IFNG C5AR1 AREG TNF CSF1 MVD PDGFA TIMP1 DPP4 IL7R PRKCI KDR FOXP1 CALR NPM1 PHIP PKHD1 FOSL1 HDAC2 CCAR1 CD86 HMOX1 PAK3 PRL IL21 FLT1 EGFR FN1 IL3 TERT CXCR2 DNAJA2 PRTN3 ELANE VEGFD MST1R CDK6 FER PTK2B CXCL5 LIF HBEGF STAT1 IL11 CD74					N.S.
negative regulation of signaling (GO:0023057)	0.000122694	0.00338545	0.490771	2.3546	102	29	ERBB3 FLT4 AXL EPHA4 ACVR1 EPHA2 KDR BRAF FLT1 EGFR KIT MST1R SOCS5 EPHA3 EPHA5 IL11					N.S.
regulation of G2/M transition of mitotic cell cycle (GO:0010389)	0.000131082	0.00358372	0.351821	2.24739	124	80	YWHAE HSP90AA1 PSMA5 TNFSF13B PSMA4 PSMA6 PSMC1 PSMA2 CDK1 PSMC2 PSMA7 HAUS6 PSMD11 DYNLL1 AKAP9 NEDD1 RBX1 CCND1 CENPF DCTN2 PSMC5 PSMD2 PSMD1 PSMD6 PSMD7 PSMD13 CDK6 PSMB9 PSME3 PSME2 PSMB8 CDK2 PSME4 PSME1 NDE1 BRD4 PSMD8 PCNT NINL CEP43 PRKACA PRKAR2B CEP135 CDK5RAP2 CNTRL CEP250 PSMB10 PINX1 TPX2 DCTN1 UBA52					N.S.
tumor necrosis factor-mediated signaling pathway (GO:0033209)	0.000137818	0.00373361	0.363622	2.25922	129	71	PSMA5 TNFSF13B PSMA4 PSMA6 TNF PSMC1 PSMA2 PSMC2 PSMA7 PSMD11 TNFRSF10B TNFRSF10A TRAF3 RIPK1 TRADD TNFRSF10C TNFRSF8 PSMC5 PSMD2 PSMD1 PSMD6 PSMD7 PSMD13 TNFSF11 TNFSF12 LTA PTK2B PSMB9 STAT1 PSME3 NFKBIA BIRC3					N.S.
positive regulation of phosphorylation (GO:0042327)	0.000143966	0.00386502	0.342513	2.21783	137	85	CD4 ERBB3 FLT4 S100A9 CCL5 IL6 TGFB1 ITLN1 VEGFA IFNG RACK1 TNF AXL FMR1 PFKFB3 EPHA4 EPHA2 KDR CCND1 RIPK1 MAPK3 ENG FLT1 EGF EGFR ANG KIT MST1R EPHA3 C3 EPHA5 CD74 GLMN MRE11					N.S.
RNA splicing, via transesterification reactions with bulged adenosine as nucleophile (GO:0000377)	0.000149252	0.00397116	0.323365	2.17398	144	102	PCBP2 HSPA8 SRSF5 PCBP1 RBMX SART3 SNRNP70 DDX23 DDX5 PABPC1 NUDT21 PPIE METTL14 CPSF3 HNRNPM CCAR1 SLU7 BUD31 PPIH HNRNPH1 PUF60 PLRG1 SNRPA HNRNPA0 PRPF3 PTBP1 PRPF4B DDX41 U2AF1L5 DDX39A POLR2B TXNL4A BCAS2 HNRNPUL1 NONO DDX42 SRSF7 CPSF4 CPSF1 PPIL1 PRPF31 SF3B4 ELAVL1 HNRNPU SNRNP40 HNRNPA2B1 SNRPB METTL3 PRCC					N.S.
positive regulation of macromolecule metabolic process (GO:0010604)	0.000153899	0.00405859	0.307126	2.13042	150	121	IL1A CD3E MAP2K1 DNMT1 TLR3 AZU1 IL6 TP53 TGFB1 VEGFA IFNG ANXA2 TNF CSF1 GSN UBR5 FMR1 EIF2AK3 MAPK1 MAPK9 DTX3L SMAD3 BRAF MAPK3 HGS STAT3 CTCFL INHBA FN1 NGF DKK1 RAB29 PF4 EPHX2					N.S.
positive regulation of lymphocyte activation (GO:0051251)	0.000161154	0.00421261	0.509491	2.35662	132	26	LCK IL6 CCL2 IGHG2 IGHG4 IGHG1 IGLC2 IGHM IGHA1 IL12B TRBC1 TNFSF11 IGKC IGHD IGHA2 IGHG3 IGLC3 CCR2 HLA-DPB1 HLA-DPA1 TLR9 NOD2 NCKAP1L					N.S.
regulation of transcription from RNA polymerase II promoter in response to stress (GO:0043618)	0.000164631	0.00426608	0.401987	2.30395	149	52	PSMA5 VEGFA PSMA4 PSMA6 PSMC1 PSMA2 PSMC2 PSMA7 PSMD11 ELOB CREBBP EP300 GCN1 DNAJB1 HMOX1 PSMC5 PSMD2 PSMD1 PSMD6 PSMD7 PSMD13 PSMB9 ATF3 PSME3 PSME2 PSMB8 UBE2D3					N.S.
peptidyl-threonine modification (GO:0018210)	0.000167466	0.00430214	0.463054	2.33946	143	34	DYRK1A MAP2K1 CHEK2 ACVR1B CDK1 ACVR1 MAPK1 CAMK1D CSNK2B TBK1 MARK2 PSKH1 DAPK3 MAP3K10 DCLK1 MYLK2 CAMK1					N.S.
positive regulation of protein transport (GO:0051222)	0.000192756	0.0049095	0.498899	2.33679	159	27	PPIA IL1A FYCO1 RACK1 TNF ADAM8 FGB ICE1 RAB29 ANG FGA FGG					N.S.
regulation of peptidyl-serine phosphorylation (GO:0033135)	0.000197703	0.00499284	0.459819	2.32312	169	34	TXN S100A9 IL6 VEGFA RACK1 TNF LATS1 AKAP9 NSD1 BRAF TBK1 EGFR DKK1 DOCK7 SMAD7 CAMK1 IL11					N.S.
positive regulation of viral genome replication (GO:0045070)	0.000201441	0.00502694	0.5628	2.3332	157	19	PPIA SRPK1 CCL5 IFIT1 HACD3 PABPC1 PPIE LARP1 PPIH					N.S.
positive regulation of peptidyl-serine phosphorylation (GO:0033138)	0.000202427	0.00502694	0.490468	2.32573	168	28	TXN S100A9 IL6 VEGFA IFNG TNF LATS1 AKAP9 BRAF TBK1 EGFR DOCK7 CAMK1 IL11 IFNB1					N.S.
negative regulation of blood coagulation (GO:0030195)	0.000204493	0.00503628	0.54082	2.32341	162	21	SERPINE1 CAPZB PLG PLAU FGB PDGFA PLAT VTN APOE FGA FGG PROC					N.S.
regulation of T cell activation (GO:0050863)	0.000206394	0.00504143	0.525818	2.33188	166	23	CD4 LCK CCL5 CCL2 LGALS3 VTCN1 CD2 JAK3 PRELID1 TNFSF11 IFNL3 IFNL2 SLC6A20					N.S.
cellular response to light stimulus (GO:0071482)	0.00020845	0.00505026	0.509515	2.32606	170	25	PCNA TP53 FMR1 PARP1 AURKB NPM1 N4BP1 KDM1A CREBBP EP300					N.S.
positive regulation of gene expression (GO:0010628)	0.000219078	0.00526493	0.230967	1.80524	218	322	RYBP IL1A CD4 CD3E DYRK1A MAP2K1 DNMT1 TLR3 VIM AZU1 IL6 CHEK2 TP53 TGFB1 VEGFA AHR IFNG TNF CSF1 NFATC2 CKS1B GSN SKAP1 UBR5 FMR1 EIF3E CDKN1C EIF2AK3 ACVR1 MAP2K3 MAPK1 JUN MAPK9 PARP9 DTX3L ATF5 DDX17 DDX5 NPM1 SMAD3 BPTF PIAS1 ARID1A CREBBP PHIP MED13 HMGA1 SMARCC1 EP300 DEK BAZ1B HDAC2 NSD1 BRAF SMARCA1 CD86 MAPK3 HGS STAT3 CTCFL INHBA EGF EGFR FN1 NGF CTNNB1 DKK1 PF4 EPHX2					N.S.
regulation of endopeptidase activity (GO:0052548)	0.000245388	0.00585006	0.479884	2.30237	205	29	SERPING1 SERPINE1 SERPINB3 GAPDH TIMP1 SERPINA10 SPOCK2 VTN SERPINF1 SERPINA12 SERPINA5 FETUB PSMB9 PSME3 BIRC3 PSME2 PSMB8 SERPINA3					N.S.
positive regulation of cytokine biosynthetic process (GO:0042108)	0.000248858	0.00588568	0.473625	2.29813	209	30	IL1A CD4 TLR3 HSPB1 AZU1 TNF CD86 HMOX1 CD276 IL21 IL12B TNFRSF8 ELANE TLR4 TLR1 GLMN IL1B EGR1	4.68256e-05	20	199.382	['IL1A' 'CD4' 'HSPB1' 'TLR3']	0.0159301
positive regulation of telomere maintenance via telomerase (GO:0032212)	0.000253392	0.00594574	0.566927	2.30525	196	18	CCT5 TCP1 CCT6A CCT8 CCT7 MAPK1 AURKB MAPK3 TNIP1 CCT3 MAP2K7					N.S.
cellular response to hypoxia (GO:0071456)	0.00026011	0.00605568	0.351346	2.19749	245	73	HYOU1 PSMA5 TP53 VEGFA PSMA4 PSMA6 ADAM8 PSMC1 PSMA2 PSMC2 PSMA7 PSMD11 ELOB FAM162A CREBBP RBX1 EP300 HMOX1 TERT PSMC5 PSMD2 PSMD1 PSMD6 PSMD7 HP1BP3 PSMD13 PMAIP1 PSMB9 BNIP3L PSME3					N.S.
positive regulation of peptidyl-tyrosine phosphorylation (GO:0050731)	0.00029853	0.00689628	0.392286	2.24835	271	52	ERBB3 IL18 S100A9 CCL5 IL6 TP53 VEGFA IFNG ARHGEF2 EPHA4 PARP9 PARP14 STAT3 VTN IL21 IL20 IL12B IL3 KIT PTK2B IL11 IFNL1 CD74					N.S.
regulation of lymphocyte activation (GO:0051249)	0.000334579	0.00766958	0.730762	2.19706	227	8	CD4 LCK CCL5 LEP IFNL3 IFNL2 SLC6A20					N.S.
regulation of MAPK cascade (GO:0043408)	0.000348763	0.0079337	0.332683	2.14867	333	84	CD4 ERBB3 MAP2K1 FLT4 IL6 TGFB1 PDGFA AXL TNFRSF10B EPHA4 MAPK1 EPHA2 TNFRSF10A KDR GDF15 PKHD1 MAPK3 PAK3 HGS LEP INHBA FLT1 EGFR FN1 TNFRSF10C KIT MST1R NEK10 EPHA3 EPHA5 IL11 CD74 CD24 CDK12					N.S.
defense response to bacterium (GO:0042742)	0.000358997	0.00810463	0.347634	2.1669	338	72	RPSA TLR3 S100A9 AZU1 IL6 SERPINE1 S100A12 IGHG2 IGHG4 IGHG1 IGLC2 IGHM IGHA1 CTSG NLRP1 CFP ISG15 ANKRD17 IL12B TRBC1 MPO S100A8					N.S.
regulation of blood vessel endothelial cell migration (GO:0043535)	0.000364588	0.00815681	0.510497	2.26394	294	23	HSPB1 JUP VEGFA ATP5F1B ATP5F1A MAP2K3 EPHA2 KDR CSNK2B					N.S.
regulation of telomere maintenance via telomerase (GO:0032210)	0.000366783	0.00815681	0.460573	2.25853	310	31	CCT5 TCP1 CCT6A CCT8 CCT4 CCT7 MAPK1 AURKB MAPK3 TNIP1 NAT10 CCT3 TERF1 MAP2K7 SMG5 HNRNPU PNKP SMG6 CTC1 PARN					N.S.
regulation of transcription from RNA polymerase II promoter in response to hypoxia (GO:0061418)	0.000371248	0.00819496	0.404648	2.2402	332	46	PSMA5 VEGFA PSMA4 PSMA6 PSMC1 PSMA2 PSMC2 PSMA7 PSMD11 ELOB CREBBP RBX1 EP300 PSMC5 PSMD2 PSMD1 PSMD6 PSMD7 PSMD13 PSMB9 PSME3 PSME2 PSMB8 UBE2D3					N.S.
activation of JUN kinase activity (GO:0007257)	0.000381254	0.00835395	0.637259	2.22998	276	12	HACD3 MAP3K20 MAP3K21 RIPK1 CCL19 MAP3K10 MAP2K7 MAP3K11 TAOK1					N.S.
negative regulation of peptidase activity (GO:0010466)	0.000387645	0.00842352	0.495656	2.26279	317	25	SERPING1 SERPINE1 SERPINB3 GAPDH TIMP1 SERPINA10 CSTA SPOCK2 VTN SERPINF1 SERPINA12 SERPINA5 FETUB					N.S.
regulation of tyrosine phosphorylation of STAT protein (GO:0042509)	0.000390083	0.00842352	0.495495	2.26206	319	25	IL18 CCL5 IL6 IFNG PPP2R1A PARP9 PARP14 STAT3 IL21 IL20 IL12B IL3 KIT IFNL1					N.S.
positive regulation of defense response to virus by host (GO:0002230)	0.000400903	0.00859489	0.700985	2.20305	277	9	PARP9 DTX3L IL12B DDX58 STAT1 APOBEC3G EIF2AK4 ZC3H12A					N.S.
regulation of canonical Wnt signaling pathway (GO:0060828)	0.000425233	0.00905138	0.327145	2.12363	407	86	PFDN5 PSMA5 JUP PSMA4 PSMA6 EMD UBR5 PSMC1 PSMA2 PSMC2 PSMA7 IGFBP6 PSMD11 LATS1 USP34 RBX1 TLE5 APOE PSMC5 RUVBL1 PSMD2 PSMD1 PSMD6 PSMD7 PSMD13 NPHP3 PROC CDK14 LRRK1 DAPK3 STK24 CYLD PSMB9					N.S.
activation of protein kinase activity (GO:0032147)	0.000444116	0.00938629	0.308073	2.07883	431	104	TXN MAP2K1 IL18 TLR3 CRKL VEGFA C5AR1 TNF FYN DUSP5 CHI3L1 SAA1 CDK1 TNFRSF10B MAP2K3 MAPK1 MAP3K20 TNFRSF10A STK25 OSBPL8 ADCY5 MAPK3 PAK3 LEP NGF ANG KIT MAP2K6 MARK2 TLR4 STK24 NEK4 PTK2B MAP2K7 MAP3K11 TAOK1					N.S.
positive regulation of protein secretion (GO:0050714)	0.00045651	0.0095799	0.452086	2.24025	388	32	PPIA IL1A S100A9 IL6 GAPDH TNF ADAM8 FGB SAA1					N.S.
nuclear-transcribed mRNA catabolic process, exonucleolytic (GO:0000291)	0.000459707	0.0095799	0.63226	2.21249	333	12	EDC4 EXOSC2 EXOSC7 DDX6 WDR61 SKIV2L DIS3L2 EXOSC8 EXOSC5 EXOSC3 DCPS POLR2G					N.S.
negative regulation of canonical Wnt signaling pathway (GO:0090090)	0.000522594	0.0107748	0.357887	2.15891	486	63	PFDN5 PSMA5 PSMA4 PSMA6 PSMC1 PSMA2 PSMC2 PSMA7 IGFBP6 PSMD11 LATS1 RBX1 TLE5 DKK1 APOE PSMC5 PSMD2 PSMD1 PSMD6 PSMD7 PSMD13 NPHP3 PROC STK24 CYLD PSMB9 PSME3					N.S.
mitochondrial translation (GO:0032543)	0.000524279	0.0107748	0.392318	2.19907	472	48	MRPL15 MRPS27 MRPS25 MRPL17 MRPL13 MRPL3 MRPS16 MRPL46 MRPL22 MRPS22 EARS2 HARS2 MRPL57 NOA1 TSFM MRPL16 MRPL24 MRPL37 MRPL30 MRPS12 MRPS21 MRPS30 MRPL36 MRPL11 MRPS34 GATB MRPL47 AURKAIP1 MRPS10 MRPS5 MRPS2					N.S.
positive regulation of telomere maintenance via telomere lengthening (GO:1904358)	0.0005575	0.0113791	0.527602	2.22781	440	20	CCT5 TCP1 CCT6A CCT8 CCT7 MAPK1 AURKB MAPK3 TNIP1 CCT3 MAP2K7 PNKP HNRNPA2B1					N.S.
regulation of inflammatory response (GO:0050727)	0.000586454	0.0118887	0.332789	2.11349	557	78	IL18 TLR3 S100A9 CCL5 CX3CL1 SERPINE1 S100A12 PSMA6 NLRP1 SAA1 CCL4 ACE2 FOXP1 LEP TNIP1 TNFAIP3 IL21 IL20 IL12B NLRC3 APOE S100A8 APOA1 ELANE PROC LCP1 TLR4 SHPK NFKBIA MVK BIRC3 USP18 PTGER4 PGGT1B					N.S.
JAK-STAT cascade (GO:0007259)	0.000594464	0.0119373	0.499636	2.21577	480	23	CCL2 MAPK1 JAK3 PIAS1 MAPK3 PRL STAT3 LEP SOCS2 IL21 EGF FER STAT1 STAT2					N.S.
response to molecule of bacterial origin (GO:0002237)	0.000596867	0.0119373	0.364153	2.15942	551	59	RPSA CXCL10 CXCL8 IL6 GCH1 C4B PPBP TNFRSF10B TNFRSF10A JUN LY96 FOXP1 TNFAIP3 CXCL1 PF4 TNFRSF10C TNFRSF8 HNRNPA0 TLR4 FER CXCL5 CXCL2 CXCL11 NOCT CD24 OTUD5 CXCL9					N.S.
positive regulation of cellular metabolic process (GO:0031325)	0.000600909	0.0119381	0.395473	2.18941	538	46	CCL5 TP53 VEGFA ANXA2 CSF1 ACLY FMR1 ACE2 HDAC2 PRELID1 RIPK1 PAK3 INHBA EGF RAB29 APOE APOA1 APOC1					N.S.
response to lipopolysaccharide (GO:0032496)	0.000619588	0.0122276	0.320632	2.08662	594	87	RPSA CXCL10 CXCL8 IL6 GCH1 SERPINE1 CCL2 PPBP CD274 CTSG AXL TNFRSF10B TNFRSF10A JUN LY96 FOXP1 RHOA CD86 TNIP1 TNFAIP3 CXCL1 PF4 TNFRSF10C TNFRSF8 HNRNPA0 TLR4 FER SHPK CXCL5 CXCL2 CXCL11 NOCT ZC3H12A OTUD5 CXCL9 NFKB1					N.S.
positive regulation of phagocytosis (GO:0050766)	0.000628548	0.0123104	0.535172	2.21866	492	19	AZU1 C4B CCL2 TNF C4A CAMK1D CALR LMAN2 LYAR C3					N.S.
response to cytokine (GO:0034097)	0.000632042	0.0123104	0.330608	2.10568	601	79	RELB IFITM2 BST2 XAF1 GCH1 CD274 TIMP1 CHI3L1 BCL2 JUN ISG15 JAK3 SMAD3 RIPK1 TBK1 TLE5 ALDH1A2 STAT3 IL13 ITIH4 KHSRP AKAP6 MAP2K7 STAT1 MX1 MX2 IFITM3 REL EIF2AK2 PTPN11 IFITM1 PML ADAR CSF3 LGALS9 SP100 LAMP3					N.S.
positive regulation of JAK-STAT cascade (GO:0046427)	0.00064703	0.0124022	0.456075	2.21298	545	30	IL18 CCL5 IL6 IFNG PARP9 PARP14 PRL STAT3 LEP IL21 IL20 IL12B IL3 KIT PTK2B IFNL1					N.S.
regulation of leukocyte chemotaxis (GO:0002688)	0.000648272	0.0124022	0.543389	2.20954	503	18	CXCL10 CXCL8 IL6 PPBP CAMK1D CXCL1 PF4 PTK2B CXCL5 CXCL2 CXCL11 CXCL9					N.S.
interferon-gamma-mediated signaling pathway (GO:0060333)	0.000649265	0.0124022	0.376136	2.16719	592	53	OAS2 B2M HLA-C HLA-DRA IFNG PTAFR IRF9 ICAM1 OASL OAS1 TRIM22 STAT1 OAS3 GBP1 PML HLA-A TRIM31 TRIM8 SP100 HLA-F HLA-B MT2A TRIM26 IRF7 TRIM38 TRIM5 HLA-DRB1 IRF3 TRIM21 HLA-DQA1 JAK1 FCGR1B HLA-DQB1 HLA-DPB1 HLA-E FCGR1A HLA-DRB5 HLA-DPA1 JAK2 IRF4					N.S.
protein modification by small protein removal (GO:0070646)	0.000653402	0.0124022	0.284349	1.99419	642	129	IFIH1 PSMA5 TP53 PSMA4 PSMA6 PSMC1 PSMA2 CDK1 PSMC2 PSMA7 PSMD11 RNF128 SMAD3 TRAF3 USP9X USP34 OTUD6B SENP1 EP300 USP13 RHOA TOMM20 RIPK1 BARD1 HGS TNIP1 TNFAIP3 PSMC5 RUVBL1 PSMD2 PSMD1 PSMD6 PSMD7 PSMD13 PROC SMAD7 CYLD DDX58 PSMB9 PSME3 NFKBIA BIRC3 SMAD4 USP18 ZC3H12A PSME2 OTUD5 NFRKB WDR48 TAF10 PSMB8 OTUB1 ASXL1 MDM2 USP38					N.S.
stimulatory C-type lectin receptor signaling pathway (GO:0002223)	0.000658115	0.0124126	0.357901	2.14089	610	61	RELB PSMA5 PSMA4 PSMA6 MUC6 CARD11 FYN PSMC1 PSMA2 PSMC2 PSMA7 PSMD11 CREBBP MUC13 EP300 PAK3 PSMC5 PSMD2 PSMD1 PSMD6 PSMD7 PSMD13 PSMB9 PSME3 NFKBIA PSME2 NFKB1 PSMB8					N.S.
positive regulation of mononuclear cell migration (GO:0071677)	0.000684146	0.0128224	0.640529	2.16992	489	11	CXCL10 CCL5 SERPINE1 LGALS3 TNF					N.S.
protein deubiquitination (GO:0016579)	0.000696814	0.0129195	0.285422	1.99382	684	126	IFIH1 PSMA5 TP53 PSMA4 PSMA6 PSMC1 PSMA2 CDK1 PSMC2 PSMA7 PSMD11 RNF128 SMAD3 TRAF3 USP9X USP34 OTUD6B EP300 USP13 RHOA TOMM20 RIPK1 BARD1 HGS TNIP1 TNFAIP3 PSMC5 RUVBL1 PSMD2 PSMD1 PSMD6 PSMD7 PSMD13 PROC SMAD7 CYLD DDX58 PSMB9 PSME3 NFKBIA BIRC3 SMAD4 USP18 ZC3H12A PSME2 OTUD5 NFRKB WDR48 TAF10 PSMB8 OTUB1 ASXL1 MDM2 USP38					N.S.
B cell receptor signaling pathway (GO:0050853)	0.000698261	0.0129195	0.443521	2.19781	594	32	LCK IGHG2 IGHG4 IGHG1 IGLC2 IGHM IGHA1 NFATC2 BCL2 ITK PLEKHA1 TRBC1					N.S.
positive regulation of MAP kinase activity (GO:0043406)	0.000702337	0.0129195	0.323851	2.08614	671	83	MAP2K1 CRKL S100A12 VEGFA C5AR1 TNF ADAM8 PDGFA DUSP5 SAA1 CDK1 MAP2K3 MAPK1 MAP3K20 MAPK3 FLT1 EGF EGFR NGF DKK1 ELANE TNFSF11 KIT MAP2K6 MST1R NEK10 TLR4 MAP3K10 STK24 MAP2K7 MAP3K11 TAOK1					N.S.
positive regulation of endothelial cell migration (GO:0010595)	0.000711022	0.012999	0.45394	2.20262	599	30	FLT4 HSPB1 VEGFA ATP5F1B ATP5F1A BMPR2 MAP2K3 KDR FOXP1 CALR					N.S.
cellular macromolecule catabolic process (GO:0044265)	0.000727994	0.0132282	0.531767	2.20455	570	19	CHEK2 SND1 NGLY1 PABPC4 RIPK1 MTREX EXOSC7 XRN2 ISG20 PPP1R8 RNASEH2B SUPV3L1 SKIV2L DIS3L2					N.S.
positive regulation of tyrosine phosphorylation of STAT protein (GO:0042531)	0.000753894	0.0135962	0.495068	2.19551	609	23	IL18 CCL5 IL6 IFNG PARP9 PARP14 STAT3 IL21 IL20 IL12B IL3 KIT IFNL1					N.S.
positive regulation of neutrophil migration (GO:1902624)	0.000757375	0.0135962	0.588767	2.18399	564	14	CXCL8 PPBP ADAM8 CXCL1 PF4 C1QBP CCL19 CXCL5 CXCL2 CD74					N.S.
negative regulation of endocytosis (GO:0045806)	0.000784674	0.014002	0.635972	2.15449	561	11	LGALS3 RACK1 ARF6 RUBCN APOC3 APOC1 PRTN3 EPHA3					N.S.
post-translational protein modification (GO:0043687)	0.000824625	0.0145081	0.272572	1.94517	814	144	APOL1 PDIA6 PSMA5 IL6 TNFSF13B SPSB1 PSMA4 PSMA6 C4A CSF1 TIMP1 RBBP7 SERPINA10 PSMC1 PSMA2 CALU PSMC2 PSMA7 PSMD11 UBXN7 ELOB FBXO22 RBX1 FBXW7 FBXL12 RAB2A SOCS2 GPC3 FN1 APOB APOE FGA FGG APOA1 PSMC5 PSMD2 PSMD1 PSMD6 PSMD7 PSMD13 CP NAE1 PROC SPARCL1 SOCS5 C3 PSMB9 PSME3 ASB7 HSP90B1 DSCC1 PSME2 UBA3 PSMB8 SHISA5 AFP VGF PSME4 FBXW11 PSME1 KEAP1 CXXC1 SENP8 FBXL13 DCAF7 CUL2 ELOC FBN1 WFS1 ST…					N.S.
platelet degranulation (GO:0002576)	0.000825125	0.0145081	0.340783	2.10261	775	69	SERPING1 IL6 LGALS3BP SERPINE1 VEGFA PPBP PLG FGB PDGFA TIMP1 ALDOA A1BG MANF TMX3 SCCPDH EGF FN1 PF4 FGA FGG ITIH3 ITIH4 APOA1					N.S.
regulation of calcium ion import (GO:0090279)	0.000827643	0.0145081	0.70346	2.11498	563	8	CCL2 LGALS3 FYN EGF CTNNB1 GRM6					N.S.
innate immune response activating cell surface receptor signaling pathway (GO:0002220)	0.000891191	0.0155307	0.351079	2.10912	828	62	RELB PSMA5 PSMA4 PSMA6 MUC6 CARD11 FYN PSMC1 PSMA2 PSMC2 PSMA7 PSMD11 CREBBP MUC13 EP300 PAK3 PSMC5 PSMD2 PSMD1 PSMD6 PSMD7 PSMD13 PSMB9 PSME3 NFKBIA PSME2 NFKB1 PSMB8					N.S.
regulation of phagocytosis (GO:0050764)	0.000985871	0.0170808	0.556229	2.16743	751	16	AZU1 RACK1 TNF CAMK1D CALR LMAN2 C4BPA LYAR PRTN3 SYT7 IL1B					N.S.
regulation of protein secretion (GO:0050708)	0.00100329	0.0172821	0.422082	2.15142	865	35	PPIA IL1A CCL5 IFNG TNF ADAM8 FGB DPP4 SAA1					N.S.
positive regulation of protein serine/threonine kinase activity (GO:0071902)	0.00101424	0.0173703	0.354899	2.10454	937	59	MAP2K1 TLR3 S100A12 VEGFA IFNG TNF ADAM8 CKS1B PDGFA CHI3L1 TNFRSF10B TNFRSF10A CCND1 RHOA FLT1 EGF EGFR CALM3 ELANE TNFSF11 MST1R NEK10 CAMK1					N.S.
ribosomal small subunit assembly (GO:0000028)	0.00102293	0.017419	0.647726	2.1169	720	10	RPSA RPS10 RPS17 RPS14 RPS5 RPS27					N.S.
antigen processing and presentation of exogenous peptide antigen via MHC class I, TAP-dependent (GO:0002479)	0.00106352	0.0180074	0.372045	2.12133	966	51	PDIA3 PSMA5 B2M HLA-C PSMA4 PSMA6 PSMC1 PSMA2 PSMC2 PSMA7 PSMD11 CALR PSMC5 PSMD2 PSMD1 PSMD6 PSMD7 PSMD13 PSMB9 PSME3 PSME2 HLA-A PSMB8 SEC22B HLA-F HLA-B PSME4					N.S.
activation of cysteine-type endopeptidase activity involved in apoptotic signaling pathway (GO:0097296)	0.0011117	0.0187167	0.723698	2.06758	742	7	TNFSF10 TNFRSF10B TNFRSF10A RIPK1 TRADD					N.S.
positive regulation of inflammatory response (GO:0050729)	0.00114506	0.0191701	0.404745	2.13334	1003	39	RPSA IL18 TLR3 S100A9 IL6 CX3CL1 SERPINE1 S100A12 ADAM8 CCL4 TNIP1 IL21 IL12B S100A8 LCP1 TLR4 NFKBIA PTGER4					N.S.
cellular response to UV (GO:0034644)	0.00120193	0.0200097	0.446515	2.14227	1008	29	PCNA TP53 FMR1 PARP1 AURKB NPM1 N4BP1 KDM1A CREBBP EP300 PAK3					N.S.
regulation of centrosome cycle (GO:0046605)	0.00123007	0.0203553	0.621911	2.10685	880	11	CHMP5 ATF5 NPM1 PKHD1 CHMP2A CTNNB1 CHMP2B XRCC3					N.S.
ribonucleoprotein complex assembly (GO:0022618)	0.00123635	0.0203553	0.32193	2.03859	1174	77	RPSA SRPK1 NOP2 HSP90AA1 DDX20 GEMIN4 SRSF5 RPS10 EIF4B RPS17 SART3 RPS14 RPS5 DDX23 LUC7L3 NPM1 DENR EIF4H TNIP1 BOP1 RPS27 TXNL4A LUC7L2 EIF3A					N.S.
regulation of hematopoietic stem cell differentiation (GO:1902036)	0.00124881	0.0204475	0.383915	2.1121	1116	45	PSMA5 PSMA4 PSMA6 PSMC1 PSMA2 PSMC2 PSMA7 PSMD11 TCF12 PSMC5 PSMD2 PSMD1 PSMD6 YTHDF2 PSMD7 PSMD13 N4BP2L2 PSMB9 PSME3 EIF2AK2 PSME2 RUNX1 PSMB8 METTL3 PSME4					N.S.
translational termination (GO:0006415)	0.00128209	0.0208777	0.380664	2.10742	1149	46	MRPL15 MRPS27 MRPS25 MRPL17 MRPL13 MRPL3 MRPS16 MRPL46 MRPL22 MRPS22 MRPL57 MRPL16 MRPL24 MRPL37 N6AMT1 TRMT112 MRPL30 MRPS12 MRPS21 MRPS30 MRPL36 MRPL11 MRPS34 MRPL47 APEH AURKAIP1 MRPS10 MRPS5 MRPS2					N.S.
pattern recognition receptor signaling pathway (GO:0002221)	0.00129749	0.0210136	0.456261	2.13708	1076	27	RPSA CTSL TLR3 S100A9 FGB LY96 TRAF3 APOB S100A8 FGA FGG TLR4 TLR1					N.S.
cellular response to organic substance (GO:0071310)	0.00132582	0.0213565	0.365012	2.09203	1207	52	IL18 CCL5 CCL2 RACK1 TNF EMD MAPK1 JUN MAPK9 SMAD3 TBK1 SLIT3 MAPK3 STAT3 SOCS2 IL13 CTNNB1 KHSRP AKAP6 NDOR1 TIPARP PTPN11 SIK1 IL1B CSF3					N.S.
negative regulation of Wnt signaling pathway (GO:0030178)	0.00133339	0.0213629	0.330952	2.04925	1255	70	PFDN5 PSMA5 PSMA4 PSMA6 RACK1 PSMC1 PSMA2 PSMC2 PSMA7 IGFBP6 PSMD11 LATS1 RBX1 TLE5 DKK1 APOE PSMC5 PSMD2 PSMD1 PSMD6 PSMD7 PSMD13 NPHP3 PROC STK24 CYLD PSMB9 PSME3					N.S.
Fc receptor signaling pathway (GO:0038093)	0.00137774	0.0217435	0.334989	2.05238	1291	67	PSMA5 PSMA4 PSMA6 NFATC2 CARD11 PSMC1 PSMA2 PSMC2 PSMA7 PSMD11 MAPK1 ITK JUN MAPK9 MAPK3 PSMC5 PSMD2 PSMD1 PSMD6 PSMD7 PSMD13 KIT FER MAP2K7 PSMB9 PSME3 NFKBIA PSME2 NFKB1 PSMB8					N.S.
transcription initiation from RNA polymerase I promoter (GO:0006361)	0.00137904	0.0217435	0.638192	2.08575	971	10	GTF2H4 MAPK3 MNAT1 GTF2H2 POLR1E GTF2H3 CCNH ERCC2 ERCC3					N.S.
[truncated: 91 more rows]

## Sheet: GO Molecular Function 2018
GO Molecular Function 2018	FGSEA rank-based enrichment analysis							Enrichr over-representation test (top 100 genes)
[truncated: 55 more rows]

[truncated: 1 more sheets: GO Cellular Component 2018]
